# Supplementary material for: Polycomb enables primitive endoderm lineage priming in embryonic stem cells
Source: eLife. 2016 Oct 10;5:e14926. doi: 10.7554/eLife.14926 (PMC5056788; doi:10.7554/eLife.14926)
Supplement: Supplementary file 1. — DOI: http://dx.doi.org/10.7554/eLife.14926.017 [file elife-14926-supp1.xlsx]

## Sheet: Up in HV-S+
Supplementary File 1. Genes with differential expression in Epi- and PrEn primed ESCs
Refseq_ID	Gene Name	Gene Description
NR_028354	Mvd	mevalonate (diphospho) decarboxylase
NR_003507	Oas1b	2'-5' oligoadenylate synthetase 1B
NM_199196	Suz12	suppressor of zeste 12 homolog (Drosophila)
NM_198306	Galnt9	UDP-N-acetyl-alpha-D-galactosamine:polypeptide N-acetylgalactosaminyltransferase 9
NM_183199	Usp44	ubiquitin specific peptidase 44
NM_183088	Zbed5	zinc finger, BED-type containing 5
NM_181325	Slc25a15	solute carrier family 25 (mitochondrial carrier ornithine transporter), member 15
NM_178249	Pramel6	preferentially expressed antigen in melanoma like 6
NM_177823	Ubash3a	ubiquitin associated and SH3 domain containing, A
NM_177687	Crebl2	cAMP responsive element binding protein-like 2
NM_177367	Gemin4	gem (nuclear organelle) associated protein 4
NM_176972	Usp37	ubiquitin specific peptidase 37
NM_175343	Chdh	choline dehydrogenase
NM_175296	Mael	maelstrom homolog (Drosophila)
NM_175294	Nucks1	nuclear casein kinase and cyclin-dependent kinase substrate 1
NM_175286	Tprn	taperin
NM_175213	Mei4	meiosis-specific, MEI4 homolog (S. cerevisiae)
NM_175148	2300002M23Rik	RIKEN cDNA 2300002M23 gene
NM_175017	4933427D06Rik	RIKEN cDNA 4933427D06 gene
NM_173347	Prune	prune homolog (Drosophila)
NM_172709	Otop1	otopetrin 1
NM_172658	Slco4c1	solute carrier organic anion transporter family, member 4C1
NM_172612	Rnd1	Rho family GTPase 1
NM_172563	Hlf	hepatic leukemia factor
NM_170673	Cpne9	copine family member IX
NM_153585	Cnot10	CCR4-NOT transcription complex, subunit 10
NM_153583	Atg4d	autophagy related 4D, cysteine peptidase
NM_153126	Nat10	N-acetyltransferase 10
NM_153106	Padi6	peptidyl arginine deiminase, type VI
NM_152810	Cdc5l	cell division cycle 5-like (S. pombe)
NM_146244	Rps6kl1	ribosomal protein S6 kinase-like 1
NM_146028	Stac2	SH3 and cysteine rich domain 2
NM_146006	Lss	lanosterol synthase
NM_145990	Cdk5rap2	CDK5 regulatory subunit associated protein 2
NM_145621	Camkv	CaM kinase-like vesicle-associated
NM_145620	Rrp9	RRP9, small subunit (SSU) processome component, homolog (yeast)
NM_145431	Nle1	notchless homolog 1 (Drosophila)
NM_145211	Oas1a	2'-5' oligoadenylate synthetase 1A
NM_145210	Oas1e	2'-5' oligoadenylate synthetase 1E
NM_144912	Rad9b	RAD9 homolog B
NM_144518	2900011O08Rik	RIKEN cDNA 2900011O08 gene
NM_139292	Reep6	receptor accessory protein 6
NM_139218	Dppa3	developmental pluripotency-associated 3
NM_138948	Cabp7	calcium binding protein 7
NM_134253	Bnipl	BCL2/adenovirus E1B 19kD interacting protein like
NM_134097	Topors	topoisomerase I binding, arginine/serine-rich
NM_134084	Ppif	peptidylprolyl isomerase F (cyclophilin F)
NM_133966	Taf5l	TAF5-like RNA polymerase II, p300/CBP-associated factor (PCAF)-associated factor
NM_133893	Oas1d	2'-5' oligoadenylate synthetase 1D
NM_133249	Ppargc1b	peroxisome proliferative activated receptor, gamma, coactivator 1 beta
NM_133209	Pilrb1	paired immunoglobin-like type 2 receptor beta 1
NM_130878	Cdhr1	cadherin-related family member 1
NM_033268	Actn2	actinin alpha 2
NM_031395	Sytl3	synaptotagmin-like 3
NM_030609	Hist1h1a	histone cluster 1, H1a
NM_029937	Nup210l	nucleoporin 210-like
NM_029835	Ticrr	TOPBP1-interacting checkpoint and replication regulator
NM_029619	Msrb2	methionine sulfoxide reductase B2
NM_029472	Gstt4	glutathione S-transferase, theta 4
NM_029335	1700026D08Rik	RIKEN cDNA 1700026D08 gene
NM_029203	Rhox2a	reproductive homeobox 2A
NM_029152	Efcab10	EF-hand calcium binding domain 10
NM_029025	Tmem81	transmembrane protein 81
NM_028973	Lrrc15	leucine rich repeat containing 15
NM_028914	4933406J08Rik	RIKEN cDNA 4933406J08 gene
NM_028897	Mei1	meiosis defective 1
NM_028841	Tspan17	tetraspanin 17
NM_028804	Ccdc3	coiled-coil domain containing 3
NM_028664	Ankrd45	ankyrin repeat domain 45
NM_028603	Zbtb8a	zinc finger and BTB domain containing 8a
NM_028544	Rasip1	Ras interacting protein 1
NM_028270	Aldh1b1	aldehyde dehydrogenase 1 family, member B1
NM_028211	2210016L21Rik	RIKEN cDNA 2210016L21 gene
NM_028203	Wdr89	WD repeat domain 89
NM_028034	Tdrd12	tudor domain containing 12
NM_027622	Tex19.2	testis expressed gene 19.2
NM_027560	Arrdc2	arrestin domain containing 2
NM_027384	Tet1	tet methylcytosine dioxygenase 1
NM_027041	1700003M02Rik	RIKEN cDNA 1700003M02 gene
NM_026915	Lyzl4	lysozyme-like 4
NM_026858	Xrcc6bp1	XRCC6 binding protein 1
NM_026542	Slc25a39	solute carrier family 25, member 39
NM_026507	Zwilch	zwilch kinetochore protein
NM_026479	Zcchc10	zinc finger, CCHC domain containing 10
NM_026295	Ctdp1	CTD (carboxy-terminal domain, RNA polymerase II, polypeptide A) phosphatase, subunit 1
NM_026247	Alg13	asparagine-linked glycosylation 13
NM_026121	Bag4	BCL2-associated athanogene 4
NM_025866	Cdca7	cell division cycle associated 7
NM_025852	Rexo1	REX1, RNA exonuclease 1 homolog (S. cerevisiae)
NM_025727	Klhl10	kelch-like 10
NM_025654	Rdm1	RAD52 motif 1
NM_025404	Arl4d	ADP-ribosylation factor-like 4D
NM_025371	Acy1	aminoacylase 1
NM_025346	Rmnd5b	required for meiotic nuclear division 5 homolog B (S. cerevisiae)
NM_025298	Polr3e	polymerase (RNA) III (DNA directed) polypeptide E
NM_024236	Qdpr	quinoid dihydropteridine reductase
NM_023794	Etv5	ets variant 5
NM_023479	Elac2	elaC homolog 2 (E. coli)
NM_023372	Rpl38	ribosomal protein L38
NM_023219	Slc5a4b	solute carrier family 5 (neutral amino acid transporters, system A), member 4b
NM_023167	Mrpl4	mitochondrial ribosomal protein L4
NM_022017	Trpv4	transient receptor potential cation channel, subfamily V, member 4
NM_021882	Pmel	premelanosome protein
NM_021611	Myl10	myosin, light chain 10, regulatory
NM_021542	Kcnk5	potassium channel, subfamily K, member 5
NM_021463	Prps1	phosphoribosyl pyrophosphate synthetase 1
NM_021455	Mlxipl	MLX interacting protein-like
NM_021273	Ckb	creatine kinase, brain
NM_020271	Sh3bp1	SH3-domain binding protein 1
NM_019963	Stat2	signal transducer and activator of transcription 2
NM_019812	Sirt1	sirtuin 1
NM_019673	Actl6a	actin-like 6A
NM_019626	Cbln1	cerebellin 1 precursor protein
NM_019507	Tbx21	T-box 21
NM_016926	Sart3	squamous cell carcinoma antigen recognized by T cells 3
NM_016913	Porcn	porcupine homolog (Drosophila)
NM_016767	Batf	basic leucine zipper transcription factor, ATF-like
NM_016681	Chek2	checkpoint kinase 2
NM_015826	Dmrt1	doublesex and mab-3 related transcription factor 1
NM_013847	Gcat	glycine C-acetyltransferase (2-amino-3-ketobutyrate-coenzyme A ligase)
NM_013832	Rasal1	RAS protein activator like 1 (GAP1 like)
NM_013659	Sema4b	sema domain, immunoglobulin domain (Ig), transmembrane domain (TM) and short cytoplasmic domain, (semaphorin) 4B
NM_013541	Gstp1	glutathione S-transferase, pi 1
NM_013496	Crabp1	cellular retinoic acid binding protein I
NM_012029	Ecsit	ECSIT homolog (Drosophila)
NM_011996	Adh4	alcohol dehydrogenase 4 (class II), pi polypeptide
NM_011885	Mrps12	mitochondrial ribosomal protein S12
NM_011776	Zp3	zona pellucida glycoprotein 3
NM_011698	Lin7b	lin-7 homolog B (C. elegans)
NM_011569	Tekt1	tektin 1
NM_011461	Spic	Spi-C transcription factor (Spi-1/PU.1 related)
NM_011378	Sin3a	transcriptional regulator, SIN3A (yeast)
NM_011284	Rpa2	replication protein A2
NM_011148	Ppef2	protein phosphatase, EF hand calcium-binding domain 2
NM_010931	Uhrf1	ubiquitin-like, containing PHD and RING finger domains, 1
NM_010898	Nf2	neurofibromatosis 2
NM_010880	Ncl	nucleolin
NM_010831	Sik1	salt inducible kinase 1
NM_010771	Matr3	matrin 3
NM_010613	Khsrp	KH-type splicing regulatory protein
NM_010435	Hira	histone cell cycle regulation defective homolog A (S. cerevisiae)
NM_010351	Gsc	goosecoid homeobox
NM_010236	Fpgs	folylpolyglutamyl synthetase
NM_010220	Fkbp5	FK506 binding protein 5
NM_009765	Brca2	breast cancer 2
NM_009751	Bfsp1	beaded filament structural protein 1, in lens-CP94
NM_009737	Bcat2	branched chain aminotransferase 2, mitochondrial
NM_009663	Alox5ap	arachidonate 5-lipoxygenase activating protein
NM_009648	Akap1	A kinase (PRKA) anchor protein 1
NM_009600	Macf1	microtubule-actin crosslinking factor 1
NM_009546	Trim25	tripartite motif-containing 25
NM_009512	Slc27a5	solute carrier family 27 (fatty acid transporter), member 5
NM_009477	Upp1	uridine phosphorylase 1
NM_009437	Tst	thiosulfate sulfurtransferase, mitochondrial
NM_009406	Tnni3	troponin I, cardiac 3
NM_009381	Thrsp	thyroid hormone responsive
NM_009359	Tex9	testis expressed gene 9
NM_009189	Six1	sine oculis-related homeobox 1
NM_009171	Shmt1	serine hydroxymethyltransferase 1 (soluble)
NM_009150	Selenbp1	selenium binding protein 1
NM_009054	Trim27	tripartite motif-containing 27
NM_008952	Pipox	pipecolic acid oxidase
NM_008928	Map2k3	mitogen-activated protein kinase kinase 3
NM_008894	Pold2	polymerase (DNA directed), delta 2, regulatory subunit
NM_008846	Pip5k1b	phosphatidylinositol-4-phosphate 5-kinase, type 1 beta
NM_008664	Myom2	myomesin 2
NM_008631	Mt4	metallothionein 4
NM_008077	Gad1	glutamate decarboxylase 1
NM_008003	Fgf15	fibroblast growth factor 15
NM_008001	Fgd1	FYVE, RhoGEF and PH domain containing 1
NM_007946	Epx	eosinophil peroxidase
NM_007919	Cela2a	chymotrypsin-like elastase family, member 2A
NM_007685	Cfc1	cripto, FRL-1, cryptic family 1
NM_007658	Cdc25a	cell division cycle 25A
NM_007586	Calb2	calbindin 2
NM_007532	Bcat1	branched chain aminotransferase 1, cytosolic
NM_007431	Alpl	alkaline phosphatase, liver/bone/kidney
NM_007413	Adora2b	adenosine A2b receptor
NM_001177605	Ak4	adenylate kinase 4
NM_001173483	Rlbp1	retinaldehyde binding protein 1
NM_001170855	Trim36	tripartite motif-containing 36
NM_001166067	Slc4a5	solute carrier family 4, sodium bicarbonate cotransporter, member 5
NM_001163035	Enoph1	enolase-phosphatase 1
NM_001162906	2410089E03Rik	RIKEN cDNA 2410089E03 gene
NM_001162433	Lck	lymphocyte protein tyrosine kinase
NM_001161406	Grhl1	grainyhead-like 1 (Drosophila)
NM_001145959	Ndrg2	N-myc downstream regulated gene 2
NM_001142952	Fam46c	family with sequence similarity 46, member C
NM_001141921	Lrfn1	leucine rich repeat and fibronectin type III domain containing 1
NM_001136259	Tom1	target of myb1 homolog (chicken)
NM_001122843	Tnpo2	transportin 2 (importin 3, karyopherin beta 2b)
NM_001115018	Suv420h2	suppressor of variegation 4-20 homolog 2 (Drosophila)
NM_001110212	Gigyf2	GRB10 interacting GYF protein 2
NM_001110147	Tnk2	tyrosine kinase, non-receptor, 2
NM_001102404	Acp5	acid phosphatase 5, tartrate resistant
NM_001099631	Sh2d5	SH2 domain containing 5
NM_001083328	Mtg2	mitochondrial ribosome associated GTPase 2
NM_001081107	Helq	helicase, POLQ-like
NM_001081062	Ccno	cyclin O
NM_001037741	Gpx4	glutathione peroxidase 4
NM_001034910	Defb42	defensin beta 42
NM_001033638	Crxos	cone-rod homeobox, opposite strand
NM_001033481	Myrf	myelin regulatory factor
NM_001033468	Gpr114	G protein-coupled receptor 114
NM_001033460	Drc1	dynein regulatory complex subunit 1
NM_001031814	Smg1	SMG1 homolog, phosphatidylinositol 3-kinase-related kinase (C. elegans)
NM_001029868	Pdzd4	PDZ domain containing 4
NM_001008498	Wdr34	WD repeat domain 34
NM_001005426	Zcwpw1	zinc finger, CW type with PWWP domain 1
NM_001004154	Rragb	Ras-related GTP binding B

## Sheet: Up in HV+S+
Supplementary File 1. Genes with differential expression in Epi- and PrEn primed ESCs			Supplementary File 1. Genes with differential expression in Epi- and PrEn primed ESCs	Supplementary File 1. Genes with differential expression in Epi- and PrEn primed ESCs	Supplementary File 1. Genes with differential expression in Epi- and PrEn primed ESCs	Supplementary File 1. Genes with differential expression in Epi- and PrEn primed ESCs	Supplementary File 1. Genes with differential expression in Epi- and PrEn primed ESCs	Supplementary File 1. Genes with differential expression in Epi- and PrEn primed ESCs	Supplementary File 1. Genes with differential expression in Epi- and PrEn primed ESCs	Supplementary File 1. Genes with differential expression in Epi- and PrEn primed ESCs	Supplementary File 1. Genes with differential expression in Epi- and PrEn primed ESCs	Supplementary File 1. Genes with differential expression in Epi- and PrEn primed ESCs	Supplementary File 1. Genes with differential expression in Epi- and PrEn primed ESCs	Supplementary File 1. Genes with differential expression in Epi- and PrEn primed ESCs	Supplementary File 1. Genes with differential expression in Epi- and PrEn primed ESCs	Supplementary File 1. Genes with differential expression in Epi- and PrEn primed ESCs	Supplementary File 1. Genes with differential expression in Epi- and PrEn primed ESCs	Supplementary File 1. Genes with differential expression in Epi- and PrEn primed ESCs	Supplementary File 1. Genes with differential expression in Epi- and PrEn primed ESCs	Supplementary File 1. Genes with differential expression in Epi- and PrEn primed ESCs	Supplementary File 1. Genes with differential expression in Epi- and PrEn primed ESCs	Supplementary File 1. Genes with differential expression in Epi- and PrEn primed ESCs	Supplementary File 1. Genes with differential expression in Epi- and PrEn primed ESCs	Supplementary File 1. Genes with differential expression in Epi- and PrEn primed ESCs	Supplementary File 1. Genes with differential expression in Epi- and PrEn primed ESCs	Supplementary File 1. Genes with differential expression in Epi- and PrEn primed ESCs	Supplementary File 1. Genes with differential expression in Epi- and PrEn primed ESCs	Supplementary File 1. Genes with differential expression in Epi- and PrEn primed ESCs	Supplementary File 1. Genes with differential expression in Epi- and PrEn primed ESCs	Supplementary File 1. Genes with differential expression in Epi- and PrEn primed ESCs	Supplementary File 1. Genes with differential expression in Epi- and PrEn primed ESCs	Supplementary File 1. Genes with differential expression in Epi- and PrEn primed ESCs	Supplementary File 1. Genes with differential expression in Epi- and PrEn primed ESCs	Supplementary File 1. Genes with differential expression in Epi- and PrEn primed ESCs	Supplementary File 1. Genes with differential expression in Epi- and PrEn primed ESCs	Supplementary File 1. Genes with differential expression in Epi- and PrEn primed ESCs	Supplementary File 1. Genes with differential expression in Epi- and PrEn primed ESCs	Supplementary File 1. Genes with differential expression in Epi- and PrEn primed ESCs	Supplementary File 1. Genes with differential expression in Epi- and PrEn primed ESCs	Supplementary File 1. Genes with differential expression in Epi- and PrEn primed ESCs	Supplementary File 1. Genes with differential expression in Epi- and PrEn primed ESCs	Supplementary File 1. Genes with differential expression in Epi- and PrEn primed ESCs	Supplementary File 1. Genes with differential expression in Epi- and PrEn primed ESCs	Supplementary File 1. Genes with differential expression in Epi- and PrEn primed ESCs	Supplementary File 1. Genes with differential expression in Epi- and PrEn primed ESCs	Supplementary File 1. Genes with differential expression in Epi- and PrEn primed ESCs	Supplementary File 1. Genes with differential expression in Epi- and PrEn primed ESCs	Supplementary File 1. Genes with differential expression in Epi- and PrEn primed ESCs	Supplementary File 1. Genes with differential expression in Epi- and PrEn primed ESCs
Refseq_ID	Gene Name	Gene Description
NR_030443	Mir678	microRNA 678
NM_207654	Efna5	ephrin A5
NM_207653	Cflar	CASP8 and FADD-like apoptosis regulator
NM_207652	Tsc22d1	TSC22 domain family, member 1
NM_206958	Ltbp1	latent transforming growth factor beta binding protein 1
NM_201600	Myo5b	myosin VB
NM_201519	Map4k5	mitogen-activated protein kinase kinase kinase kinase 5
NM_201362	Ccdc68	coiled-coil domain containing 68
NM_201352	Gdpd5	glycerophosphodiester phosphodiesterase domain containing 5
NM_198885	Scx	scleraxis
NM_198429	Nfatc1	nuclear factor of activated T cells, cytoplasmic, calcineurin dependent 1
NM_197889	Ifnz	interferon zeta
NM_194342	Sun2	Sad1 and UNC84 domain containing 2
NM_183221	Fat4	FAT tumor suppressor homolog 4 (Drosophila)
NM_183208	Zmiz1	zinc finger, MIZ-type containing 1
NM_181444	Gprc5a	G protein-coupled receptor, family C, group 5, member A
NM_181405	Rnpepl1	arginyl aminopeptidase (aminopeptidase B)-like 1
NM_178928	Afap1l1	actin filament associated protein 1-like 1
NM_178888	Garnl3	GTPase activating RANGAP domain-like 3
NM_178789	Tmem117	transmembrane protein 117
NM_178771	Klhl26	kelch-like 26
NM_178761	Zfp672	zinc finger protein 672
NM_178675	Slc35f1	solute carrier family 35, member F1
NM_178665	Lpp	LIM domain containing preferred translocation partner in lipoma
NM_178642	Ano1	anoctamin 1, calcium activated chloride channel
NM_178615	Rgmb	repulsive guidance molecule family member B
NM_178606	Reep3	receptor accessory protein 3
NM_178598	Tagln2	transgelin 2
NM_178594	Vtcn1	V-set domain containing T cell activation inhibitor 1
NM_178242	Tnrc18	trinucleotide repeat containing 18
NM_178079	Pm20d1	peptidase M20 domain containing 1
NM_178005	Lrrtm2	leucine rich repeat transmembrane neuronal 2
NM_177774	Srsf12	serine/arginine-rich splicing factor 12
NM_177461	Micall1	microtubule associated monooxygenase, calponin and LIM domain containing -like 1
NM_177387	Ust	uronyl-2-sulfotransferase
NM_177368	Tmtc2	transmembrane and tetratricopeptide repeat containing 2
NM_177161	P4ha3	procollagen-proline, 2-oxoglutarate 4-dioxygenase (proline 4-hydroxylase), alpha polypeptide III
NM_177157	Gchfr	GTP cyclohydrolase I feedback regulator
NM_177130	Glt28d2	glycosyltransferase 28 domain containing 2
NM_177028	Oacyl	O-acyltransferase like
NM_177025	Cobll1	Cobl-like 1
NM_176996	Smo	smoothened homolog (Drosophila)
NM_176860	Ubash3b	ubiquitin associated and SH3 domain containing, B
NM_176837	Arhgap18	Rho GTPase activating protein 18
NM_175647	Dmrta1	doublesex and mab-3 related transcription factor like family A1
NM_175534	Mrgpre	MAS-related GPR, member E
NM_175437	Gsap	gamma-secretase activating protein
NM_175388	Rnf169	ring finger protein 169
NM_175369	Ccdc122	coiled-coil domain containing 122
NM_175259	Shisa4	shisa homolog 4 (Xenopus laevis)
NM_175184	Mvb12b	multivesicular body subunit 12B
NM_175174	Klhl5	kelch-like 5
NM_175150	Txndc15	thioredoxin domain containing 15
NM_175124	Lrrc28	leucine rich repeat containing 28
NM_175116	Lpar6	lysophosphatidic acid receptor 6
NM_174989	Ticam1	toll-like receptor adaptor molecule 1
NM_174857	Mamdc2	MAM domain containing 2
NM_173776	Maml2	mastermind like 2 (Drosophila)
NM_173749	Pamr1	peptidase domain containing associated with muscle regeneration 1
NM_173731	Hmgcll1	3-hydroxymethyl-3-methylglutaryl-Coenzyme A lyase-like 1
NM_173444	Nbeal1	neurobeachin like 1
NM_173395	Fam132b	family with sequence similarity 132, member B
NM_172980	Slc28a2	solute carrier family 28 (sodium-coupled nucleoside transporter), member 2
NM_172921	Nxpe4	neurexophilin and PC-esterase domain family, member 4
NM_172759	Ces2e	carboxylesterase 2E
NM_172758	Slc38a7	solute carrier family 38, member 7
NM_172728	Creb5	cAMP responsive element binding protein 5
NM_172721	Fbxw8	F-box and WD-40 domain protein 8
NM_172685	Slc25a24	solute carrier family 25 (mitochondrial carrier, phosphate carrier), member 24
NM_172633	Cbln2	cerebellin 2 precursor protein
NM_172621	Clic5	chloride intracellular channel 5
NM_172615	1700021K19Rik	RIKEN cDNA 1700021K19 gene
NM_172611	Gramd4	GRAM domain containing 4
NM_172525	Arhgap29	Rho GTPase activating protein 29
NM_172469	Clic6	chloride intracellular channel 6
NM_172411	2310007B03Rik	RIKEN cDNA 2310007B03 gene
NM_172296	Dmrta2	doublesex and mab-3 related transcription factor like family A2
NM_172282	Tmco3	transmembrane and coiled-coil domains 3
NM_172051	Tmcc3	transmembrane and coiled coil domains 3
NM_153778	Atoh8	atonal homolog 8 (Drosophila)
NM_153537	Phldb1	pleckstrin homology-like domain, family B, member 1
NM_153521	Lrrc41	leucine rich repeat containing 41
NM_153392	Ttc39a	tetratricopeptide repeat domain 39A
NM_153136	Nudt18	nudix (nucleoside diphosphate linked moiety X)-type motif 18
NM_153103	Kif1c	kinesin family member 1C
NM_153071	Gprc6a	G protein-coupled receptor, family C, group 6, member A
NM_152804	Plk2	polo-like kinase 2
NM_146221	Zfp426	zinc finger protein 426
NM_146191	Lrrk1	leucine-rich repeat kinase 1
NM_146120	Gsn	gelsolin
NM_146090	Zadh2	zinc binding alcohol dehydrogenase, domain containing 2
NM_146067	Cpped1	calcineurin-like phosphoesterase domain containing 1
NM_145978	Pdlim2	PDZ and LIM domain 2
NM_145831	Dmrt2	doublesex and mab-3 related transcription factor 2
NM_145713	Hist1h1d	histone cluster 1, H1d
NM_145684	Alox12e	arachidonate lipoxygenase, epidermal
NM_145542	Ahcyl1	S-adenosylhomocysteine hydrolase-like 1
NM_145525	Osbpl6	oxysterol binding protein-like 6
NM_145491	Rhoq	ras homolog gene family, member Q
NM_145456	Zswim6	zinc finger SWIM-type containing 6
NM_145432	Heatr6	HEAT repeat containing 6
NM_145423	Slc5a8	solute carrier family 5 (iodide transporter), member 8
NM_145392	Bag2	BCL2-associated athanogene 2
NM_145133	Tifa	TRAF-interacting protein with forkhead-associated domain
NM_144872	Eml3	echinoderm microtubule associated protein like 3
NM_144821	AI317395	expressed sequence AI317395
NM_144549	Trib1	tribbles homolog 1 (Drosophila)
NM_134133	Smim3	small integral membrane protein 3
NM_134099	Fbxo4	F-box protein 4
NM_134082	Farp1	FERM, RhoGEF (Arhgef) and pleckstrin domain protein 1 (chondrocyte-derived)
NM_134080	Flnb	filamin, beta
NM_134076	Abhd4	abhydrolase domain containing 4
NM_134072	Akr1c14	aldo-keto reductase family 1, member C14
NM_134068	Dusp22	dual specificity phosphatase 22
NM_133974	Cdcp1	CUB domain containing protein 1
NM_133955	Rhou	ras homolog gene family, member U
NM_133897	Lrrc8c	leucine rich repeat containing 8 family, member C
NM_133838	Ehd4	EH-domain containing 4
NM_133784	Wwtr1	WW domain containing transcription regulator 1
NM_133778	Fam131a	family with sequence similarity 131, member A
NM_133738	Antxr2	anthrax toxin receptor 2
NM_133674	Arhgef5	Rho guanine nucleotide exchange factor (GEF) 5
NM_133442	Grip1	glutamate receptor interacting protein 1
NM_133352	Tm9sf3	transmembrane 9 superfamily member 3
NM_133350	Mapre3	microtubule-associated protein, RP/EB family, member 3
NM_130457	Cntnap4	contactin associated protein-like 4
NM_054096	Tirap	toll-interleukin 1 receptor (TIR) domain-containing adaptor protein
NM_054084	Calcb	calcitonin-related polypeptide, beta
NM_054044	Gpr124	G protein-coupled receptor 124
NM_054041	Antxr1	anthrax toxin receptor 1
NM_053266	Gtf2ird2	GTF2I repeat domain containing 2
NM_053166	Trim7	tripartite motif-containing 7
NM_053147	Pcdhb22	protocadherin beta 22
NM_053146	Pcdhb21	protocadherin beta 21
NM_053095	Il24	interleukin 24
NM_053080	Aldh1a3	aldehyde dehydrogenase family 1, subfamily A3
NM_033175	Lce3c	late cornified envelope 3C
NM_033073	Krt7	keratin 7
NM_031199	Tgfa	transforming growth factor alpha
NM_031170	Krt8	keratin 8
NM_030143	Ddit4l	DNA-damage-inducible transcript 4-like
NM_030127	Htra3	HtrA serine peptidase 3
NM_030024	Prr15	proline rich 15
NM_030021	Cutal	cutA divalent cation tolerance homolog-like
NM_029947	Prdm8	PR domain containing 8
NM_029862	Cacfd1	calcium channel flower domain containing 1
NM_029601	Ift43	intraflagellar transport 43
NM_029564	Tax1bp3	Tax1 (human T cell leukemia virus type I) binding protein 3
NM_029104	Mss51	MSS51 mitochondrial translational activator
NM_029100	Sepn1	selenoprotein N, 1
NM_029005	Mlkl	mixed lineage kinase domain-like
NM_028874	Snx19	sorting nexin 19
NM_028872	5730559C18Rik	RIKEN cDNA 5730559C18 gene
NM_028803	Gbe1	glucan (1,4-alpha-), branching enzyme 1
NM_028798	Crct1	cysteine-rich C-terminal 1
NM_028787	Slc35f5	solute carrier family 35, member F5
NM_028785	Dock8	dedicator of cytokinesis 8
NM_028392	Ppp2r2b	protein phosphatase 2, regulatory subunit B, beta
NM_028306	Hspa12b	heat shock protein 12B
NM_028179	2200002D01Rik	RIKEN cDNA 2200002D01 gene
NM_028149	Fbxl20	F-box and leucine-rich repeat protein 20
NM_028117	Chst14	carbohydrate (N-acetylgalactosamine 4-0) sulfotransferase 14
NM_028106	Zbed3	zinc finger, BED domain containing 3
NM_028013	Endod1	endonuclease domain containing 1
NM_027996	Zswim8	zinc finger SWIM-type containing 8
NM_027992	Tmem106b	transmembrane protein 106B
NM_027864	Galnt14	UDP-N-acetyl-alpha-D-galactosamine:polypeptide N-acetylgalactosaminyltransferase 14
NM_027551	Klhl30	kelch-like 30
NM_027533	Tspan2	tetraspanin 2
NM_027402	Fndc5	fibronectin type III domain containing 5
NM_027399	Steap1	six transmembrane epithelial antigen of the prostate 1
NM_027294	Cmtm8	CKLF-like MARVEL transmembrane domain containing 8
NM_027219	Cdc42ep1	CDC42 effector protein (Rho GTPase binding) 1
NM_027127	Gpx8	glutathione peroxidase 8 (putative)
NM_027117	Klhdc2	kelch domain containing 2
NM_027078	Ikbip	IKBKB interacting protein
NM_026976	Faim3	Fas apoptotic inhibitory molecule 3
NM_026866	Disp1	dispatched homolog 1 (Drosophila)
NM_026840	Pdgfrl	platelet-derived growth factor receptor-like
NM_026805	Svop	SV2 related protein
NM_026601	Hyi	hydroxypyruvate isomerase homolog (E. coli)
NM_026558	Fam92a	family with sequence similarity 92, member A
NM_026516	Tmem178	transmembrane protein 178
NM_026473	Tubb6	tubulin, beta 6 class V
NM_026390	Ubxn4	UBX domain protein 4
NM_026346	Fbxo32	F-box protein 32
NM_026268	Dusp6	dual specificity phosphatase 6
NM_026221	Ppfibp1	PTPRF interacting protein, binding protein 1 (liprin beta 1)
NM_026202	Ccdc50	coiled-coil domain containing 50
NM_026185	Abhd15	abhydrolase domain containing 15
NM_026179	Abhd5	abhydrolase domain containing 5
NM_026178	Mmd	monocyte to macrophage differentiation-associated
NM_025975	Dynlt3	dynein light chain Tctex-type 3
NM_025926	Dnajb4	DnaJ (Hsp40) homolog, subfamily B, member 4
NM_025846	Rras2	related RAS viral (r-ras) oncogene homolog 2
NM_025831	Pxdc1	PX domain containing 1
NM_025821	Carhsp1	calcium regulated heat stable protein 1
NM_025806	Plbd1	phospholipase B domain containing 1
NM_025794	Etfdh	electron transferring flavoprotein, dehydrogenase
NM_025789	Rsph3a	radial spoke 3A homolog (Chlamydomonas)
NM_025780	Thap2	THAP domain containing, apoptosis associated protein 2
NM_025779	Ccdc109b	coiled-coil domain containing 109B
NM_025760	Ptplad2	protein tyrosine phosphatase-like A domain containing 2
NM_025685	Col27a1	collagen, type XXVII, alpha 1
NM_025620	Rep15	RAB15 effector protein
NM_025613	Eid1	EP300 interacting inhibitor of differentiation 1
NM_025480	Tmem128	transmembrane protein 128
NM_025439	Tmem9	transmembrane protein 9
NM_025424	Nenf	neuron derived neurotrophic factor
NM_025331	Gng11	guanine nucleotide binding protein (G protein), gamma 11
NM_025285	Stmn2	stathmin-like 2
NM_025273	Pcbd1	pterin 4 alpha carbinolamine dehydratase/dimerization cofactor of hepatocyte nuclear factor 1 alpha (TCF1) 1
NM_024427	Tpm1	tropomyosin 1, alpha
NM_024289	Osbpl5	oxysterol binding protein-like 5
NM_024255	Hsdl2	hydroxysteroid dehydrogenase like 2
NM_024239	Stambp	STAM binding protein
NM_024217	Cmtm3	CKLF-like MARVEL transmembrane domain containing 3
NM_024203	Fam120b	family with sequence similarity 120, member B
NM_024198	Gpx7	glutathione peroxidase 7
NM_023672	Ssbp3	single-stranded DNA binding protein 3
NM_023320	Plekho1	pleckstrin homology domain containing, family O member 1
NM_023270	Rnf128	ring finger protein 128
NM_023256	Krt20	keratin 20
NM_022996	Ndfip1	Nedd4 family interacting protein 1
NM_022995	Pmepa1	prostate transmembrane protein, androgen induced 1
NM_022993	Lrp10	low-density lipoprotein receptor-related protein 10
NM_022422	Gng13	guanine nucleotide binding protein (G protein), gamma 13
NM_022410	Myh9	myosin, heavy polypeptide 9, non-muscle
NM_022032	Perp	PERP, TP53 apoptosis effector
NM_021494	Dennd5a	DENN/MADD domain containing 5A
NM_021474	Efemp2	epidermal growth factor-containing fibulin-like extracellular matrix protein 2
NM_021452	Kcnmb4	potassium large conductance calcium-activated channel, subfamily M, beta member 4
NM_021451	Pmaip1	phorbol-12-myristate-13-acetate-induced protein 1
NM_021439	Chst11	carbohydrate sulfotransferase 11
NM_021415	Cacna1h	calcium channel, voltage-dependent, T type, alpha 1H subunit
NM_021297	Tlr4	toll-like receptor 4
NM_020505	Vav3	vav 3 oncogene
NM_020490	Ltb4r2	leukotriene B4 receptor 2
NM_020260	Arhgap31	Rho GTPase activating protein 31
NM_020258	Slc37a2	solute carrier family 37 (glycerol-3-phosphate transporter), member 2
NM_020050	Tmem9b	TMEM9 domain family, member B
NM_019972	Sort1	sortilin 1
NM_019966	Mlycd	malonyl-CoA decarboxylase
NM_019880	Mtch1	mitochondrial carrier homolog 1 (C. elegans)
NM_019813	Dbn1	drebrin 1
NM_019793	Tspan3	tetraspanin 3
NM_019760	Serinc1	serine incorporator 1
NM_019727	Snx1	sorting nexin 1
NM_019654	Socs5	suppressor of cytokine signaling 5
NM_019651	Ptpn9	protein tyrosine phosphatase, non-receptor type 9
NM_019579	Mpp5	membrane protein, palmitoylated 5 (MAGUK p55 subfamily member 5)
NM_019566	Rhog	ras homolog gene family, member G
NM_019517	Bace2	beta-site APP-cleaving enzyme 2
NM_019497	Grk4	G protein-coupled receptor kinase 4
NM_019461	Usp27x	ubiquitin specific peptidase 27, X chromosome
NM_019432	Tmem37	transmembrane protein 37
NM_019422	Elovl1	elongation of very long chain fatty acids (FEN1/Elo2, SUR4/Elo3, yeast)-like 1
NM_018865	Wisp1	WNT1 inducible signaling pathway protein 1
NM_017382	Rab11a	RAB11A, member RAS oncogene family
NM_017371	Hpx	hemopexin
NM_016975	Gja3	gap junction protein, alpha 3
NM_016923	Ly96	lymphocyte antigen 96
NM_016903	Esd	esterase D/formylglutathione hydrolase
NM_016886	Gria3	glutamate receptor, ionotropic, AMPA3 (alpha 3)
NM_016787	Bnip2	BCL2/adenovirus E1B interacting protein 2
NM_016740	S100a11	S100 calcium binding protein A11 (calgizzarin)
NM_016686	Vezf1	vascular endothelial zinc finger 1
NM_015825	Sh3bgr	SH3-binding domain glutamic acid-rich protein
NM_015784	Postn	periostin, osteoblast specific factor
NM_015764	Greb1	gene regulated by estrogen in breast cancer protein
NM_013907	Fbxw4	F-box and WD-40 domain protein 4
NM_013876	Rnf11	ring finger protein 11
NM_013867	Bcar3	breast cancer anti-estrogen resistance 3
NM_013792	Naglu	alpha-N-acetylglucosaminidase (Sanfilippo disease IIIB)
NM_013780	Npas3	neuronal PAS domain protein 3
NM_013755	Gyg	glycogenin
NM_013737	Pla2g7	phospholipase A2, group VII (platelet-activating factor acetylhydrolase, plasma)
NM_013568	Kcna6	potassium voltage-gated channel, shaker-related, subfamily, member 6
NM_013526	Gdf6	growth differentiation factor 6
NM_013508	Elk3	ELK3, member of ETS oncogene family
NM_013502	Ctbp1	C-terminal binding protein 1
NM_013494	Cpe	carboxypeptidase E
NM_013492	Clu	clusterin
NM_013484	C2	complement component 2 (within H-2S)
NM_013470	Anxa3	annexin A3
NM_012048	Polk	polymerase (DNA directed), kappa
NM_012020	Foxl2	forkhead box L2
NM_011993	Dpysl4	dihydropyrimidinase-like 4
NM_011985	Mmp23	matrix metallopeptidase 23
NM_011962	Plod3	procollagen-lysine, 2-oxoglutarate 5-dioxygenase 3
NM_011940	Ifi202b	interferon activated gene 202B
NM_011923	Angptl2	angiopoietin-like 2
NM_011845	Mid2	midline 2
NM_011787	Amfr	autocrine motility factor receptor
NM_011766	Zfpm2	zinc finger protein, multitype 2
NM_011712	Wbp5	WW domain binding protein 5
NM_011701	Vim	vimentin
NM_011658	Twist1	twist basic helix-loop-helix transcription factor 1
NM_011604	Tlr6	toll-like receptor 6
NM_011593	Timp1	tissue inhibitor of metalloproteinase 1
NM_011586	Myo18a	myosin XVIIIA
NM_011580	Thbs1	thrombospondin 1
NM_011578	Tgfbr3	transforming growth factor, beta receptor III
NM_011571	Tesk1	testis specific protein kinase 1
NM_011544	Tcf12	transcription factor 12
NM_011529	Tank	TRAF family member-associated Nf-kappa B activator
NM_011498	Bhlhe40	basic helix-loop-helix family, member e40
NM_011452	Serpinb9b	serine (or cysteine) peptidase inhibitor, clade B, member 9b
NM_011446	Sox7	SRY (sex determining region Y)-box 7
NM_011427	Snai1	snail homolog 1 (Drosophila)
NM_011400	Slc2a1	solute carrier family 2 (facilitated glucose transporter), member 1
NM_011340	Serpinf1	serine (or cysteine) peptidase inhibitor, clade F, member 1
NM_011313	S100a6	S100 calcium binding protein A6 (calcyclin)
NM_011272	Rln1	relaxin 1
NM_011200	Ptp4a1	protein tyrosine phosphatase 4a1
NM_011198	Ptgs2	prostaglandin-endoperoxide synthase 2
NM_011173	Pros1	protein S (alpha)
NM_011170	Prnp	prion protein
NM_011113	Plaur	plasminogen activator, urokinase receptor
NM_011104	Prkce	protein kinase C, epsilon
NM_011074	Cdk14	cyclin-dependent kinase 14
NM_011063	Pea15a	phosphoprotein enriched in astrocytes 15A
NM_011046	Furin	furin (paired basic amino acid cleaving enzyme)
NM_010945	Nsmaf	neutral sphingomyelinase (N-SMase) activation associated factor
NM_010879	Nck2	non-catalytic region of tyrosine kinase adaptor protein 2
NM_010833	Msn	moesin
NM_010832	Msl3	male-specific lethal 3 homolog (Drosophila)
NM_010828	Cited2	Cbp/p300-interacting transactivator, with Glu/Asp-rich carboxy-terminal domain, 2
NM_010811	Ndst2	N-deacetylase/N-sulfotransferase (heparan glucosaminyl) 2
NM_010786	Mdm2	transformed mouse 3T3 cell double minute 2
NM_010773	Mbd2	methyl-CpG binding domain protein 2
NM_010753	Mxd4	Max dimerization protein 4
NM_010736	Ltbr	lymphotoxin B receptor
NM_010730	Anxa1	annexin A1
NM_010664	Krt18	keratin 18
NM_010591	Jun	jun proto-oncogene
NM_010578	Itgb1	integrin beta 1 (fibronectin receptor beta)
NM_010569	Invs	inversin
NM_010562	Ilk	integrin linked kinase
NM_010518	Igfbp5	insulin-like growth factor binding protein 5
NM_010516	Cyr61	cysteine rich protein 61
NM_010511	Ifngr1	interferon gamma receptor 1
NM_010509	Ifnar2	interferon (alpha and beta) receptor 2
NM_010496	Id2	inhibitor of DNA binding 2
NM_010495	Id1	inhibitor of DNA binding 1
NM_010473	Hrc	histidine rich calcium binding protein
NM_010441	Hmga2	high mobility group AT-hook 2
NM_010373	Gzme	granzyme E
NM_010372	Gzmd	granzyme D
NM_010308	Gnao1	guanine nucleotide binding protein, alpha O
NM_010284	Ghr	growth hormone receptor
NM_010235	Fosl1	fos-like antigen 1
NM_010234	Fos	FBJ osteosarcoma oncogene
NM_010222	Fkbp7	FK506 binding protein 7
NM_010217	Ctgf	connective tissue growth factor
NM_010212	Fhl2	four and a half LIM domains 2
NM_010171	F3	coagulation factor III
NM_010169	F2r	coagulation factor II (thrombin) receptor
NM_010129	Emp3	epithelial membrane protein 3
NM_010128	Emp1	epithelial membrane protein 1
NM_010026	Asap1	ArfGAP with SH3 domain, ankyrin repeat and PH domain1
NM_009994	Cyp1b1	cytochrome P450, family 1, subfamily b, polypeptide 1
NM_009984	Ctsl	cathepsin L
NM_009964	Cryab	crystallin, alpha B
NM_009954	Bcar1	breast cancer anti-estrogen resistance 1
NM_009932	Col4a2	collagen, type IV, alpha 2
NM_009931	Col4a1	collagen, type IV, alpha 1
NM_009890	Ch25h	cholesterol 25-hydroxylase
NM_009825	Serpinh1	serine (or cysteine) peptidase inhibitor, clade H, member 1
NM_009821	Runx1	runt related transcription factor 1
NM_009794	Capn2	calpain 2
NM_009755	Bmp1	bone morphogenetic protein 1
NM_009744	Bcl6	B cell leukemia/lymphoma 6
NM_009712	Arsb	arylsulfatase B
NM_009707	Arhgap6	Rho GTPase activating protein 6
NM_009705	Arg2	arginase type II
NM_009684	Apaf1	apoptotic peptidase activating factor 1
NM_009673	Anxa5	annexin A5
NM_009662	Alox5	arachidonate 5-lipoxygenase
NM_009640	Angpt1	angiopoietin 1
NM_009621	Adamts1	a disintegrin-like and metallopeptidase (reprolysin type) with thrombospondin type 1 motif, 1
NM_009606	Acta1	actin, alpha 1, skeletal muscle
NM_009523	Wnt4	wingless-related MMTV integration site 4
NM_009465	Axl	AXL receptor tyrosine kinase
NM_009409	Top2b	topoisomerase (DNA) II beta
NM_009405	Tnni2	troponin I, skeletal, fast 2
NM_009398	Tnfaip6	tumor necrosis factor alpha induced protein 6
NM_009397	Tnfaip3	tumor necrosis factor, alpha-induced protein 3
NM_009393	Tnnc1	troponin C, cardiac/slow skeletal
NM_009373	Tgm2	transglutaminase 2, C polypeptide
NM_009371	Tgfbr2	transforming growth factor, beta receptor II
NM_009369	Tgfbi	transforming growth factor, beta induced
NM_009365	Tgfb1i1	transforming growth factor beta 1 induced transcript 1
NM_009344	Phlda1	pleckstrin homology-like domain, family A, member 1
NM_009323	Tbx15	T-box 15
NM_009177	St3gal1	ST3 beta-galactoside alpha-2,3-sialyltransferase 1
NM_009162	Scg5	secretogranin V
NM_009157	Map2k4	mitogen-activated protein kinase kinase 4
NM_009142	Cx3cl1	chemokine (C-X3-C motif) ligand 1
NM_009116	Prrx2	paired related homeobox 2
NM_009112	S100a10	S100 calcium binding protein A10 (calpactin)
NM_009060	Rgn	regucalcin
NM_009037	Rcn1	reticulocalbin 1
NM_009029	Rb1	retinoblastoma 1
NM_008986	Ptrf	polymerase I and transcript release factor
NM_008937	Prox1	prospero homeobox 1
NM_008915	Ppp3cc	protein phosphatase 3, catalytic subunit, gamma isoform
NM_008913	Ppp3ca	protein phosphatase 3, catalytic subunit, alpha isoform
NM_008908	Ppic	peptidylprolyl isomerase C
NM_008737	Nrp1	neuropilin 1
NM_008721	Npdc1	neural proliferation, differentiation and control 1
NM_008716	Notch3	notch 3
NM_008705	Nme2	NME/NM23 nucleoside diphosphate kinase 2
NM_008675	Nbl1	neuroblastoma, suppression of tumorigenicity 1
NM_008667	Nab1	Ngfi-A binding protein 1
NM_008608	Mmp14	matrix metallopeptidase 14 (membrane-inserted)
NM_008555	Masp1	mannan-binding lectin serine peptidase 1
NM_008538	Marcks	myristoylated alanine rich protein kinase C substrate
NM_008512	Lrp1	low density lipoprotein receptor-related protein 1
NM_008485	Lamc2	laminin, gamma 2
NM_008476	Krt6a	keratin 6A
NM_008471	Krt19	keratin 19
NM_008469	Krt15	keratin 15
NM_008449	Kif5c	kinesin family member 5C
NM_008391	Irf2	interferon regulatory factor 2
NM_008357	Il15	interleukin 15
NM_008350	Il11	interleukin 11
NM_008349	Il10rb	interleukin 10 receptor, beta
NM_008311	Htr2b	5-hydroxytryptamine (serotonin) receptor 2B
NM_008304	Sdc2	syndecan 2
NM_008250	Hlx	H2.0-like homeobox
NM_008240	Foxj1	forkhead box J1
NM_008239	Foxq1	forkhead box Q1
NM_008161	Gpx3	glutathione peroxidase 3
NM_008132	Glrp1	glutamine repeat protein 1
NM_008048	Igfbp7	insulin-like growth factor binding protein 7
NM_008047	Fstl1	follistatin-like 1
NM_008037	Fosl2	fos-like antigen 2
NM_007960	Etv1	ets variant 1
NM_007941	Stx2	syntaxin 2
NM_007929	Emp2	epithelial membrane protein 2
NM_007920	Elf1	E74-like factor 1
NM_007912	Egfr	epidermal growth factor receptor
NM_007899	Ecm1	extracellular matrix protein 1
NM_007874	Reep5	receptor accessory protein 5
NM_007857	Dhh	desert hedgehog
NM_007855	Twist2	twist basic helix-loop-helix transcription factor 2
NM_007801	Ctsh	cathepsin H
NM_007798	Ctsb	cathepsin B
NM_007797	Ctla2b	cytotoxic T lymphocyte-associated protein 2 beta
NM_007778	Csf1	colony stimulating factor 1 (macrophage)
NM_007743	Col1a2	collagen, type I, alpha 2
NM_007739	Col8a1	collagen, type VIII, alpha 1
NM_007738	Col7a1	collagen, type VII, alpha 1
NM_007664	Cdh2	cadherin 2
NM_007635	Ccng2	cyclin G2
NM_007616	Cav1	caveolin 1, caveolae protein
NM_007585	Anxa2	annexin A2
NM_007558	Bmp8a	bone morphogenetic protein 8a
NM_007496	Zfhx3	zinc finger homeobox 3
NM_007484	Rhoc	ras homolog gene family, member C
NM_007463	Speg	SPEG complex locus
NM_007426	Angpt2	angiopoietin 2
NM_007423	Afp	alpha fetoprotein
NM_007408	Plin2	perilipin 2
NM_007405	Adcy6	adenylate cyclase 6
NM_007404	Adam9	a disintegrin and metallopeptidase domain 9 (meltrin gamma)
NM_007403	Adam8	a disintegrin and metallopeptidase domain 8
NM_007381	Acadl	acyl-Coenzyme A dehydrogenase, long-chain
NM_001177556	Gng12	guanine nucleotide binding protein (G protein), gamma 12
NM_001177369	Nfkb2	nuclear factor of kappa light polypeptide gene enhancer in B cells 2, p49/p100
NM_001167860	Wipf3	WAS/WASL interacting protein family, member 3
NM_001164767	Robo3	roundabout homolog 3 (Drosophila)
NM_001164678	Pdcd6ip	programmed cell death 6 interacting protein
NM_001164662	Cyfip1	cytoplasmic FMR1 interacting protein 1
NM_001164598	Irf2bp2	interferon regulatory factor 2 binding protein 2
NM_001164216	Romo1	reactive oxygen species modulator 1
NM_001164042	Smad5	SMAD family member 5
NM_001163662	Nucb1	nucleobindin 1
NM_001163567	Fam102b	family with sequence similarity 102, member B
NM_001163566	Crb2	crumbs homolog 2 (Drosophila)
NM_001163481	Fkbp10	FK506 binding protein 10
NM_001163433	Samd4	sterile alpha motif domain containing 4
NM_001163136	Macc1	metastasis associated in colon cancer 1
NM_001162979	Ccdc81	coiled-coil domain containing 81
NM_001160326	Serp2	stress-associated endoplasmic reticulum protein family member 2
NM_001160149	Cgref1	cell growth regulator with EF hand domain 1
NM_001159620	Pigp	phosphatidylinositol glycan anchor biosynthesis, class P
NM_001159582	Pde1a	phosphodiesterase 1A, calmodulin-dependent
NM_001145978	Parp4	poly (ADP-ribose) polymerase family, member 4
NM_001136227	Rtkn	rhotekin
NM_001136091	Tcirg1	T cell, immune regulator 1, ATPase, H+ transporting, lysosomal V0 protein A3
NM_001136084	Tph1	tryptophan hydroxylase 1
NM_001135559	Sos2	son of sevenless homolog 2 (Drosophila)
NM_001135150	Slc39a8	solute carrier family 39 (metal ion transporter), member 8
NM_001130181	Tnnt2	troponin T2, cardiac
NM_001122737	Igf2	insulin-like growth factor 2
NM_001113563	Stat5b	signal transducer and activator of transcription 5B
NM_001111314	Ngef	neuronal guanine nucleotide exchange factor
NM_001111312	Lrrfip1	leucine rich repeat (in FLII) interacting protein 1
NM_001111096	Lyn	Yamaguchi sarcoma viral (v-yes-1) oncogene homolog
NM_001110846	Cacna2d1	calcium channel, voltage-dependent, alpha2/delta subunit 1
NM_001110505	Amy1	amylase 1, salivary
NM_001109661	Bach2	BTB and CNC homology 2
NM_001109042	Kif21a	kinesin family member 21A
NM_001102430	Arfgef1	ADP-ribosylation factor guanine nucleotide-exchange factor 1(brefeldin A-inhibited)
NM_001098233	Purg	purine-rich element binding protein G
NM_001085501	Ppp1r3d	protein phosphatase 1, regulatory subunit 3D
NM_001085417	Zfp467	zinc finger protein 467
NM_001081473	Zxdb	zinc finger, X-linked, duplicated B
NM_001081395	Amotl1	angiomotin-like 1
NM_001081390	Palld	palladin, cytoskeletal associated protein
NM_001081302	Trio	triple functional domain (PTPRF interacting)
NM_001081180	Spink5	serine peptidase inhibitor, Kazal type 5
NM_001081120	Fam89a	family with sequence similarity 89, member A
NM_001081116	Arhgef17	Rho guanine nucleotide exchange factor (GEF) 17
NM_001081088	Lrp2	low density lipoprotein receptor-related protein 2
NM_001048177	Jak2	Janus kinase 2
NM_001039959	Ahnak	AHNAK nucleoprotein (desmoyokin)
NM_001037916	Ccdc17	coiled-coil domain containing 17
NM_001035525	AU040320	expressed sequence AU040320
NM_001033207	Nlrc5	NLR family, CARD domain containing 5
NM_001033141	Ecscr	endothelial cell surface expressed chemotaxis and apoptosis regulator
NM_001025192	Cxadr	coxsackie virus and adenovirus receptor
NM_001024602	Cep170b	centrosomal protein 170B
NM_001008702	Dab2	disabled 2, mitogen-responsive phosphoprotein
NM_001008497	P2ry14	purinergic receptor P2Y, G-protein coupled, 14
NM_001008233	Plekhn1	pleckstrin homology domain containing, family N member 1
NM_001005608	Itgb4	integrin beta 4
NM_001005510	Syne2	spectrin repeat containing, nuclear envelope 2
NM_001005477	Barhl2	BarH-like 2 (Drosophila)
NM_001002011	Lmna	lamin A
NM_001001491	Tpm4	tropomyosin 4
[truncated: 5,000 more columns]
