# Supplementary material for: Polycomb enables primitive endoderm lineage priming in embryonic stem cells
Source: eLife. 2016 Oct 10;5:e14926. doi: 10.7554/eLife.14926 (PMC5056788; doi:10.7554/eLife.14926)
Supplement: Supplementary file 2. — DOI: http://dx.doi.org/10.7554/eLife.14926.018 [file elife-14926-supp2.xlsx]

## Sheet: Functional Analysis - Up HV-S+
Supplementary File 2. Functional Analysis of Epi- and PrEn priming genes
Enriched Functional Term	Term ID	p value	Genes in term
Biological Process
regulation of chromatin silencing	GO:0031935	0.000959	UHRF1,SIRT1,SIN3A,TET1
regulation of mitotic cell cycle	GO:0007346	0.000824	MAP2K3,USP44,SIRT1,NLE1,SH3BP1,SIK1,DMRT1,RPA2,CHEK2,BCAT1,ZWILCH,RAD9B,BRCA2,SIN3A,GIGYF2
cellular amino acid biosynthetic process	GO:0008652	0.000328	FPGS,SHMT1,ENOPH1,BCAT1,BCAT2,PADI6,GAD1
mitotic DNA damage checkpoint	GO:0044773	0.00721	RPA2,CHEK2,BCAT1,RAD9B,GIGYF2
spermatogenesis	GO:0007283	0.00298	KLHL10,ETV5,SIRT1,DMRT1,NUP210L,TDRD12,TEX19.2,MAEL,SLCO4C1,BRCA2,MEI4,HIST1H1A,MEI1,GPX4
bile acid biosynthetic process	GO:0006699	0.0353	SIRT1,SLC27A5,FGF15
pteridine-containing compound metabolic process	GO:0042558	0.00814	FPGS,QDPR,PIPOX,SHMT1
mitotic cell cycle checkpoint	GO:0007093	0.00518	USP44,RPA2,CHEK2,BCAT1,ZWILCH,RAD9B,GIGYF2
male meiosis	GO:0007140	0.0276	TDRD12,MAEL,BRCA2,MEI1
negative regulation of tyrosine phosphorylation of Stat3 protein	GO:0042518	0.0374	NF2,SUZ12
regulation of lipid biosynthetic process	GO:0046890	0.00468	ZP3,MLXIPL,ADORA2B,SIRT1,SIK1,FGF15,CREBL2,THRSP
positive regulation of protein depolymerization	GO:1901881	0.0289	TRPV4,SH3BP1,ACTN2
DNA metabolic process	GO:0006259	0.00201	UHRF1,TBX21,NF2,SIRT1,POLD2,CDC5L,ACTL6A,RPA2,CHEK2,TDRD12,SMG1,BATF,HELQ,RAD9B,MAEL,BRCA2,CCNO,SIN3A,MEI4,DPPA3,TET1
multi-organism process	GO:0051704	0.0345	TRIM25,ACP5,KLHL10,ZP3,ETV5,SIRT1,TRIM27,DMRT1,NCL,NUP210L,OAS1B,TDRD12,POLR3E,OAS1D,TRIM36,BATF,TEX19.2,STAT2,MAEL,SLCO4C1,BRCA2,SIN3A,MEI4,HIST1H1A,EPX,LRRC15,OAS1A,MEI1,GAD1,GPX4
negative regulation of oxidative phosphorylation	GO:0090324	0.0374	MLXIPL,PPIF
single-organism organelle organization	GO:1902589	0.0107	UHRF1,ATG4D,NF2,TRPV4,SUZ12,SART3,USP44,SIRT1,ELAC2,TRIM27,PPIF,SH3BP1,MSRB2,DMRT1,FGD1,ACTL6A,RPA2,CHEK2,TDRD12,ZWILCH,CDC25A,CTDP1,USP37,PPARGC1B,BAG4,TAF5L,MTG2,STAT2,MAEL,BRCA2,CCNO,SIN3A,MEI4,2900011O08RIK,MRPS12,TET1,ACTN2,RND1,SUV420H2,MEI1,SLC4A5
KEGG Pathway
Biosynthesis of antibiotics	KEGG:01130	0.00907	MVD,SHMT1,ACY1,AK4,BCAT1,BCAT2,PRPS1,LSS,ALDH1B1
Glycine, serine and threonine metabolism	KEGG:00260	0.0158	GCAT,CHDH,PIPOX,SHMT1
Valine, leucine and isoleucine biosynthesis	KEGG:00290	0.0139	BCAT1,BCAT2
Metabolic pathways	KEGG:01100	0.024	CKB,MVD,FPGS,QDPR,CHDH,PIPOX,UPP1,POLD2,SHMT1,SH3BP1,ACY1,PIP5K1B,AK4,ALPL,ENOPH1,BCAT1,SLC27A5,BCAT2,PRPS1,LSS,ALDH1B1,ADH4,ALG13,TST,GAD1
2-Oxocarboxylic acid metabolism	KEGG:01210	0.0221	ACY1,BCAT1,BCAT2
Biosynthesis of amino acids	KEGG:01230	0.0256	SHMT1,ACY1,BCAT1,BCAT2,PRPS1
Folate biosynthesis	KEGG:00790	0.00686	FPGS,QDPR,ALPL
Homologous recombination	KEGG:03440	0.05	POLD2,RPA2,BRCA2

## Sheet: Functional Analysis - Up HV+S+
Supplementary File 2. Functional Analysis of Epi- and PrEn priming genes
Enriched Functional Term	Term ID	p value	Genes in term
Biological Process
protein localization to endosome	GO:0036010	0.0328	NRP1,MSN,MICALL1
detection of biotic stimulus	GO:0009595	0.0196	SMO,LY96,TLR4,TLR6
regulation of nucleotide-binding oligomerization domain containing 1 signaling pathway	GO:0070428	0.0147	TNFAIP3,TLR4
regulation of cell adhesion	GO:0030155	1.95e-10	MMP14,CAV1,CSF1,TNFAIP3,STAT5B,DAB2,ANGPT1,EMP2,BCL6,CYP1B1,NDFIP1,JAK2,ADAM8,ITGB1,GSN,POSTN,CYR61,ILK,ARHGAP6,ANGPT2,ADAM9,IL15,CX3CL1,UBASH3B,TPM1,TGFBR2,VAV3,FOXJ1,SOS2,WNT4,SOCS5,TGM2,HLX,CITED2,THBS1,S100A10,LYN,PRKCE,IGF2,EFNA5,VTCN1,SPINK5,NCK2,COL8A1,DUSP22,PRNP
blood circulation	GO:0008015	0.00222	PLOD3,CAV1,CTGF,EGFR,ID2,SMAD5,ANGPT1,EMP2,CXADR,JAK2,ALOX5,HTR2B,TNNT2,POSTN,TGFBR3,COL1A2,GNAO1,CX3CL1,TPM1,PTGS2,HRC,NDST2,F2R,TNNC1
regulation of cell motility	GO:2000145	8.04e-17	SERPINF1,MMP14,TIMP1,RAB11A,PROX1,AMOTL1,CSF1,EGFR,DAB2,ANGPT1,EMP2,RGN,PLA2G7,CYP1B1,JAK2,ADAM8,ITGB1,PTP4A1,IGFBP5,IL24,VIM,GSN,ANXA5,POSTN,LMNA,ECM1,F3,CYR61,TGFBR3,ANXA3,FURIN,ILK,MSN,ANGPT2,GPR124,ADAM9,CX3CL1,BCAR1,TIRAP,CTSH,TPM1,TGFBR2,PTGS2,TRIB1,ZSWIM6,TWIST1,WNT4,ATOH8,CITED2,THBS1,LRP1,NBL1,ARSB,LYN,SUN2,SNAI1,PRKCE,F2R,TNFAIP6,RRAS2,SYNE2
regulation of muscle filament sliding speed	GO:0032972	0.00499	TNNT2,TNNC1
G1/S transition of mitotic cell cycle	GO:0000082	0.0448	EGFR,MDM2,ID2,PLK2,RB1,ANXA1,ITGB1,PPP3CA,NFATC1,RHOU
negative regulation of low-density lipoprotein particle receptor catabolic process	GO:0032804	0.00499	FURIN,ANXA2
allantoin metabolic process	GO:0000255	0.0471	STAT5B,GHR
regulation of cellular component movement	GO:0051270	5.84e-18	SERPINF1,MMP14,TIMP1,RAB11A,CAV1,PROX1,AMOTL1,CSF1,EGFR,STAT5B,DAB2,ANGPT1,EMP2,BCL6,RGN,PLA2G7,CYP1B1,JAK2,ADAM8,ITGB1,NRP1,PTP4A1,IGFBP5,TNNT2,IL24,VIM,GSN,ANXA5,POSTN,LMNA,ECM1,F3,CYR61,TGFBR3,ANXA3,FURIN,ILK,MSN,ANGPT2,GPR124,ADAM9,CX3CL1,BCAR1,TIRAP,CTSH,TPM1,TGFBR2,PTGS2,TRIB1,ZSWIM6,TWIST1,WNT4,ATOH8,CITED2,THBS1,LRP1,NBL1,ARSB,LYN,SUN2,SNAI1,PRKCE,F2R,TNFAIP6,RRAS2,SYNE2,TNNC1
negative regulation of T cell receptor signaling pathway	GO:0050860	0.05	ELF1,DUSP22,PRNP
isoleucine metabolic process	GO:0006549	0.0288	STAT5B,GHR
positive regulation of biological process	GO:0048518	2.67e-20	MID2,MYO18A,SERPINF1,MMP14,TIMP1,FNDC5,SMO,RHOC,AXL,MMD,ETV1,IL11,RAB11A,WISP1,CAV1,TWIST2,ZMIZ1,ELK3,PROX1,BNIP2,AMOTL1,PEA15A,CSF1,LRRK1,ALDH1A3,TNFAIP3,PERP,SERINC1,DUSP6,APAF1,CTGF,PCBD1,EGFR,MDM2,PHLDA1,ID2,NME2,STAT5B,NPAS3,FOS,SMAD5,PLK2,SAMD4,TSC22D1,CLU,BMP1,RB1,DAB2,FBXO4,ZFPM2,ANGPT1,ASAP1,MYH9,EMP2,BCL6,ARHGAP31,CXADR,MASP1,ADAMTS1,PROS1,RUNX1,RGN,PLA2G7,CLIC5,MTCH1,CYP1B1,CACNA1H,RHO…
calcium ion transport	GO:0006816	0.0265	CAV1,CTGF,RGN,CACNA1H,HTR2B,CCDC109B,PPP3CA,GNAO1,UBASH3B,PTGS2,NFATC1,DENND5A,HRC,CACNA2D1,LYN,PRKCE,F2R,TMEM37,AHNAK
leukocyte activation	GO:0045321	1.69e-06	AXL,CAV1,TNFAIP3,ID2,STAT5B,CLU,MYH9,BCL6,CXADR,NDFIP1,ANXA1,ADAM8,GSN,ANXA3,LTBR,ADAM9,IL15,CX3CL1,TIRAP,TGFBR2,NFATC1,VAV3,FOXJ1,SOS2,WNT4,SOCS5,TLR4,HLX,THBS1,LYN,PRKCE,TICAM1,IGF2,VTCN1,TLR6,DOCK8,JUN,NCK2,DUSP22,PRNP,IFNZ
left/right pattern formation	GO:0060972	0.00378	SMO,INVS,FOXJ1,CITED2,SNAI1
nitric oxide metabolic process	GO:0046209	6.66e-05	CAV1,EGFR,CLU,RGN,CYP1B1,JAK2,PTGS2,TLR4,TICAM1,TLR6
homeostasis of number of cells	GO:0048872	0.0036	SMO,AXL,CSF1,TNFAIP3,ID2,STAT5B,SMAD5,RB1,BCL6,PMAIP1,ANXA1,JAK2,TGFBR3,SOS2,CITED2,LYN,F2R
positive regulation of metabolic process	GO:0009893	2.97e-15	MID2,MMP14,SMO,RHOC,MMD,ETV1,IL11,CAV1,ZMIZ1,ELK3,PROX1,BNIP2,CSF1,LRRK1,TNFAIP3,PERP,SERINC1,APAF1,CTGF,PCBD1,EGFR,MDM2,ID2,NME2,STAT5B,NPAS3,FOS,SMAD5,PLK2,SAMD4,CLU,RB1,DAB2,FBXO4,ZFPM2,ANGPT1,ASAP1,MYH9,EMP2,BCL6,ARHGAP31,RUNX1,RGN,CLIC5,MTCH1,CYP1B1,RHOQ,CDH2,NDFIP1,PMAIP1,ANXA1,JAK2,FOSL1,NFKB2,ADAM8,FARP1,ITGB1,NRP1,HTR2B,NGEF,TNNT2,IL24,VIM,GSN,EHD4,ANXA5,WWTR1,LMNA,BCAR3,F3,PPP3CA,CYR61,…
bleb assembly	GO:0032060	0.0197	EMP2,EMP1,EMP3
cellular response to molecule of bacterial origin	GO:0071219	0.000739	AXL,TNFAIP3,JAK2,LY96,ADAM9,TIRAP,TRIB1,TLR4,LYN,PRKCE,TICAM1,TLR6
negative regulation of DNA damage response, signal transduction by p53 class mediator	GO:0043518	0.0328	MDM2,TWIST1,SNAI1
embryonic cranial skeleton morphogenesis	GO:0048701	0.00162	MMP14,TWIST2,TBX15,TGFBR2,CHST11,TWIST1,PRRX2
creatine metabolic process	GO:0006600	0.0471	STAT5B,GHR
mitochondrial calcium ion homeostasis	GO:0051560	0.0328	CCDC109B,TGM2,PRKCE
cell growth	GO:0016049	0.000581	MMP14,SMO,RAB11A,WISP1,CTGF,DAB2,BCL6,ITGB1,NRP1,IGFBP5,POSTN,CYR61,HTRA3,CGREF1,TGFBR3,EMP1,CYFIP1,ILK,CRYAB,TGFBR2,MAP2K4,BARHL2,IGFBP7,SOCS5,EMP3,EFNA5
ovulation cycle	GO:0042698	0.00558	AXL,EGFR,STAT5B,ANGPT1,ADAMTS1,RUNX1,DMRTA1,FOXL2,AFP
regulation of signal transduction	GO:0009966	1.56e-14	MID2,TIMP1,SMO,RHOC,AXL,IL11,STAMBP,CAV1,BNIP2,PEA15A,CSF1,LRRK1,ALDH1A3,TNFAIP3,DUSP6,APAF1,CTGF,EGFR,MDM2,PLK2,CLU,RB1,DAB2,TRIO,ANGPT1,EMP2,BCL6,RUNX1,RGN,CYP1B1,CDH2,NDFIP1,MBD2,PMAIP1,JAK2,ADAM8,FARP1,LY96,ITGB1,NRP1,IGFBP5,HTR2B,NGEF,IL24,GSN,POSTN,WWTR1,LMNA,ECM1,F3,CYR61,INVS,CDK14,HTRA3,TGFBR3,TGFA,LTBR,FURIN,DISP1,TGFB1I1,ILK,HPX,TMEM9B,GPR124,ADAM9,IL15,CX3CL1,CMTM3,UBASH3B,TIRAP,ANXA2…
system development	GO:0048731	1.41e-19	SERPINF1,MMP14,NAGLU,SMO,AXL,NAB1,MMD,ETV1,RAB11A,PLOD3,WISP1,RCN1,CAV1,TWIST2,ZMIZ1,ELK3,PROX1,BNIP2,CSF1,LRRK1,ALDH1A3,TOP2B,TNFAIP3,PERP,DUSP6,APAF1,CTGF,EGFR,ID2,ITGB4,NME2,KRT19,STAT5B,MPP5,FOS,CTSL,SMAD5,PLK2,CTSB,CLU,BMP1,RB1,DAB2,LRP10,SDC2,ZFPM2,ANGPT1,ASAP1,MYH9,EMP2,BCL6,CXADR,ADAMTS1,RUNX1,ADCY6,DHH,RGN,CLIC5,CYP1B1,CDH2,NDFIP1,CBLN2,ANXA1,JAK2,FOSL1,NFKB2,FLNB,ADAM8,DPYSL4,FARP1,ITGB…
positive regulation of vasoconstriction	GO:0045907	0.045	CAV1,EGFR,ALOX5,PTGS2,F2R
reproductive structure development	GO:0048608	0.000209	SERPINF1,AXL,EGFR,KRT19,STAT5B,CTSL,CTSB,ZFPM2,ANGPT1,ADAMTS1,RUNX1,DHH,FOSL1,CYR61,PTGS2,FBXW8,WNT4,RLN1,CITED2,SNAI1,DMRTA1,PLAUR,KRT8,FOXL2,AFP,HMGA2
cell differentiation involved in metanephros development	GO:0072202	0.0328	WWTR1,WNT4,FAT4
regulation of nitric-oxide synthase activity	GO:0050999	0.0366	CAV1,EGFR,ARG2,HTR2B
actin cytoskeleton organization	GO:0030036	2.13e-07	MYO18A,PROX1,CTGF,KRT19,CTSL,MYH9,EMP2,BCL6,CXADR,RHOQ,FLNB,ITGB1,TNNT2,GSN,CYFIP1,ILK,ARHGAP6,BCAR1,ACTA1,TPM1,ARHGEF17,ANTXR1,ARHGEF5,FOXJ1,DBN1,WNT4,RHOU,LRP1,S100A10,ID1,PRKCE,EFNA5,KRT8,CDC42EP1,PALLD,NCK2,ARFGEF1,RHOG
keratinocyte development	GO:0003334	0.0197	FLNB,FOSL2,PALLD
cell projection organization	GO:0030030	2.71e-08	SERPINF1,SMO,ETV1,RAB11A,CAV1,TOP2B,EGFR,ITGB4,NME2,PLK2,CLU,RB1,DAB2,SDC2,ASAP1,MYH9,EMP2,ADAMTS1,ADCY6,CLIC5,RHOQ,CDH2,JAK2,DPYSL4,FARP1,ITGB1,NRP1,NGEF,VIM,KIF5C,GSN,STMN2,POSTN,WWTR1,TSPAN2,PPP3CA,STX2,TMEM106B,EMP1,CYFIP1,ILK,ROBO3,TPM1,SNX1,ZSWIM6,FBXW8,MICALL1,VAV3,FOXJ1,BARHL2,GRIP1,GDPD5,PRDM8,EMP3,LRP1,NBL1,ARSB,LYN,ID1,FAT4,EFNA5,CDC42EP1,JUN,PALLD,NCK2,ARFGEF1,RHOG
regulation of fatty acid metabolic process	GO:0019217	0.0166	CAV1,RGN,ANXA1,ACADL,TWIST1,FAM132B,MLYCD
positive regulation of cellular process	GO:0048522	6.68e-19	MID2,MYO18A,SERPINF1,MMP14,TIMP1,FNDC5,SMO,RHOC,AXL,MMD,ETV1,IL11,RAB11A,WISP1,CAV1,TWIST2,ZMIZ1,ELK3,PROX1,BNIP2,AMOTL1,PEA15A,CSF1,LRRK1,ALDH1A3,TNFAIP3,PERP,DUSP6,APAF1,CTGF,PCBD1,EGFR,MDM2,PHLDA1,ID2,NME2,STAT5B,NPAS3,FOS,SMAD5,PLK2,SAMD4,TSC22D1,CLU,RB1,DAB2,FBXO4,ZFPM2,ANGPT1,MYH9,EMP2,BCL6,CXADR,ADAMTS1,PROS1,RUNX1,RGN,PLA2G7,MTCH1,CYP1B1,CACNA1H,RHOQ,CDH2,C2,NDFIP1,PPP2R2B,MBD2,PMAIP1,CBL…
vitellogenesis	GO:0007296	0.00499	ZMIZ1,FOSL1
monocarboxylic acid biosynthetic process	GO:0072330	0.0278	ELOVL1,PROX1,ALDH1A3,RGN,ANXA1,ALOX5,ACADL,PTPLAD2,PTGS2,CH25H,MLYCD,CHST14
cellular response to growth hormone stimulus	GO:0071378	0.0258	STAT5B,JAK2,GHR
regulation of dendritic cell apoptotic process	GO:2000668	0.0471	AXL,LYN
apoptotic cell clearance	GO:0043277	0.00652	AXL,C2,TGM2,THBS1,LRP1
regulation of skeletal muscle adaptation	GO:0014733	0.000271	GTF2IRD2,IGFBP5,PPP3CA,NFATC1,TNNC1
negative regulation of T-helper 2 cell differentiation	GO:0045629	0.00136	BCL6,SOCS5,HLX
KEGG Pathway
Hepatitis B	KEGG:05161	0.00993	APAF1,STAT5B,FOS,RB1,TIRAP,NFATC1,MAP2K4,TLR4,TICAM1,JUN,CREB5
Chemokine signaling pathway	KEGG:04062	0.03	STAT5B,ADCY6,JAK2,GNG13,CX3CL1,BCAR1,GNG11,VAV3,SOS2,GNG12,LYN,GRK4
Jak-STAT signaling pathway	KEGG:04630	0.0134	IL11,IFNGR1,STAT5B,IL10RB,IFNAR2,JAK2,IL24,IL15,SOS2,SOCS5,GHR
Hippo signaling pathway	KEGG:04390	0.00875	CTGF,ID2,MPP5,PPP2R2B,WWTR1,TGFBR2,BMP8A,CRB2,WNT4,ID1,GDF6,AFP
Leishmaniasis	KEGG:05140	0.0157	IFNGR1,FOS,JAK2,ITGB1,PTGS2,TLR4,JUN
Pertussis	KEGG:05133	0.0058	FOS,C2,LY96,ITGB1,TIRAP,TLR4,TICAM1,JUN
NF-kappa B signaling pathway	KEGG:04064	0.00534	TNFAIP3,NFKB2,LY96,LTBR,TIRAP,PTGS2,TLR4,LYN,TICAM1
TNF signaling pathway	KEGG:04668	0.00155	MMP14,MLKL,CSF1,TNFAIP3,FOS,IL15,CX3CL1,PTGS2,MAP2K4,JUN,CREB5
B cell receptor signaling pathway	KEGG:04662	0.00699	FOS,PPP3CC,PPP3CA,NFATC1,VAV3,SOS2,LYN,JUN
Chagas disease (American trypanosomiasis)	KEGG:05142	0.00398	IFNGR1,FOS,PPP2R2B,GNAO1,TGFBR2,MAP2K4,TLR4,TICAM1,TLR6,JUN
Hypertrophic cardiomyopathy (HCM)	KEGG:05410	0.0139	ITGB4,ITGB1,TNNT2,LMNA,TPM4,TPM1,CACNA2D1,TNNC1
Focal adhesion	KEGG:04510	0.000532	CAV1,EGFR,ITGB4,FLNB,ITGB1,LAMC2,CAPN2,COL1A2,ILK,COL4A1,COL4A2,BCAR1,VAV3,SOS2,THBS1,COL27A1,JUN
Pathways in cancer	KEGG:05200	0.000336	SMO,EGFR,MDM2,STAT5B,FOS,RB1,RUNX1,ADCY6,NFKB2,GNG13,ITGB1,LAMC2,SLC2A1,TGFA,COL4A1,COL4A2,TGFBR2,PTGS2,GNG11,LPAR6,SOS2,GNG12,WNT4,CTBP1,F2R,JUN
Rheumatoid arthritis	KEGG:05323	0.00235	TCIRG1,IL11,CSF1,FOS,CTSL,ANGPT1,IL15,TLR4,JUN
HTLV-I infection	KEGG:05166	0.00485	STAT5B,FOS,PPP3CC,RB1,ADCY6,FOSL1,NFKB2,NRP1,PPP3CA,SLC2A1,LTBR,IL15,TGFBR2,NFATC1,MAP2K4,WNT4,JUN,RRAS2
Chronic myeloid leukemia	KEGG:05220	0.0331	MDM2,STAT5B,RB1,RUNX1,TGFBR2,SOS2,CTBP1
Regulation of actin cytoskeleton	KEGG:04810	0.05	EGFR,ITGB4,MYH9,ITGB1,GSN,CYFIP1,MSN,BCAR1,VAV3,SOS2,GNG12,F2R,RRAS2
Toxoplasmosis	KEGG:05145	0.0262	IFNGR1,IL10RB,JAK2,ALOX5,LY96,ITGB1,LAMC2,GNAO1,TLR4
Toll-like receptor signaling pathway	KEGG:04620	0.00868	FOS,IFNAR2,LY96,TIRAP,MAP2K4,TLR4,TICAM1,TLR6,JUN
Dopaminergic synapse	KEGG:04728	0.00556	GRIA3,FOS,PPP3CC,PPP2R2B,GNG13,KIF5C,PPP3CA,GNAO1,GNG11,GNG12,CREB5
Dilated cardiomyopathy	KEGG:05414	0.00534	ITGB4,ADCY6,ITGB1,TNNT2,LMNA,TPM4,TPM1,CACNA2D1,TNNC1
TGF-beta signaling pathway	KEGG:04350	0.0139	LTBP1,ID2,SMAD5,TGFBR2,BMP8A,THBS1,ID1,GDF6
Proteoglycans in cancer	KEGG:05205	2.72e-05	SMO,CAV1,TWIST2,EGFR,MDM2,CTSL,SDC2,FLNB,ITGB1,COL1A2,MSN,SOS2,TWIST1,WNT4,TLR4,THBS1,PLAUR,IGF2,RRAS2
ECM-receptor interaction	KEGG:04512	0.0219	ITGB4,ITGB1,LAMC2,COL1A2,COL4A1,COL4A2,THBS1,COL27A1
MAPK signaling pathway	KEGG:04010	0.0106	DUSP6,EGFR,FOS,PPP3CC,CACNA1H,NFKB2,FLNB,PPP3CA,TGFBR2,NFATC1,MAP2K4,SOS2,GNG12,CACNA2D1,JUN,RRAS2
Circadian entrainment	KEGG:04713	0.0332	GRIA3,FOS,ADCY6,CACNA1H,GNG13,GNAO1,GNG11,GNG12
PI3K-Akt signaling pathway	KEGG:04151	2.14e-05	CSF1,EGFR,MDM2,ITGB4,ANGPT1,IFNAR2,PPP2R2B,JAK2,GNG13,ITGB1,LAMC2,COL1A2,ANGPT2,COL4A1,COL4A2,GNG11,LPAR6,SOS2,GNG12,TLR4,THBS1,COL27A1,F2R,EFNA5,CREB5,GHR
Osteoclast differentiation	KEGG:04380	0.000226	FHL2,CSF1,IFNGR1,FOS,PPP3CC,IFNAR2,FOSL1,NFKB2,PPP3CA,FOSL2,TGFBR2,NFATC1,JUN
MicroRNAs in cancer	KEGG:05206	0.00114	EGFR,MDM2,ZFPM2,CYP1B1,VIM,TPM1,PTGS2,SOS2,NOTCH3,THBS1,PRKCE,HMGA2,MARCKS
