# Supplementary material for: Polycomb enables primitive endoderm lineage priming in embryonic stem cells
Source: eLife. 2016 Oct 10;5:e14926. doi: 10.7554/eLife.14926 (PMC5056788; doi:10.7554/eLife.14926)
Supplement: Supplementary file 3. — DOI: http://dx.doi.org/10.7554/eLife.14926.019 [file elife-14926-supp3.xlsx]

## Sheet: Up in Rex+
Supplementary File 3. Genes with differential expression in Rex+ and Rex- cell populations.
Refseq_ID	Differential Expression	Gene Name	Gene Description
NM_001145190	Up in Rex+	Crxos1	Crx opposite strand transcript 1 [Source:MGI Symbol;Acc:MGI:2451355]
NM_001025084	Up in Rex+	Rhox1	reproductive homeobox 1 [Source:MGI Symbol;Acc:MGI:3580237]
NM_001033638	Up in Rex+	Crxos1	Crx opposite strand transcript 1 [Source:MGI Symbol;Acc:MGI:2451355]
NM_001177365	Up in Rex+	Gm9112	predicted gene 9112 [Source:MGI Symbol;Acc:MGI:3645559]
NM_001163194	Up in Rex+	Sfta2	surfactant associated 2 [Source:MGI Symbol;Acc:MGI:3643293]
NR_028285	Up in Rex+	NA	NA
NM_001033234	Up in Rex+	Gm9	predicted gene 9 [Source:MGI Symbol;Acc:MGI:2684855]
NM_001013365	Up in Rex+	Osm	oncostatin M [Source:MGI Symbol;Acc:MGI:104749]
NM_008119	Up in Rex+	Gip	gastric inhibitory polypeptide [Source:MGI Symbol;Acc:MGI:107504]
NM_009515	Up in Rex+	Was	Wiskott-Aldrich syndrome homolog (human) [Source:MGI Symbol;Acc:MGI:105059]
NM_178414	Up in Rex+	Acsm4	acyl-CoA synthetase medium-chain family member 4 [Source:MGI Symbol;Acc:MGI:2681844]
NM_001080940	Up in Rex+	Gm6484	predicted gene 6484 [Source:MGI Symbol;Acc:MGI:3643534]
NM_010420	Up in Rex+	Hesx1	homeobox gene expressed in ES cells [Source:MGI Symbol;Acc:MGI:96071]
NM_001039114	Up in Rex+	Acsbg2	acyl-CoA synthetase bubblegum family member 2 [Source:MGI Symbol;Acc:MGI:3587728]
NM_010356	Up in Rex+	Gsta3	glutathione S-transferase, alpha 3 [Source:MGI Symbol;Acc:MGI:95856]
NM_001077353	Up in Rex+	Gsta3	glutathione S-transferase, alpha 3 [Source:MGI Symbol;Acc:MGI:95856]
NM_001085505	Up in Rex+	Gm572	predicted gene 572 [Source:MGI Symbol;Acc:MGI:2685418]
NM_008631	Up in Rex+	Mt4	metallothionein 4 [Source:MGI Symbol;Acc:MGI:99692]
NM_011461	Up in Rex+	Spic	Spi-C transcription factor (Spi-1/PU.1 related) [Source:MGI Symbol;Acc:MGI:1341168]
NM_001177470	Up in Rex+	Gm7325	predicted gene 7325 [Source:MGI Symbol;Acc:MGI:3649059]
NM_029163	Up in Rex+	Usp50	ubiquitin specific peptidase 50 [Source:MGI Symbol;Acc:MGI:1922333]
NM_001177469	Up in Rex+	Gm7325	predicted gene 7325 [Source:MGI Symbol;Acc:MGI:3649059]
NM_001177468	Up in Rex+	Gm7325	predicted gene 7325 [Source:MGI Symbol;Acc:MGI:3649059]
NM_001081250	Up in Rex+	Myh13	myosin, heavy polypeptide 13, skeletal muscle [Source:MGI Symbol;Acc:MGI:1339967]
NM_001115075	Up in Rex+	H2-M5	histocompatibility 2, M region locus 5 [Source:MGI Symbol;Acc:MGI:95917]
NM_001159649	Up in Rex+	Lax1	lymphocyte transmembrane adaptor 1 [Source:MGI Symbol;Acc:MGI:2443362]
NM_001146307	Up in Rex+	Clcnka	chloride channel Ka [Source:MGI Symbol;Acc:MGI:1329026]
NM_172842	Up in Rex+	Lax1	lymphocyte transmembrane adaptor 1 [Source:MGI Symbol;Acc:MGI:2443362]
NM_025429	Up in Rex+	Serpinb1a	serine (or cysteine) peptidase inhibitor, clade B, member 1a [Source:MGI Symbol;Acc:MGI:1913472]
NM_024412	Up in Rex+	Clcnka	chloride channel Ka [Source:MGI Symbol;Acc:MGI:1329026]
NM_030187	Up in Rex+	Ak7	adenylate kinase 7 [Source:MGI Symbol;Acc:MGI:1926051]
NM_133204	Up in Rex+	Zscan5b	zinc finger and SCAN domain containing 5B [Source:MGI Symbol;Acc:MGI:2159640]
NM_010639	Up in Rex+	Klk1	kallikrein 1 [Source:MGI Symbol;Acc:MGI:102850]
NM_025469	Up in Rex+	Clps	colipase, pancreatic [Source:MGI Symbol;Acc:MGI:88421]
NM_001110784	Up in Rex+	Xlr3a	X-linked lymphocyte-regulated 3A [Source:MGI Symbol;Acc:MGI:109506]
NR_003492	Up in Rex+	NA	NA
NM_146125	Up in Rex+	Itpka	inositol 1,4,5-trisphosphate 3-kinase A [Source:MGI Symbol;Acc:MGI:1333822]
NM_053214	Up in Rex+	Myo1f	myosin IF [Source:MGI Symbol;Acc:MGI:107711]
NM_028010	Up in Rex+	Apol6	apolipoprotein L 6 [Source:MGI Symbol;Acc:MGI:1919189]
NM_030709	Up in Rex+	Tmprss5	transmembrane protease, serine 5 (spinesin) [Source:MGI Symbol;Acc:MGI:1933407]
NM_001085546	Up in Rex+	Gm14393	predicted gene 14393 [Source:MGI Symbol;Acc:MGI:3649576]
NM_001033446	Up in Rex+	Arl14epl	ADP-ribosylation factor-like 14 effector protein-like [Source:MGI Symbol;Acc:MGI:2685795]
NM_007436	Up in Rex+	Aldh3a1	aldehyde dehydrogenase family 3, subfamily A1 [Source:MGI Symbol;Acc:MGI:1353451]
NM_001112725	Up in Rex+	Aldh3a1	aldehyde dehydrogenase family 3, subfamily A1 [Source:MGI Symbol;Acc:MGI:1353451]
NM_178249	Up in Rex+	Pramel6	preferentially expressed antigen in melanoma like 6 [Source:MGI Symbol;Acc:MGI:2156390]
NM_053079	Up in Rex+	Slc15a1	solute carrier family 15 (oligopeptide transporter), member 1 [Source:MGI Symbol;Acc:MGI:1861376]
NM_001034004	Up in Rex+	NA	NA
NM_214347	Up in Rex+	NA	NA
NM_023617	Up in Rex+	Aox3	aldehyde oxidase 3 [Source:MGI Symbol;Acc:MGI:1918974]
NM_029755	Up in Rex+	NA	NA
NM_001100177	Up in Rex+	NA	NA
NM_023844	Up in Rex+	Jam2	junction adhesion molecule 2 [Source:MGI Symbol;Acc:MGI:1933820]
NM_145932	Up in Rex+	Slc51a	solute carrier family 51, alpha subunit [Source:MGI Symbol;Acc:MGI:2146634]
NM_024230	Up in Rex+	Smtnl1	smoothelin-like 1 [Source:MGI Symbol;Acc:MGI:1915928]
NM_016754	Up in Rex+	Mylpf	myosin light chain, phosphorylatable, fast skeletal muscle [Source:MGI Symbol;Acc:MGI:97273]
NM_029747	Up in Rex+	2410137M14Rik	RIKEN cDNA 2410137M14 gene [Source:MGI Symbol;Acc:MGI:1924047]
NM_010734	Up in Rex+	Lst1	leukocyte specific transcript 1 [Source:MGI Symbol;Acc:MGI:1096324]
NM_029197	Up in Rex+	Meiob	meiosis specific with OB domains [Source:MGI Symbol;Acc:MGI:1922428]
NM_001037810	Up in Rex+	Spn	sialophorin [Source:MGI Symbol;Acc:MGI:98384]
NM_028598	Up in Rex+	2410076I21Rik	RIKEN cDNA 2410076I21 gene [Source:MGI Symbol;Acc:MGI:1920923]
NM_009556	Up in Rex+	Zfp42	zinc finger protein 42 [Source:MGI Symbol;Acc:MGI:99187]
NM_145211	Up in Rex+	Oas1a	2'-5' oligoadenylate synthetase 1A [Source:MGI Symbol;Acc:MGI:2180860]
NM_001164324	Up in Rex+	NA	NA
NM_199015	Up in Rex+	Phf11d	PHD finger protein 11D [Source:MGI Symbol;Acc:MGI:1277133]
NM_008381	Up in Rex+	Inhbb	inhibin beta-B [Source:MGI Symbol;Acc:MGI:96571]
NM_198221	Up in Rex+	NA	NA
NM_001164323	Up in Rex+	NA	NA
NM_025890	Up in Rex+	Khdc3	KH domain containing 3, subcortical maternal complex member [Source:MGI Symbol;Acc:MGI:1914241]
NM_021453	Up in Rex+	Pga5	pepsinogen 5, group I [Source:MGI Symbol;Acc:MGI:1915935]
NM_001135859	Up in Rex+	NA	NA
NM_019508	Up in Rex+	Il17b	interleukin 17B [Source:MGI Symbol;Acc:MGI:1928397]
NM_026925	Up in Rex+	Pnlip	pancreatic lipase [Source:MGI Symbol;Acc:MGI:97722]
NM_133893	Up in Rex+	Oas1d	2'-5' oligoadenylate synthetase 1D [Source:MGI Symbol;Acc:MGI:2140770]
NR_027829	Up in Rex+	NA	NA
NM_001081209	Up in Rex+	Prdm14	PR domain containing 14 [Source:MGI Symbol;Acc:MGI:3588194]
NM_178727	Up in Rex+	D630039A03Rik	RIKEN cDNA D630039A03 gene [Source:MGI Symbol;Acc:MGI:2442889]
NM_001159769	Up in Rex+	Nr5a2	nuclear receptor subfamily 5, group A, member 2 [Source:MGI Symbol;Acc:MGI:1346834]
NR_033139	Up in Rex+	NA	NA
NR_033140	Up in Rex+	NA	NA
NM_022563	Up in Rex+	Ddr2	discoidin domain receptor family, member 2 [Source:MGI Symbol;Acc:MGI:1345277]
NM_001163608	Up in Rex+	Plxdc1	plexin domain containing 1 [Source:MGI Symbol;Acc:MGI:1919574]
NM_028199	Up in Rex+	Plxdc1	plexin domain containing 1 [Source:MGI Symbol;Acc:MGI:1919574]
NM_030676	Up in Rex+	Nr5a2	nuclear receptor subfamily 5, group A, member 2 [Source:MGI Symbol;Acc:MGI:1346834]
NM_148942	Up in Rex+	Serpinb6c	serine (or cysteine) peptidase inhibitor, clade B, member 6c [Source:MGI Symbol;Acc:MGI:2145481]
NM_001033459	Up in Rex+	Lrcol1	leucine rich colipase-like 1 [Source:MGI Symbol;Acc:MGI:2686525]
NM_007430	Up in Rex+	Nr0b1	nuclear receptor subfamily 0, group B, member 1 [Source:MGI Symbol;Acc:MGI:1352460]
NM_027366	Up in Rex+	Ly6g6e	lymphocyte antigen 6 complex, locus G6E [Source:MGI Symbol;Acc:MGI:1917524]
NM_001163625	Up in Rex+	Sult6b1	sulfotransferase family, cytosolic, 6B, member 1 [Source:MGI Symbol;Acc:MGI:1920921]
NM_008437	Up in Rex+	Napsa	napsin A aspartic peptidase [Source:MGI Symbol;Acc:MGI:109365]
NM_001081125	Up in Rex+	Gli2	GLI-Kruppel family member GLI2 [Source:MGI Symbol;Acc:MGI:95728]
NM_013731	Up in Rex+	Sgk2	serum/glucocorticoid regulated kinase 2 [Source:MGI Symbol;Acc:MGI:1351318]
NM_027941	Up in Rex+	Lrrc34	leucine rich repeat containing 34 [Source:MGI Symbol;Acc:MGI:1919077]
NM_011708	Up in Rex+	Vwf	Von Willebrand factor homolog [Source:MGI Symbol;Acc:MGI:98941]
NM_030141	Up in Rex+	1700061G19Rik	RIKEN cDNA 1700061G19 gene [Source:MGI Symbol;Acc:MGI:1925875]
NM_009337	Up in Rex+	Tcl1	T cell lymphoma breakpoint 1 [Source:MGI Symbol;Acc:MGI:1097166]
NM_145710	Up in Rex+	Obox6	oocyte specific homeobox 6 [Source:MGI Symbol;Acc:MGI:2149036]
NR_029645	Up in Rex+	Mir295	microRNA 295 [Source:MGI Symbol;Acc:MGI:3711328]
NR_027968	Up in Rex+	NA	NA
NM_011535	Up in Rex+	Tbx3	T-box 3 [Source:MGI Symbol;Acc:MGI:98495]
NM_198052	Up in Rex+	Tbx3	T-box 3 [Source:MGI Symbol;Acc:MGI:98495]
NM_175263	Up in Rex+	Notum	notum pectinacetylesterase homolog (Drosophila) [Source:MGI Symbol;Acc:MGI:1924833]
NM_011374	Up in Rex+	St8sia1	ST8 alpha-N-acetyl-neuraminide alpha-2,8-sialyltransferase 1 [Source:MGI Symbol;Acc:MGI:106011]
NM_212483	Up in Rex+	Krt42	keratin 42 [Source:MGI Symbol;Acc:MGI:1915489]
NM_177753	Up in Rex+	Sox21	SRY-box containing gene 21 [Source:MGI Symbol;Acc:MGI:2654070]
NM_008744	Up in Rex+	Ntn1	netrin 1 [Source:MGI Symbol;Acc:MGI:105088]
NM_001159500	Up in Rex+	Esrrb	estrogen related receptor, beta [Source:MGI Symbol;Acc:MGI:1346832]
NM_011934	Up in Rex+	Esrrb	estrogen related receptor, beta [Source:MGI Symbol;Acc:MGI:1346832]
NM_023508	Up in Rex+	Pdcl2	phosducin-like 2 [Source:MGI Symbol;Acc:MGI:1890655]
NM_001039116	Up in Rex+	Dmrtc1b	DMRT-like family C1b [Source:MGI Symbol;Acc:MGI:3639121]
NM_007940	Up in Rex+	Ephx2	epoxide hydrolase 2, cytoplasmic [Source:MGI Symbol;Acc:MGI:99500]
NM_008586	Up in Rex+	Mep1b	meprin 1 beta [Source:MGI Symbol;Acc:MGI:96964]
NM_001113622	Up in Rex+	NA	NA
NM_018752	Up in Rex+	Trpm1	transient receptor potential cation channel, subfamily M, member 1 [Source:MGI Symbol;Acc:MGI:1330305]
NM_009646	Up in Rex+	Aire	autoimmune regulator (autoimmune polyendocrinopathy candidiasis ectodermal dystrophy) [Source:MGI Symbol;Acc:MGI:1338803]
NM_138628	Up in Rex+	Txlnb	taxilin beta [Source:MGI Symbol;Acc:MGI:2671945]
NM_001080945	Up in Rex+	NA	NA
NM_025330	Up in Rex+	Hsd17b14	hydroxysteroid (17-beta) dehydrogenase 14 [Source:MGI Symbol;Acc:MGI:1913315]
NM_198635	Up in Rex+	Gm5134	predicted gene 5134 [Source:MGI Symbol;Acc:MGI:3646667]
NM_001039186	Up in Rex+	Ceacam1	carcinoembryonic antigen-related cell adhesion molecule 1 [Source:MGI Symbol;Acc:MGI:1347245]
NM_001039185	Up in Rex+	Ceacam1	carcinoembryonic antigen-related cell adhesion molecule 1 [Source:MGI Symbol;Acc:MGI:1347245]
NM_008400	Up in Rex+	Itgal	integrin alpha L [Source:MGI Symbol;Acc:MGI:96606]
NM_001107410	Up in Rex+	NA	NA
NM_011776	Up in Rex+	Zp3	zona pellucida glycoprotein 3 [Source:MGI Symbol;Acc:MGI:99215]
NM_010816	Up in Rex+	Morc1	microrchidia 1 [Source:MGI Symbol;Acc:MGI:1316740]
NM_028016	Up in Rex+	Nanog	Nanog homeobox [Source:MGI Symbol;Acc:MGI:1919200]
NM_001033452	Up in Rex+	Accsl	1-aminocyclopropane-1-carboxylate synthase (non-functional)-like [Source:MGI Symbol;Acc:MGI:3584519]
NM_001081104	Up in Rex+	Chrna9	cholinergic receptor, nicotinic, alpha polypeptide 9 [Source:MGI Symbol;Acc:MGI:1202403]
NM_001172117	Up in Rex+	Hck	hemopoietic cell kinase [Source:MGI Symbol;Acc:MGI:96052]
NM_010407	Up in Rex+	Hck	hemopoietic cell kinase [Source:MGI Symbol;Acc:MGI:96052]
NM_011973	Up in Rex+	Stk30	serine/threonine kinase 30 [Source:MGI Symbol;Acc:MGI:1336881]
NM_001039187	Up in Rex+	Ceacam1	carcinoembryonic antigen-related cell adhesion molecule 1 [Source:MGI Symbol;Acc:MGI:1347245]
NM_011926	Up in Rex+	Ceacam1	carcinoembryonic antigen-related cell adhesion molecule 1 [Source:MGI Symbol;Acc:MGI:1347245]
NM_028765	Up in Rex+	Acoxl	acyl-Coenzyme A oxidase-like [Source:MGI Symbol;Acc:MGI:1921371]
NM_008127	Up in Rex+	Gjb4	gap junction protein, beta 4 [Source:MGI Symbol;Acc:MGI:95722]
NM_001033266	Up in Rex+	Gm525	predicted gene 525 [Source:MGI Symbol;Acc:MGI:2685371]
NM_019810	Up in Rex+	Slc5a1	solute carrier family 5 (sodium/glucose cotransporter), member 1 [Source:MGI Symbol;Acc:MGI:107678]
NM_001033405	Up in Rex+	Treml2	triggering receptor expressed on myeloid cells-like 2 [Source:MGI Symbol;Acc:MGI:2147038]
NM_080467	Up in Rex+	Atp6v0a4	ATPase, H+ transporting, lysosomal V0 subunit A4 [Source:MGI Symbol;Acc:MGI:2153480]
NM_001033468	Up in Rex+	Gpr114	G protein-coupled receptor 114 [Source:MGI Symbol;Acc:MGI:2685955]
NM_053008	Up in Rex+	Olig3	oligodendrocyte transcription factor 3 [Source:MGI Symbol;Acc:MGI:2149955]
NM_001145972	Up in Rex+	Gpr114	G protein-coupled receptor 114 [Source:MGI Symbol;Acc:MGI:2685955]
NM_010189	Up in Rex+	Fcgrt	Fc receptor, IgG, alpha chain transporter [Source:MGI Symbol;Acc:MGI:103017]
NM_023219	Up in Rex+	Slc5a4b	solute carrier family 5 (neutral amino acid transporters, system A), member 4b [Source:MGI Symbol;Acc:MGI:1890478]
NM_029283	Up in Rex+	Fam183b	family with sequence similarity 183, member B [Source:MGI Symbol;Acc:MGI:1922679]
NM_177678	Up in Rex+	Ablim2	actin-binding LIM protein 2 [Source:MGI Symbol;Acc:MGI:2385758]
NR_033472	Up in Rex+	NA	NA
NM_011546	Up in Rex+	Zeb1	zinc finger E-box binding homeobox 1 [Source:MGI Symbol;Acc:MGI:1344313]
NM_175309	Up in Rex+	Upk3b	uroplakin 3B [Source:MGI Symbol;Acc:MGI:2140882]
NM_145448	Up in Rex+	9030617O03Rik	RIKEN cDNA 9030617O03 gene [Source:MGI Symbol;Acc:MGI:2444813]
NM_001081342	Up in Rex+	Gpr133	G protein-coupled receptor 133 [Source:MGI Symbol;Acc:MGI:3041203]
NM_017461	Up in Rex+	2001-09-01	septin 1 [Source:MGI Symbol;Acc:MGI:1858916]
NM_178703	Up in Rex+	Slc6a1	solute carrier family 6 (neurotransmitter transporter, GABA), member 1 [Source:MGI Symbol;Acc:MGI:95627]
NM_008124	Up in Rex+	Gjb1	gap junction protein, beta 1 [Source:MGI Symbol;Acc:MGI:95719]
NM_008955	Up in Rex+	Rhox6	reproductive homeobox 6 [Source:MGI Symbol;Acc:MGI:1202888]
NM_024371	Up in Rex+	NA	NA
NM_001177697	Up in Rex+	Ablim2	actin-binding LIM protein 2 [Source:MGI Symbol;Acc:MGI:2385758]
NM_001177700	Up in Rex+	Ablim2	actin-binding LIM protein 2 [Source:MGI Symbol;Acc:MGI:2385758]
NM_001005423	Up in Rex+	Mreg	melanoregulin [Source:MGI Symbol;Acc:MGI:2151839]
NM_001033669	Up in Rex+	Fbxw10	F-box and WD-40 domain protein 10 [Source:MGI Symbol;Acc:MGI:3052463]
NM_080856	Up in Rex+	Asb14	ankyrin repeat and SOCS box-containing 14 [Source:MGI Symbol;Acc:MGI:2655107]
NM_001177699	Up in Rex+	Ablim2	actin-binding LIM protein 2 [Source:MGI Symbol;Acc:MGI:2385758]
NM_010767	Up in Rex+	Masp2	mannan-binding lectin serine peptidase 2 [Source:MGI Symbol;Acc:MGI:1330832]
NM_001004153	Up in Rex+	AU018091	expressed sequence AU018091 [Source:MGI Symbol;Acc:MGI:2142124]
NM_010858	Up in Rex+	Myl4	myosin, light polypeptide 4 [Source:MGI Symbol;Acc:MGI:97267]
NM_172813	Up in Rex+	Enox1	ecto-NOX disulfide-thiol exchanger 1 [Source:MGI Symbol;Acc:MGI:2444896]
NM_198618	Up in Rex+	Dlgap3	discs, large (Drosophila) homolog-associated protein 3 [Source:MGI Symbol;Acc:MGI:3039563]
NM_001162878	Up in Rex+	Fam183b	family with sequence similarity 183, member B [Source:MGI Symbol;Acc:MGI:1922679]
NM_201353	Up in Rex+	Slc6a7	solute carrier family 6 (neurotransmitter transporter, L-proline), member 7 [Source:MGI Symbol;Acc:MGI:2147363]
NM_001102468	Up in Rex+	Calml4	calmodulin-like 4 [Source:MGI Symbol;Acc:MGI:1922850]
NM_001177656	Up in Rex+	Grin1	glutamate receptor, ionotropic, NMDA1 (zeta 1) [Source:MGI Symbol;Acc:MGI:95819]
NM_001177657	Up in Rex+	Grin1	glutamate receptor, ionotropic, NMDA1 (zeta 1) [Source:MGI Symbol;Acc:MGI:95819]
NM_026630	Up in Rex+	Gtsf1l	gametocyte specific factor 1-like [Source:MGI Symbol;Acc:MGI:1915486]
NM_007936	Up in Rex+	Epha4	Eph receptor A4 [Source:MGI Symbol;Acc:MGI:98277]
NM_183271	Up in Rex+	Wfdc15a	WAP four-disulfide core domain 15A [Source:MGI Symbol;Acc:MGI:1915471]
NM_144869	Up in Rex+	BC021614	cDNA sequence BC021614 [Source:MGI Symbol;Acc:MGI:2385078]
NM_177816	Up in Rex+	Sh2d4b	SH2 domain containing 4B [Source:MGI Symbol;Acc:MGI:1925182]
NM_001033344	Up in Rex+	Dusp27	dual specificity phosphatase 27 (putative) [Source:MGI Symbol;Acc:MGI:2685055]
NM_001160049	Up in Rex+	Dusp27	dual specificity phosphatase 27 (putative) [Source:MGI Symbol;Acc:MGI:2685055]
NM_183278	Up in Rex+	Fam25c	family with sequence similarity 25, member C [Source:MGI Symbol;Acc:MGI:1916384]
NM_015798	Up in Rex+	Fbxo15	F-box protein 15 [Source:MGI Symbol;Acc:MGI:1354755]
NM_173138	Up in Rex+	NA	NA
NM_009570	Up in Rex+	Zfy1	zinc finger protein 1, Y linked [Source:MGI Symbol;Acc:MGI:99212]
NM_019394	Up in Rex+	Mia	melanoma inhibitory activity [Source:MGI Symbol;Acc:MGI:109615]
NM_054088	Up in Rex+	Pnpla3	patatin-like phospholipase domain containing 3 [Source:MGI Symbol;Acc:MGI:2151796]
NM_010929	Up in Rex+	Notch4	notch 4 [Source:MGI Symbol;Acc:MGI:107471]
NM_001004184	Up in Rex+	Slc28a1	solute carrier family 28 (sodium-coupled nucleoside transporter), member 1 [Source:MGI Symbol;Acc:MGI:3605073]
NM_001165919	Up in Rex+	1700123I01Rik	RIKEN cDNA 1700123I01 gene [Source:MGI Symbol;Acc:MGI:1923913]
NM_027787	Up in Rex+	Rfx2	regulatory factor X, 2 (influences HLA class II expression) [Source:MGI Symbol;Acc:MGI:106583]
NM_027227	Up in Rex+	Glod5	glyoxalase domain containing 5 [Source:MGI Symbol;Acc:MGI:1917074]
NM_009056	Up in Rex+	Rfx2	regulatory factor X, 2 (influences HLA class II expression) [Source:MGI Symbol;Acc:MGI:106583]
NM_031386	Up in Rex+	Tex14	testis expressed gene 14 [Source:MGI Symbol;Acc:MGI:1933227]
NM_001077189	Up in Rex+	Fcgr2b	Fc receptor, IgG, low affinity IIb [Source:MGI Symbol;Acc:MGI:95499]
NM_145227	Up in Rex+	Oas2	2'-5' oligoadenylate synthetase 2 [Source:MGI Symbol;Acc:MGI:2180852]
NM_008452	Up in Rex+	Klf2	Kruppel-like factor 2 (lung) [Source:MGI Symbol;Acc:MGI:1342772]
NM_001099114	Up in Rex+	NA	NA
NM_026682	Up in Rex+	Cpsf4l	cleavage and polyadenylation specific factor 4-like [Source:MGI Symbol;Acc:MGI:1277182]
NM_008816	Up in Rex+	Pecam1	platelet/endothelial cell adhesion molecule 1 [Source:MGI Symbol;Acc:MGI:97537]
NM_001032378	Up in Rex+	Pecam1	platelet/endothelial cell adhesion molecule 1 [Source:MGI Symbol;Acc:MGI:97537]
NR_033473	Up in Rex+	NA	NA
NM_010187	Up in Rex+	Fcgr2b	Fc receptor, IgG, low affinity IIb [Source:MGI Symbol;Acc:MGI:95499]
NM_001164532	Up in Rex+	Cpsf4l	cleavage and polyadenylation specific factor 4-like [Source:MGI Symbol;Acc:MGI:1277182]
NM_013566	Up in Rex+	Itgb7	integrin beta 7 [Source:MGI Symbol;Acc:MGI:96616]
NM_026594	Up in Rex+	Rpl39l	ribosomal protein L39-like [Source:MGI Symbol;Acc:MGI:1915422]
NM_177845	Up in Rex+	Pla2g4e	phospholipase A2, group IVE [Source:MGI Symbol;Acc:MGI:1919144]
NM_138304	Up in Rex+	Calml4	calmodulin-like 4 [Source:MGI Symbol;Acc:MGI:1922850]
NM_011139	Up in Rex+	Pou2f3	POU domain, class 2, transcription factor 3 [Source:MGI Symbol;Acc:MGI:102565]
NM_007376	Up in Rex+	Pzp	pregnancy zone protein [Source:MGI Symbol;Acc:MGI:87854]
NM_029794	Up in Rex+	Cpsf4l	cleavage and polyadenylation specific factor 4-like [Source:MGI Symbol;Acc:MGI:1277182]
NM_001163318	Up in Rex+	Gm11744	predicted gene 11744 [Source:MGI Symbol;Acc:MGI:3649529]
NM_009762	Up in Rex+	Smyd1	SET and MYND domain containing 1 [Source:MGI Symbol;Acc:MGI:104790]
NM_001160127	Up in Rex+	Smyd1	SET and MYND domain containing 1 [Source:MGI Symbol;Acc:MGI:104790]
NM_015766	Up in Rex+	Ebi3	Epstein-Barr virus induced gene 3 [Source:MGI Symbol;Acc:MGI:1354171]
NM_145561	Up in Rex+	Tmprss11d	transmembrane protease, serine 11d [Source:MGI Symbol;Acc:MGI:2385221]
NR_029465	Up in Rex+	NA	NA
NM_009335	Up in Rex+	Tfap2c	transcription factor AP-2, gamma [Source:MGI Symbol;Acc:MGI:106032]
NM_008808	Up in Rex+	Pdgfa	platelet derived growth factor, alpha [Source:MGI Symbol;Acc:MGI:97527]
NM_008624	Up in Rex+	Mras	muscle and microspikes RAS [Source:MGI Symbol;Acc:MGI:1100856]
NM_008089	Up in Rex+	Gata1	GATA binding protein 1 [Source:MGI Symbol;Acc:MGI:95661]
NR_033641	Up in Rex+	NA	NA
NM_172522	Up in Rex+	Megf11	multiple EGF-like-domains 11 [Source:MGI Symbol;Acc:MGI:1920951]
NM_007554	Up in Rex+	Bmp4	bone morphogenetic protein 4 [Source:MGI Symbol;Acc:MGI:88180]
NM_182992	Up in Rex+	Mypn	myopalladin [Source:MGI Symbol;Acc:MGI:1916052]
NM_029458	Up in Rex+	Hormad2	HORMA domain containing 2 [Source:MGI Symbol;Acc:MGI:1923078]
NM_009259	Up in Rex+	Spn	sialophorin [Source:MGI Symbol;Acc:MGI:98384]
NM_026480	Up in Rex+	Ooep	oocyte expressed protein [Source:MGI Symbol;Acc:MGI:1915218]
NM_001159696	Up in Rex+	Tfap2c	transcription factor AP-2, gamma [Source:MGI Symbol;Acc:MGI:106032]
NM_012827	Up in Rex+	NA	NA
NM_009235	Up in Rex+	Sox15	SRY-box containing gene 15 [Source:MGI Symbol;Acc:MGI:98363]
NM_001008424	Up in Rex+	Cdsn	corneodesmosin [Source:MGI Symbol;Acc:MGI:3505689]
NM_133712	Up in Rex+	Klk10	kallikrein related-peptidase 10 [Source:MGI Symbol;Acc:MGI:1916790]
NM_029993	Up in Rex+	Mlana	melan-A [Source:MGI Symbol;Acc:MGI:108454]
NM_199101	Up in Rex+	NA	NA
NM_001033469	Up in Rex+	Foxr1	forkhead box R1 [Source:MGI Symbol;Acc:MGI:2685961]
NM_133197	Up in Rex+	Mcf2	mcf.2 transforming sequence [Source:MGI Symbol;Acc:MGI:96932]
NM_153788	Up in Rex+	Acap1	ArfGAP with coiled-coil, ankyrin repeat and PH domains 1 [Source:MGI Symbol;Acc:MGI:2388270]
NM_020259	Up in Rex+	Hhip	Hedgehog-interacting protein [Source:MGI Symbol;Acc:MGI:1341847]
NM_016913	Up in Rex+	Porcn	porcupine homolog (Drosophila) [Source:MGI Symbol;Acc:MGI:1890212]
NM_023638	Up in Rex+	Porcn	porcupine homolog (Drosophila) [Source:MGI Symbol;Acc:MGI:1890212]
NM_145908	Up in Rex+	Porcn	porcupine homolog (Drosophila) [Source:MGI Symbol;Acc:MGI:1890212]
NM_145907	Up in Rex+	Porcn	porcupine homolog (Drosophila) [Source:MGI Symbol;Acc:MGI:1890212]
NM_175290	Up in Rex+	Nlrp4f	NLR family, pyrin domain containing 4F [Source:MGI Symbol;Acc:MGI:2145528]
NM_026668	Up in Rex+	Lrriq4	leucine-rich repeats and IQ motif containing 4 [Source:MGI Symbol;Acc:MGI:1915557]
NM_019688	Up in Rex+	Rapgef4	Rap guanine nucleotide exchange factor (GEF) 4 [Source:MGI Symbol;Acc:MGI:1917723]
NM_172133	Up in Rex+	Adap2	ArfGAP with dual PH domains 2 [Source:MGI Symbol;Acc:MGI:2663075]
NM_172896	Up in Rex+	Nlrp4a	NLR family, pyrin domain containing 4A [Source:MGI Symbol;Acc:MGI:2443697]
NM_026815	Up in Rex+	Upk1a	uroplakin 1A [Source:MGI Symbol;Acc:MGI:98911]
NM_001167936	Up in Rex+	Zyg11a	zyg-11 family member A, cell cycle regulator [Source:MGI Symbol;Acc:MGI:2446208]
NM_001108911	Up in Rex+	NA	NA
NM_020286	Up in Rex+	Tspan32	tetraspanin 32 [Source:MGI Symbol;Acc:MGI:1350360]
NM_139218	Up in Rex+	Dppa3	developmental pluripotency-associated 3 [Source:MGI Symbol;Acc:MGI:1920958]
NM_001128081	Up in Rex+	Tspan32	tetraspanin 32 [Source:MGI Symbol;Acc:MGI:1350360]
NM_001081127	Up in Rex+	Adamts14	a disintegrin-like and metallopeptidase (reprolysin type) with thrombospondin type 1 motif, 14 [Source:MGI Symbol;Acc:MGI:2179942]
NM_023755	Up in Rex+	Tfcp2l1	transcription factor CP2-like 1 [Source:MGI Symbol;Acc:MGI:2444691]
NM_172497	Up in Rex+	Efhb	EF hand domain family, member B [Source:MGI Symbol;Acc:MGI:3045296]
NM_001039494	Up in Rex+	Tex40	testis expressed 40 [Source:MGI Symbol;Acc:MGI:1914327]
NM_013454	Up in Rex+	Abca1	ATP-binding cassette, sub-family A (ABC1), member 1 [Source:MGI Symbol;Acc:MGI:99607]
NM_153072	Up in Rex+	Hus1b	Hus1 homolog b (S. pombe) [Source:MGI Symbol;Acc:MGI:2671003]
NM_008169	Up in Rex+	Grin1	glutamate receptor, ionotropic, NMDA1 (zeta 1) [Source:MGI Symbol;Acc:MGI:95819]
NM_001159301	Up in Rex+	Lgals9	lectin, galactose binding, soluble 9 [Source:MGI Symbol;Acc:MGI:109496]
NM_148927	Up in Rex+	Plekha4	pleckstrin homology domain containing, family A (phosphoinositide binding specific) member 4 [Source:MGI Symbol;Acc:MGI:1916467]
NM_001122733	Up in Rex+	Kit	kit oncogene [Source:MGI Symbol;Acc:MGI:96677]
NM_021099	Up in Rex+	Kit	kit oncogene [Source:MGI Symbol;Acc:MGI:96677]
NM_010708	Up in Rex+	Lgals9	lectin, galactose binding, soluble 9 [Source:MGI Symbol;Acc:MGI:109496]
NM_001128080	Up in Rex+	Tspan32	tetraspanin 32 [Source:MGI Symbol;Acc:MGI:1350360]
NM_153166	Up in Rex+	Cpne5	copine V [Source:MGI Symbol;Acc:MGI:2385908]
NM_016689	Up in Rex+	Aqp3	aquaporin 3 [Source:MGI Symbol;Acc:MGI:1333777]
NM_001005508	Up in Rex+	Arhgap30	Rho GTPase activating protein 30 [Source:MGI Symbol;Acc:MGI:2684948]
NM_028838	Up in Rex+	Lrrc2	leucine rich repeat containing 2 [Source:MGI Symbol;Acc:MGI:1921499]
NM_021480	Up in Rex+	Tdh	L-threonine dehydrogenase [Source:MGI Symbol;Acc:MGI:1926231]
NM_015776	Up in Rex+	Mfap5	microfibrillar associated protein 5 [Source:MGI Symbol;Acc:MGI:1354387]
NM_198417	Up in Rex+	C030039L03Rik	RIKEN cDNA C030039L03 gene [Source:MGI Symbol;Acc:MGI:2148237]
NM_009022	Up in Rex+	Aldh1a2	aldehyde dehydrogenase family 1, subfamily A2 [Source:MGI Symbol;Acc:MGI:107928]
NM_001112731	Up in Rex+	C030039L03Rik	RIKEN cDNA C030039L03 gene [Source:MGI Symbol;Acc:MGI:2148237]
NM_027288	Up in Rex+	Manba	mannosidase, beta A, lysosomal [Source:MGI Symbol;Acc:MGI:88175]
NM_026296	Up in Rex+	4930548H24Rik	RIKEN cDNA 4930548H24 gene [Source:MGI Symbol;Acc:MGI:1914906]
NM_001013771	Up in Rex+	Gm973	predicted gene 973 [Source:MGI Symbol;Acc:MGI:2685819]
NM_008077	Up in Rex+	Gad1	glutamate decarboxylase 1 [Source:MGI Symbol;Acc:MGI:95632]
NM_001128082	Up in Rex+	Tspan32	tetraspanin 32 [Source:MGI Symbol;Acc:MGI:1350360]
NM_001177438	Up in Rex+	Aldh3b2	aldehyde dehydrogenase 3 family, member B2 [Source:MGI Symbol;Acc:MGI:2147613]
NM_010074	Up in Rex+	Dpp4	dipeptidylpeptidase 4 [Source:MGI Symbol;Acc:MGI:94919]
NR_026896	Up in Rex+	NA	NA
NR_024198	Up in Rex+	NA	NA
NR_033605	Up in Rex+	NA	NA
NR_002871	Up in Rex+	NA	NA
NM_080470	Up in Rex+	Smc1b	structural maintenance of chromosomes 1B [Source:MGI Symbol;Acc:MGI:2154049]
NM_001170748	Up in Rex+	Asb14	ankyrin repeat and SOCS box-containing 14 [Source:MGI Symbol;Acc:MGI:2655107]
NM_144805	Up in Rex+	Tmem40	transmembrane protein 40 [Source:MGI Symbol;Acc:MGI:2137870]
NM_001168259	Up in Rex+	Tmem40	transmembrane protein 40 [Source:MGI Symbol;Acc:MGI:2137870]
NM_001013745	Up in Rex+	Zfp57	zinc finger protein 57 [Source:MGI Symbol;Acc:MGI:99204]
NM_001168501	Up in Rex+	Zfp57	zinc finger protein 57 [Source:MGI Symbol;Acc:MGI:99204]
NM_001168502	Up in Rex+	Zfp57	zinc finger protein 57 [Source:MGI Symbol;Acc:MGI:99204]
NM_177742	Up in Rex+	Triml1	tripartite motif family-like 1 [Source:MGI Symbol;Acc:MGI:2687279]
NM_178250	Up in Rex+	Pramel7	preferentially expressed antigen in melanoma like 7 [Source:MGI Symbol;Acc:MGI:2156391]
NM_001168256	Up in Rex+	Tmem40	transmembrane protein 40 [Source:MGI Symbol;Acc:MGI:2137870]
NM_001168257	Up in Rex+	Tmem40	transmembrane protein 40 [Source:MGI Symbol;Acc:MGI:2137870]
NR_033137	Up in Rex+	NA	NA
NM_021467	Up in Rex+	Tnni1	troponin I, skeletal, slow 1 [Source:MGI Symbol;Acc:MGI:105073]
NM_007470	Up in Rex+	Apod	apolipoprotein D [Source:MGI Symbol;Acc:MGI:88056]
NM_001112702	Up in Rex+	Tnni1	troponin I, skeletal, slow 1 [Source:MGI Symbol;Acc:MGI:105073]
NM_177158	Up in Rex+	Rinl	Ras and Rab interactor-like [Source:MGI Symbol;Acc:MGI:2444024]
NM_178446	Up in Rex+	Rbm47	RNA binding motif protein 47 [Source:MGI Symbol;Acc:MGI:2384294]
NM_027631	Up in Rex+	Cabs1	calcium binding protein, spermatid specific 1 [Source:MGI Symbol;Acc:MGI:1918227]
NM_012054	Up in Rex+	Aoah	acyloxyacyl hydrolase [Source:MGI Symbol;Acc:MGI:1350928]
NM_001037713	Up in Rex+	Xaf1	XIAP associated factor 1 [Source:MGI Symbol;Acc:MGI:3772572]
NM_008480	Up in Rex+	Lama1	laminin, alpha 1 [Source:MGI Symbol;Acc:MGI:99892]
NM_029441	Up in Rex+	Cdyl2	chromodomain protein, Y chromosome-like 2 [Source:MGI Symbol;Acc:MGI:1923046]
NM_023894	Up in Rex+	Rhox9	reproductive homeobox 9 [Source:MGI Symbol;Acc:MGI:1890128]
NM_001127382	Up in Rex+	Rbm47	RNA binding motif protein 47 [Source:MGI Symbol;Acc:MGI:2384294]
NM_010877	Up in Rex+	Ncf2	neutrophil cytosolic factor 2 [Source:MGI Symbol;Acc:MGI:97284]
NM_139065	Up in Rex+	Rbm47	RNA binding motif protein 47 [Source:MGI Symbol;Acc:MGI:2384294]
NM_008126	Up in Rex+	Gjb3	gap junction protein, beta 3 [Source:MGI Symbol;Acc:MGI:95721]
NM_170673	Up in Rex+	Cpne9	copine family member IX [Source:MGI Symbol;Acc:MGI:2443052]
NM_001168258	Up in Rex+	Tmem40	transmembrane protein 40 [Source:MGI Symbol;Acc:MGI:2137870]
NM_033478	Up in Rex+	Ly6g6d	lymphocyte antigen 6 complex, locus G6D [Source:MGI Symbol;Acc:MGI:2148931]
NM_001081139	Up in Rex+	Ankrd35	ankyrin repeat domain 35 [Source:MGI Symbol;Acc:MGI:2442590]
NM_199018	Up in Rex+	Stard8	START domain containing 8 [Source:MGI Symbol;Acc:MGI:2448556]
NM_008619	Up in Rex+	Mov10	Moloney leukemia virus 10 [Source:MGI Symbol;Acc:MGI:97054]
NM_027890	Up in Rex+	Susd2	sushi domain containing 2 [Source:MGI Symbol;Acc:MGI:1918983]
NM_001145300	Up in Rex+	4931440L10Rik	RIKEN cDNA 4931440L10 gene [Source:MGI Symbol;Acc:MGI:1918251]
NM_178198	Up in Rex+	Hist1h2bj	histone cluster 1, H2bj [Source:MGI Symbol;Acc:MGI:2448388]
NM_001163440	Up in Rex+	Mov10	Moloney leukemia virus 10 [Source:MGI Symbol;Acc:MGI:97054]
NM_001163785	Up in Rex+	NA	NA
NM_001163441	Up in Rex+	Mov10	Moloney leukemia virus 10 [Source:MGI Symbol;Acc:MGI:97054]
NM_001033345	Up in Rex+	Gm216	predicted gene 216 [Source:MGI Symbol;Acc:MGI:2685062]
NM_001160012	Up in Rex+	Gjb3	gap junction protein, beta 3 [Source:MGI Symbol;Acc:MGI:95721]
NM_001160412	Up in Rex+	Triml2	tripartite motif family-like 2 [Source:MGI Symbol;Acc:MGI:3642989]
NM_009446	Up in Rex+	Tuba3a	tubulin, alpha 3A [Source:MGI Symbol;Acc:MGI:1095406]
NM_001038609	Up in Rex+	Mapt	microtubule-associated protein tau [Source:MGI Symbol;Acc:MGI:97180]
NM_010838	Up in Rex+	Mapt	microtubule-associated protein tau [Source:MGI Symbol;Acc:MGI:97180]
NM_028889	Up in Rex+	Efhd1	EF hand domain containing 1 [Source:MGI Symbol;Acc:MGI:1921607]
NM_007722	Up in Rex+	Ackr3	atypical chemokine receptor 3 [Source:MGI Symbol;Acc:MGI:109562]
NM_033596	Up in Rex+	Hist2h4	histone cluster 2, H4 [Source:MGI Symbol;Acc:MGI:2140113]
NM_028797	Up in Rex+	Gtsf1	gametocyte specific factor 1 [Source:MGI Symbol;Acc:MGI:1921424]
NM_001162913	Up in Rex+	Susd2	sushi domain containing 2 [Source:MGI Symbol;Acc:MGI:1918983]
NM_026257	Up in Rex+	Ubxn11	UBX domain protein 11 [Source:MGI Symbol;Acc:MGI:1914836]
NM_025369	Up in Rex+	Mrps36	mitochondrial ribosomal protein S36 [Source:MGI Symbol;Acc:MGI:1913378]
NM_001190264	Up in Rex+	Mrps36	mitochondrial ribosomal protein S36 [Source:MGI Symbol;Acc:MGI:1913378]
NM_001014836	Up in Rex+	4930404N11Rik	RIKEN cDNA 4930404N11 gene [Source:MGI Symbol;Acc:MGI:1921072]
NM_027526	Up in Rex+	Rasgef1a	RasGEF domain family, member 1A [Source:MGI Symbol;Acc:MGI:1917977]
NM_001107849	Up in Rex+	NA	NA
NM_001161847	Up in Rex+	Sgk1	serum/glucocorticoid regulated kinase 1 [Source:MGI Symbol;Acc:MGI:1340062]
NM_007994	Up in Rex+	Fbp2	fructose bisphosphatase 2 [Source:MGI Symbol;Acc:MGI:95491]
NM_201366	Up in Rex+	NA	NA
NM_172436	Up in Rex+	Slc25a12	solute carrier family 25 (mitochondrial carrier, Aralar), member 12 [Source:MGI Symbol;Acc:MGI:1926080]
NM_001161848	Up in Rex+	Sgk1	serum/glucocorticoid regulated kinase 1 [Source:MGI Symbol;Acc:MGI:1340062]
NM_001161850	Up in Rex+	Sgk1	serum/glucocorticoid regulated kinase 1 [Source:MGI Symbol;Acc:MGI:1340062]
NM_001161849	Up in Rex+	Sgk1	serum/glucocorticoid regulated kinase 1 [Source:MGI Symbol;Acc:MGI:1340062]
NM_001037915	Up in Rex+	Ripply1	ripply1 homolog (zebrafish) [Source:MGI Symbol;Acc:MGI:3614797]
NM_001039190	Up in Rex+	NA	NA
NM_011361	Up in Rex+	Sgk1	serum/glucocorticoid regulated kinase 1 [Source:MGI Symbol;Acc:MGI:1340062]
NM_001159543	Up in Rex+	Dpp4	dipeptidylpeptidase 4 [Source:MGI Symbol;Acc:MGI:94919]
NM_001161845	Up in Rex+	Sgk1	serum/glucocorticoid regulated kinase 1 [Source:MGI Symbol;Acc:MGI:1340062]
NM_146017	Up in Rex+	Gabrp	gamma-aminobutyric acid (GABA) A receptor, pi [Source:MGI Symbol;Acc:MGI:2387597]
NM_009292	Up in Rex+	Stra8	stimulated by retinoic acid gene 8 [Source:MGI Symbol;Acc:MGI:107917]
NR_001460	Up in Rex+	NA	NA
NM_031867	Up in Rex+	Tas1r1	taste receptor, type 1, member 1 [Source:MGI Symbol;Acc:MGI:1927505]
NM_001081387	Up in Rex+	Ctcfl	CCCTC-binding factor (zinc finger protein)-like [Source:MGI Symbol;Acc:MGI:3652571]
NM_008528	Up in Rex+	Blnk	B cell linker [Source:MGI Symbol;Acc:MGI:96878]
NM_001166273	Up in Rex+	Cspg5	chondroitin sulfate proteoglycan 5 [Source:MGI Symbol;Acc:MGI:1352747]
NM_026489	Up in Rex+	Hormad1	HORMA domain containing 1 [Source:MGI Symbol;Acc:MGI:1915231]
NM_178440	Up in Rex+	Myo1g	myosin IG [Source:MGI Symbol;Acc:MGI:1927091]
NM_023868	Up in Rex+	Ryr2	ryanodine receptor 2, cardiac [Source:MGI Symbol;Acc:MGI:99685]
NM_013884	Up in Rex+	Cspg5	chondroitin sulfate proteoglycan 5 [Source:MGI Symbol;Acc:MGI:1352747]
NM_009813	Up in Rex+	Casq1	calsequestrin 1 [Source:MGI Symbol;Acc:MGI:1309468]
NM_177811	Up in Rex+	Zfp459	zinc finger protein 459 [Source:MGI Symbol;Acc:MGI:3040701]
NM_028775	Up in Rex+	Cyp2s1	cytochrome P450, family 2, subfamily s, polypeptide 1 [Source:MGI Symbol;Acc:MGI:1921384]
NM_025807	Up in Rex+	Slc16a9	solute carrier family 16 (monocarboxylic acid transporters), member 9 [Source:MGI Symbol;Acc:MGI:1914109]
NM_019701	Up in Rex+	Clcnkb	chloride channel Kb [Source:MGI Symbol;Acc:MGI:1930643]
NR_015595	Up in Rex+	NA	NA
NM_001081663	Up in Rex+	NA	NA
NM_001040400	Up in Rex+	Tet2	tet methylcytosine dioxygenase 2 [Source:MGI Symbol;Acc:MGI:2443298]
NM_027839	Up in Rex+	Ceacam20	carcinoembryonic antigen-related cell adhesion molecule 20 [Source:MGI Symbol;Acc:MGI:1918851]
NM_007675	Up in Rex+	Ceacam10	carcinoembryonic antigen-related cell adhesion molecule 10 [Source:MGI Symbol;Acc:MGI:1347248]
NM_175511	Up in Rex+	Fam78a	family with sequence similarity 78, member A [Source:MGI Symbol;Acc:MGI:2443569]
NM_021610	Up in Rex+	Gpa33	glycoprotein A33 (transmembrane) [Source:MGI Symbol;Acc:MGI:1891703]
NM_178207	Up in Rex+	Hist1h3i	histone cluster 1, H3i [Source:MGI Symbol;Acc:MGI:2448350]
NM_011852	Up in Rex+	Oas1g	2'-5' oligoadenylate synthetase 1G [Source:MGI Symbol;Acc:MGI:97429]
NM_198637	Up in Rex+	1700016K19Rik	RIKEN cDNA 1700016K19 gene [Source:MGI Symbol;Acc:MGI:1921480]
NM_053254	Up in Rex+	Tle6	transducin-like enhancer of split 6, homolog of Drosophila E(spl) [Source:MGI Symbol;Acc:MGI:2149593]
NM_011542	Up in Rex+	Tcea3	transcription elongation factor A (SII), 3 [Source:MGI Symbol;Acc:MGI:1196908]
NM_008542	Up in Rex+	Smad6	SMAD family member 6 [Source:MGI Symbol;Acc:MGI:1336883]
NM_011925	Up in Rex+	Cd97	CD97 antigen [Source:MGI Symbol;Acc:MGI:1347095]
NM_027195	Up in Rex+	Casz1	castor zinc finger 1 [Source:MGI Symbol;Acc:MGI:1196251]
NM_001163031	Up in Rex+	Cd97	CD97 antigen [Source:MGI Symbol;Acc:MGI:1347095]
NM_001164466	Up in Rex+	Dpys	dihydropyrimidinase [Source:MGI Symbol;Acc:MGI:1928679]
NM_001033431	Up in Rex+	Nlrp12	NLR family, pyrin domain containing 12 [Source:MGI Symbol;Acc:MGI:2676630]
NM_001163030	Up in Rex+	Cd97	CD97 antigen [Source:MGI Symbol;Acc:MGI:1347095]
NM_010814	Up in Rex+	Mog	myelin oligodendrocyte glycoprotein [Source:MGI Symbol;Acc:MGI:97435]
NM_028417	Up in Rex+	Ttc9b	tetratricopeptide repeat domain 9B [Source:MGI Symbol;Acc:MGI:1920282]
NM_001163029	Up in Rex+	Cd97	CD97 antigen [Source:MGI Symbol;Acc:MGI:1347095]
NM_175731	Up in Rex+	Acer1	alkaline ceramidase 1 [Source:MGI Symbol;Acc:MGI:2181962]
NM_175247	Up in Rex+	Zfp28	zinc finger protein 28 [Source:MGI Symbol;Acc:MGI:99175]
NM_001177775	Up in Rex+	H60b	histocompatibility 60b [Source:MGI Symbol;Acc:MGI:3649078]
NM_001113204	Up in Rex+	Ncam1	neural cell adhesion molecule 1 [Source:MGI Symbol;Acc:MGI:97281]
NM_033217	Up in Rex+	Ngfr	nerve growth factor receptor (TNFR superfamily, member 16) [Source:MGI Symbol;Acc:MGI:97323]
NM_021323	Up in Rex+	Usp29	ubiquitin specific peptidase 29 [Source:MGI Symbol;Acc:MGI:1888998]
NM_175332	Up in Rex+	E130012A19Rik	RIKEN cDNA E130012A19 gene [Source:MGI Symbol;Acc:MGI:2143991]
NM_013564	Up in Rex+	Insl3	insulin-like 3 [Source:MGI Symbol;Acc:MGI:108427]
NM_028034	Up in Rex+	Tdrd12	tudor domain containing 12 [Source:MGI Symbol;Acc:MGI:1919231]
NM_001081445	Up in Rex+	Ncam1	neural cell adhesion molecule 1 [Source:MGI Symbol;Acc:MGI:97281]
NM_010827	Up in Rex+	Msc	musculin [Source:MGI Symbol;Acc:MGI:1333884]
NM_012610	Up in Rex+	NA	NA
NM_001110193	Up in Rex+	Inpp5d	inositol polyphosphate-5-phosphatase D [Source:MGI Symbol;Acc:MGI:107357]
NM_010566	Up in Rex+	Inpp5d	inositol polyphosphate-5-phosphatase D [Source:MGI Symbol;Acc:MGI:107357]
NM_001110192	Up in Rex+	Inpp5d	inositol polyphosphate-5-phosphatase D [Source:MGI Symbol;Acc:MGI:107357]
NM_001164441	Up in Rex+	Ankrd33b	ankyrin repeat domain 33B [Source:MGI Symbol;Acc:MGI:1917904]
NM_027496	Up in Rex+	Ankrd33b	ankyrin repeat domain 33B [Source:MGI Symbol;Acc:MGI:1917904]
NM_001166206	Up in Rex+	Erv3	endogenous retroviral sequence 3 [Source:MGI Symbol;Acc:MGI:1919245]
NM_177776	Up in Rex+	Smtnl2	smoothelin-like 2 [Source:MGI Symbol;Acc:MGI:2442764]
NM_010387	Up in Rex+	H2-DMb1	histocompatibility 2, class II, locus Mb1 [Source:MGI Symbol;Acc:MGI:95922]
NM_033571	Up in Rex+	Fkbp6	FK506 binding protein 6 [Source:MGI Symbol;Acc:MGI:2137612]
NM_009023	Up in Rex+	Rapsn	receptor-associated protein of the synapse [Source:MGI Symbol;Acc:MGI:99422]
NM_019974	Up in Rex+	Klk11	kallikrein related-peptidase 11 [Source:MGI Symbol;Acc:MGI:1929977]
NM_001177373	Up in Rex+	Klk11	kallikrein related-peptidase 11 [Source:MGI Symbol;Acc:MGI:1929977]
NM_007685	Up in Rex+	Cfc1	cripto, FRL-1, cryptic family 1 [Source:MGI Symbol;Acc:MGI:109448]
NM_177922	Up in Rex+	Mapk15	mitogen-activated protein kinase 15 [Source:MGI Symbol;Acc:MGI:2652894]
NM_001101484	Up in Rex+	NA	NA
NM_027206	Up in Rex+	Tnfaip8l2	tumor necrosis factor, alpha-induced protein 8-like 2 [Source:MGI Symbol;Acc:MGI:1917019]
NM_001025576	Up in Rex+	Ccdc141	coiled-coil domain containing 141 [Source:MGI Symbol;Acc:MGI:1919735]
NM_029921	Up in Rex+	Tmem213	transmembrane protein 213 [Source:MGI Symbol;Acc:MGI:1924772]
NM_010291	Up in Rex+	Gjb5	gap junction protein, beta 5 [Source:MGI Symbol;Acc:MGI:95723]
NM_001164585	Up in Rex+	Dnajc6	DnaJ (Hsp40) homolog, subfamily C, member 6 [Source:MGI Symbol;Acc:MGI:1919935]
NM_198412	Up in Rex+	Dnajc6	DnaJ (Hsp40) homolog, subfamily C, member 6 [Source:MGI Symbol;Acc:MGI:1919935]
NM_011242	Up in Rex+	Rasgrp2	RAS, guanyl releasing protein 2 [Source:MGI Symbol;Acc:MGI:1333849]
NM_031166	Up in Rex+	Id4	inhibitor of DNA binding 4 [Source:MGI Symbol;Acc:MGI:99414]
NM_001164584	Up in Rex+	Dnajc6	DnaJ (Hsp40) homolog, subfamily C, member 6 [Source:MGI Symbol;Acc:MGI:1919935]
NM_028902	Up in Rex+	Hsf2bp	heat shock transcription factor 2 binding protein [Source:MGI Symbol;Acc:MGI:1921627]
NM_001164583	Up in Rex+	Dnajc6	DnaJ (Hsp40) homolog, subfamily C, member 6 [Source:MGI Symbol;Acc:MGI:1919935]
NM_001081178	Up in Rex+	Gpr116	G protein-coupled receptor 116 [Source:MGI Symbol;Acc:MGI:2182928]
NM_001159505	Up in Rex+	Tnfsf13	tumor necrosis factor (ligand) superfamily, member 13 [Source:MGI Symbol;Acc:MGI:1916833]
NM_023517	Up in Rex+	Tnfsf13	tumor necrosis factor (ligand) superfamily, member 13 [Source:MGI Symbol;Acc:MGI:1916833]
NM_001108730	Up in Rex+	NA	NA
NM_027504	Up in Rex+	Prdm16	PR domain containing 16 [Source:MGI Symbol;Acc:MGI:1917923]
NM_173737	Up in Rex+	Hmces	5-hydroxymethylcytosine (hmC) binding, ES cell specific [Source:MGI Symbol;Acc:MGI:1914053]
NM_011569	Up in Rex+	Tekt1	tektin 1 [Source:MGI Symbol;Acc:MGI:1333819]
NM_001177995	Up in Rex+	Prdm16	PR domain containing 16 [Source:MGI Symbol;Acc:MGI:1917923]
NM_001134399	Up in Rex+	Megf11	multiple EGF-like-domains 11 [Source:MGI Symbol;Acc:MGI:1920951]
NM_007648	Up in Rex+	Cd3e	CD3 antigen, epsilon polypeptide [Source:MGI Symbol;Acc:MGI:88332]
NM_001039231	Up in Rex+	Zfp951	zinc finger protein 951 [Source:MGI Symbol;Acc:MGI:2441896]
NM_010336	Up in Rex+	Lpar1	lysophosphatidic acid receptor 1 [Source:MGI Symbol;Acc:MGI:108429]
NM_011635	Up in Rex+	Trap1a	tumor rejection antigen P1A [Source:MGI Symbol;Acc:MGI:98818]
NM_008652	Up in Rex+	Mybl2	myeloblastosis oncogene-like 2 [Source:MGI Symbol;Acc:MGI:101785]
NM_023529	Up in Rex+	Ms4a10	membrane-spanning 4-domains, subfamily A, member 10 [Source:MGI Symbol;Acc:MGI:1917076]
NM_153527	Up in Rex+	Dnajb13	DnaJ (Hsp40) related, subfamily B, member 13 [Source:MGI Symbol;Acc:MGI:1916637]
NM_026301	Up in Rex+	Rnf125	ring finger protein 125 [Source:MGI Symbol;Acc:MGI:1914914]
NM_172989	Up in Rex+	Lpar1	lysophosphatidic acid receptor 1 [Source:MGI Symbol;Acc:MGI:108429]
NM_172870	Up in Rex+	Bnc2	basonuclin 2 [Source:MGI Symbol;Acc:MGI:2443805]
NM_001037744	Up in Rex+	Timm8a2	translocase of inner mitochondrial membrane 8A2 [Source:MGI Symbol;Acc:MGI:3615492]
NM_178256	Up in Rex+	Reps2	RALBP1 associated Eps domain containing protein 2 [Source:MGI Symbol;Acc:MGI:2663511]
NM_016672	Up in Rex+	Ddc	dopa decarboxylase [Source:MGI Symbol;Acc:MGI:94876]
NM_001190448	Up in Rex+	Ddc	dopa decarboxylase [Source:MGI Symbol;Acc:MGI:94876]
NM_001113545	Up in Rex+	Lima1	LIM domain and actin binding 1 [Source:MGI Symbol;Acc:MGI:1920992]
NM_010637	Up in Rex+	Klf4	Kruppel-like factor 4 (gut) [Source:MGI Symbol;Acc:MGI:1342287]
NM_010208	Up in Rex+	Fgr	Gardner-Rasheed feline sarcoma viral (Fgr) oncogene homolog [Source:MGI Symbol;Acc:MGI:95527]
NM_001177545	Up in Rex+	Zfp600	zinc finger protein 600 [Source:MGI Symbol;Acc:MGI:3705222]
NM_001177546	Up in Rex+	Zfp600	zinc finger protein 600 [Source:MGI Symbol;Acc:MGI:3705222]
NM_001033399	Up in Rex+	Gfod1	glucose-fructose oxidoreductase domain containing 1 [Source:MGI Symbol;Acc:MGI:2145304]
NM_020581	Up in Rex+	Angptl4	angiopoietin-like 4 [Source:MGI Symbol;Acc:MGI:1888999]
NM_175503	Up in Rex+	Aard	alanine and arginine rich domain containing protein [Source:MGI Symbol;Acc:MGI:2181621]
NM_001045531	Up in Rex+	Spata22	spermatogenesis associated 22 [Source:MGI Symbol;Acc:MGI:2685728]
NM_139197	Up in Rex+	Gbgt1	globoside alpha-1,3-N-acetylgalactosaminyltransferase 1 [Source:MGI Symbol;Acc:MGI:2449143]
NM_172914	Up in Rex+	Ccdc113	coiled-coil domain containing 113 [Source:MGI Symbol;Acc:MGI:3606076]
NM_133681	Up in Rex+	Tspan1	tetraspanin 1 [Source:MGI Symbol;Acc:MGI:1914055]
NM_013495	Up in Rex+	Cpt1a	carnitine palmitoyltransferase 1a, liver [Source:MGI Symbol;Acc:MGI:1098296]
NM_008712	Up in Rex+	Nos1	nitric oxide synthase 1, neuronal [Source:MGI Symbol;Acc:MGI:97360]
NM_010555	Up in Rex+	Il1r2	interleukin 1 receptor, type II [Source:MGI Symbol;Acc:MGI:96546]
NM_144830	Up in Rex+	Tmem106a	transmembrane protein 106A [Source:MGI Symbol;Acc:MGI:1922056]
NM_023063	Up in Rex+	Lima1	LIM domain and actin binding 1 [Source:MGI Symbol;Acc:MGI:1920992]
NM_020101	Up in Rex+	NA	NA
NM_010875	Up in Rex+	Ncam1	neural cell adhesion molecule 1 [Source:MGI Symbol;Acc:MGI:97281]
NM_001112715	Up in Rex+	Ifitm1	interferon induced transmembrane protein 1 [Source:MGI Symbol;Acc:MGI:1915963]
NM_172161	Up in Rex+	Irak2	interleukin-1 receptor-associated kinase 2 [Source:MGI Symbol;Acc:MGI:2429603]
NM_172658	Up in Rex+	Slco4c1	solute carrier organic anion transporter family, member 4C1 [Source:MGI Symbol;Acc:MGI:2442784]
NM_001113553	Up in Rex+	Irak2	interleukin-1 receptor-associated kinase 2 [Source:MGI Symbol;Acc:MGI:2429603]
NM_031029	Up in Rex+	NA	NA
NM_026820	Up in Rex+	Ifitm1	interferon induced transmembrane protein 1 [Source:MGI Symbol;Acc:MGI:1915963]
NM_029004	Up in Rex+	Rasgef1c	RasGEF domain family, member 1C [Source:MGI Symbol;Acc:MGI:1921813]
NM_009327	Up in Rex+	Hnf1a	HNF1 homeobox A [Source:MGI Symbol;Acc:MGI:98504]
NM_133733	Up in Rex+	Clmp	CXADR-like membrane protein [Source:MGI Symbol;Acc:MGI:1918816]
NM_001033408	Up in Rex+	Rbm44	RNA binding motif protein 44 [Source:MGI Symbol;Acc:MGI:2685663]
NM_017479	Up in Rex+	Kat6b	K(lysine) acetyltransferase 6B [Source:MGI Symbol;Acc:MGI:1858746]
NM_172923	Up in Rex+	AI118078	expressed sequence AI118078 [Source:MGI Symbol;Acc:MGI:2142980]
NM_001162933	Up in Rex+	Rpl10l	ribosomal protein L10-like [Source:MGI Symbol;Acc:MGI:3647985]
NM_010296	Up in Rex+	Gli1	GLI-Kruppel family member GLI1 [Source:MGI Symbol;Acc:MGI:95727]
NM_027544	Up in Rex+	Ggnbp1	gametogenetin binding protein 1 [Source:MGI Symbol;Acc:MGI:3055306]
NM_201371	Up in Rex+	Prmt8	protein arginine N-methyltransferase 8 [Source:MGI Symbol;Acc:MGI:3043083]
NM_009258	Up in Rex+	Spink3	serine peptidase inhibitor, Kazal type 3 [Source:MGI Symbol;Acc:MGI:106202]
NM_001177985	Up in Rex+	Zmym3	zinc finger, MYM-type 3 [Source:MGI Symbol;Acc:MGI:1927231]
NM_011079	Up in Rex+	Phkg1	phosphorylase kinase gamma 1 [Source:MGI Symbol;Acc:MGI:97579]
NM_013811	Up in Rex+	Dnah8	dynein, axonemal, heavy chain 8 [Source:MGI Symbol;Acc:MGI:107714]
NM_019831	Up in Rex+	Zmym3	zinc finger, MYM-type 3 [Source:MGI Symbol;Acc:MGI:1927231]
NM_080575	Up in Rex+	Acss1	acyl-CoA synthetase short-chain family member 1 [Source:MGI Symbol;Acc:MGI:1915988]
NM_022409	Up in Rex+	Zfp296	zinc finger protein 296 [Source:MGI Symbol;Acc:MGI:1926956]
NM_008846	Up in Rex+	Pip5k1b	phosphatidylinositol-4-phosphate 5-kinase, type 1 beta [Source:MGI Symbol;Acc:MGI:107930]
NM_007601	Up in Rex+	Capn3	calpain 3 [Source:MGI Symbol;Acc:MGI:107437]
NM_177652	Up in Rex+	Ryr3	ryanodine receptor 3 [Source:MGI Symbol;Acc:MGI:99684]
NM_001097543	Up in Rex+	NA	NA
NM_010686	Up in Rex+	Laptm5	lysosomal-associated protein transmembrane 5 [Source:MGI Symbol;Acc:MGI:108046]
NM_001163752	Up in Rex+	4930432K21Rik	RIKEN cDNA 4930432K21 gene [Source:MGI Symbol;Acc:MGI:1921916]
NM_001177799	Up in Rex+	Capn3	calpain 3 [Source:MGI Symbol;Acc:MGI:107437]
NM_001109761	Up in Rex+	Capn3	calpain 3 [Source:MGI Symbol;Acc:MGI:107437]
NM_028973	Up in Rex+	Lrrc15	leucine rich repeat containing 15 [Source:MGI Symbol;Acc:MGI:1921738]
NM_177765	Up in Rex+	Ttll13	tubulin tyrosine ligase-like family, member 13 [Source:MGI Symbol;Acc:MGI:1920845]
NR_031758	Up in Rex+	Snora26	small nucleolar RNA, H/ACA box 26 [Source:MGI Symbol;Acc:MGI:3819495]
NM_008153	Up in Rex+	Cmklr1	chemokine-like receptor 1 [Source:MGI Symbol;Acc:MGI:109603]
NM_001109304	Up in Rex+	NA	NA
NM_172796	Up in Rex+	Slfn9	schlafen 9 [Source:MGI Symbol;Acc:MGI:2445121]
NM_001108158	Up in Rex+	NA	NA
NM_001081668	Up in Rex+	Nup62cl	nucleoporin 62 C-terminal like [Source:MGI Symbol;Acc:MGI:2685565]
NM_009421	Up in Rex+	Traf1	TNF receptor-associated factor 1 [Source:MGI Symbol;Acc:MGI:101836]
NM_009263	Up in Rex+	Spp1	secreted phosphoprotein 1 [Source:MGI Symbol;Acc:MGI:98389]
NM_001161722	Up in Rex+	Tfeb	transcription factor EB [Source:MGI Symbol;Acc:MGI:103270]
NM_030703	Up in Rex+	Cpn1	carboxypeptidase N, polypeptide 1 [Source:MGI Symbol;Acc:MGI:2135874]
NM_001078066	Up in Rex+	NA	NA
NM_172689	Up in Rex+	Ddx58	DEAD (Asp-Glu-Ala-Asp) box polypeptide 58 [Source:MGI Symbol;Acc:MGI:2442858]
NM_181548	Up in Rex+	Eras	ES cell-expressed Ras [Source:MGI Symbol;Acc:MGI:2665023]
NM_010917	Up in Rex+	Nid1	nidogen 1 [Source:MGI Symbol;Acc:MGI:97342]
NM_172799	Up in Rex+	Ttll6	tubulin tyrosine ligase-like family, member 6 [Source:MGI Symbol;Acc:MGI:2683461]
NM_001161723	Up in Rex+	Tfeb	transcription factor EB [Source:MGI Symbol;Acc:MGI:103270]
NM_025973	Up in Rex+	Pgc	progastricsin (pepsinogen C) [Source:MGI Symbol;Acc:MGI:98909]
NM_029045	Up in Rex+	4930432K21Rik	RIKEN cDNA 4930432K21 gene [Source:MGI Symbol;Acc:MGI:1921916]
NM_001166067	Up in Rex+	Slc4a5	solute carrier family 4, sodium bicarbonate cotransporter, member 5 [Source:MGI Symbol;Acc:MGI:2443220]
NM_028679	Up in Rex+	Irak3	interleukin-1 receptor-associated kinase 3 [Source:MGI Symbol;Acc:MGI:1921164]
NM_001163609	Up in Rex+	Psma8	proteasome (prosome, macropain) subunit, alpha type, 8 [Source:MGI Symbol;Acc:MGI:1920927]
NM_001163268	Up in Rex+	Lpar5	lysophosphatidic acid receptor 5 [Source:MGI Symbol;Acc:MGI:2685918]
NR_015489	Up in Rex+	NA	NA
NM_001177319	Up in Rex+	Tfpi	tissue factor pathway inhibitor [Source:MGI Symbol;Acc:MGI:1095418]
NM_028657	Up in Rex+	Mfsd12	major facilitator superfamily domain containing 12 [Source:MGI Symbol;Acc:MGI:3604804]
NM_013584	Up in Rex+	Lifr	leukemia inhibitory factor receptor [Source:MGI Symbol;Acc:MGI:96788]
NM_009469	Up in Rex+	Ulk1	unc-51 like kinase 1 [Source:MGI Symbol;Acc:MGI:1270126]
NM_172872	Up in Rex+	Kank4	KN motif and ankyrin repeat domains 4 [Source:MGI Symbol;Acc:MGI:3043381]
NM_011549	Up in Rex+	Tfeb	transcription factor EB [Source:MGI Symbol;Acc:MGI:103270]
NM_175236	Up in Rex+	Adhfe1	alcohol dehydrogenase, iron containing, 1 [Source:MGI Symbol;Acc:MGI:1923437]
NM_021352	Up in Rex+	Crybb3	crystallin, beta B3 [Source:MGI Symbol;Acc:MGI:102717]
NM_028760	Up in Rex+	Cep55	centrosomal protein 55 [Source:MGI Symbol;Acc:MGI:1921357]
NM_013465	Up in Rex+	Ahsg	alpha-2-HS-glycoprotein [Source:MGI Symbol;Acc:MGI:107189]
NR_003645	Up in Rex+	NA	NA
NM_053226	Up in Rex+	Vmn1r53	vomeronasal 1 receptor 53 [Source:MGI Symbol;Acc:MGI:2148516]
NM_028914	Up in Rex+	4933406J08Rik	RIKEN cDNA 4933406J08 gene [Source:MGI Symbol;Acc:MGI:1921651]
NR_004443	Up in Rex+	NA	NA
NR_028568	Up in Rex+	NA	NA
NM_001159650	Up in Rex+	Crybb3	crystallin, beta B3 [Source:MGI Symbol;Acc:MGI:102717]
NM_001164362	Up in Rex+	Cep55	centrosomal protein 55 [Source:MGI Symbol;Acc:MGI:1921357]
NM_008002	Up in Rex+	Fgf10	fibroblast growth factor 10 [Source:MGI Symbol;Acc:MGI:1099809]
NM_001177320	Up in Rex+	Tfpi	tissue factor pathway inhibitor [Source:MGI Symbol;Acc:MGI:1095418]
NM_001009022	Up in Rex+	NA	NA
NM_028293	Up in Rex+	Cep55	centrosomal protein 55 [Source:MGI Symbol;Acc:MGI:1921357]
NM_013671	Up in Rex+	Sod2	superoxide dismutase 2, mitochondrial [Source:MGI Symbol;Acc:MGI:98352]
NM_001145999	Up in Rex+	Zfp710	zinc finger protein 710 [Source:MGI Symbol;Acc:MGI:1921747]
NM_001163269	Up in Rex+	Lpar5	lysophosphatidic acid receptor 5 [Source:MGI Symbol;Acc:MGI:2685918]
NM_001146000	Up in Rex+	Zfp710	zinc finger protein 710 [Source:MGI Symbol;Acc:MGI:1921747]
NM_153127	Up in Rex+	Mmrn2	multimerin 2 [Source:MGI Symbol;Acc:MGI:2385618]
NM_175433	Up in Rex+	Zfp710	zinc finger protein 710 [Source:MGI Symbol;Acc:MGI:1921747]
NM_020030	Up in Rex+	Raet1d	retinoic acid early transcript delta [Source:MGI Symbol;Acc:MGI:1861032]
NM_009017	Up in Rex+	Raet1d	retinoic acid early transcript delta [Source:MGI Symbol;Acc:MGI:1861032]
NM_022722	Up in Rex+	Dpys	dihydropyrimidinase [Source:MGI Symbol;Acc:MGI:1928679]
NM_001085522	Up in Rex+	Gm13251	predicted gene 13251 [Source:MGI Symbol;Acc:MGI:3700963]
NM_028749	Up in Rex+	Npl	N-acetylneuraminate pyruvate lyase [Source:MGI Symbol;Acc:MGI:1921341]
NR_027664	Up in Rex+	NA	NA
NM_001034097	Up in Rex+	Tnfsf12	tumor necrosis factor (ligand) superfamily, member 12 [Source:MGI Symbol;Acc:MGI:1196259]
NM_001159503	Up in Rex+	BC096441	cDNA sequence BC096441 [Source:MGI Symbol;Acc:MGI:3845075]
NM_010202	Up in Rex+	Fgf4	fibroblast growth factor 4 [Source:MGI Symbol;Acc:MGI:95518]
NM_029505	Up in Rex+	Ap3m2	adaptor-related protein complex 3, mu 2 subunit [Source:MGI Symbol;Acc:MGI:1929214]
NM_175764	Up in Rex+	NA	NA
NM_134102	Up in Rex+	Pla1a	phospholipase A1 member A [Source:MGI Symbol;Acc:MGI:1934677]
NR_028554	Up in Rex+	NA	NA
NM_030706	Up in Rex+	Trim2	tripartite motif-containing 2 [Source:MGI Symbol;Acc:MGI:1933163]
NM_019626	Up in Rex+	Cbln1	cerebellin 1 precursor protein [Source:MGI Symbol;Acc:MGI:88281]
NM_018805	Up in Rex+	Hs3st3b1	heparan sulfate (glucosamine) 3-O-sulfotransferase 3B1 [Source:MGI Symbol;Acc:MGI:1333853]
NM_019439	Up in Rex+	Gabbr1	gamma-aminobutyric acid (GABA) B receptor, 1 [Source:MGI Symbol;Acc:MGI:1860139]
NM_177473	Up in Rex+	Tmem191c	transmembrane protein 191C [Source:MGI Symbol;Acc:MGI:107238]
NM_026167	Up in Rex+	Klhl13	kelch-like 13 [Source:MGI Symbol;Acc:MGI:1914705]
NM_027972	Up in Rex+	Ccdc19	coiled-coil domain containing 19 [Source:MGI Symbol;Acc:MGI:1919120]
NM_145581	Up in Rex+	Siglec5	sialic acid binding Ig-like lectin 5 [Source:MGI Symbol;Acc:MGI:2681107]
NM_009524	Up in Rex+	Wnt5a	wingless-related MMTV integration site 5A [Source:MGI Symbol;Acc:MGI:98958]
NR_003564	Up in Rex+	NA	NA
NM_019417	Up in Rex+	Pdlim4	PDZ and LIM domain 4 [Source:MGI Symbol;Acc:MGI:1353470]
NM_027152	Up in Rex+	Cd164l2	CD164 sialomucin-like 2 [Source:MGI Symbol;Acc:MGI:1916905]
NM_028783	Up in Rex+	Robo4	roundabout homolog 4 (Drosophila) [Source:MGI Symbol;Acc:MGI:1921394]
NM_025503	Up in Rex+	1700029P11Rik	RIKEN cDNA 1700029P11 gene [Source:MGI Symbol;Acc:MGI:1913596]
NM_001113386	Up in Rex+	Lifr	leukemia inhibitory factor receptor [Source:MGI Symbol;Acc:MGI:96788]
NM_001170855	Up in Rex+	Trim36	tripartite motif-containing 36 [Source:MGI Symbol;Acc:MGI:106264]
NM_178738	Up in Rex+	Prss35	protease, serine, 35 [Source:MGI Symbol;Acc:MGI:2444800]
NM_011576	Up in Rex+	Tfpi	tissue factor pathway inhibitor [Source:MGI Symbol;Acc:MGI:1095418]
NM_133194	Up in Rex+	Scml2	sex comb on midleg-like 2 (Drosophila) [Source:MGI Symbol;Acc:MGI:1340042]
NM_001037741	Up in Rex+	Gpx4	glutathione peroxidase 4 [Source:MGI Symbol;Acc:MGI:104767]
NM_178872	Up in Rex+	Trim36	tripartite motif-containing 36 [Source:MGI Symbol;Acc:MGI:106264]
NM_001085514	Up in Rex+	1700101E01Rik	RIKEN cDNA 1700101E01 gene [Source:MGI Symbol;Acc:MGI:2685669]
NM_027570	Up in Rex+	Ldhd	lactate dehydrogenase D [Source:MGI Symbol;Acc:MGI:106428]
NM_023635	Up in Rex+	Rab27a	RAB27A, member RAS oncogene family [Source:MGI Symbol;Acc:MGI:1861441]
NM_001013811	Up in Rex+	NA	NA
NM_027744	Up in Rex+	Noxred1	NADP+ dependent oxidoreductase domain containing 1 [Source:MGI Symbol;Acc:MGI:1918525]
NM_011076	Up in Rex+	Abcb1a	ATP-binding cassette, sub-family B (MDR/TAP), member 1A [Source:MGI Symbol;Acc:MGI:97570]
NM_011762	Up in Rex+	Zfp59	zinc finger protein 59 [Source:MGI Symbol;Acc:MGI:99206]
NM_001122820	Up in Rex+	Ap3m2	adaptor-related protein complex 3, mu 2 subunit [Source:MGI Symbol;Acc:MGI:1929214]
NM_001141933	Up in Rex+	Nkain4	Na+/K+ transporting ATPase interacting 4 [Source:MGI Symbol;Acc:MGI:1915372]
NM_139148	Up in Rex+	Clca4	chloride channel calcium activated 4 [Source:MGI Symbol;Acc:MGI:2181989]
NM_028270	Up in Rex+	Aldh1b1	aldehyde dehydrogenase 1 family, member B1 [Source:MGI Symbol;Acc:MGI:1919785]
NM_130878	Up in Rex+	Cdhr1	cadherin-related family member 1 [Source:MGI Symbol;Acc:MGI:2157782]
NM_145536	Up in Rex+	Ccm2l	cerebral cavernous malformation 2-like [Source:MGI Symbol;Acc:MGI:2385159]
NM_001014228	Up in Rex+	NA	NA
NM_007645	Up in Rex+	Cd37	CD37 antigen [Source:MGI Symbol;Acc:MGI:88330]
NM_028156	Up in Rex+	1700001P01Rik	RIKEN cDNA 1700001P01 gene [Source:MGI Symbol;Acc:MGI:1919465]
NM_178623	Up in Rex+	Urgcp	upregulator of cell proliferation [Source:MGI Symbol;Acc:MGI:1919296]
NM_001077661	Up in Rex+	Urgcp	upregulator of cell proliferation [Source:MGI Symbol;Acc:MGI:1919296]
NM_172715	Up in Rex+	Agpat9	1-acylglycerol-3-phosphate O-acyltransferase 9 [Source:MGI Symbol;Acc:MGI:3603816]
NM_173001	Up in Rex+	Kdm3a	lysine (K)-specific demethylase 3A [Source:MGI Symbol;Acc:MGI:98847]
NM_001038695	Up in Rex+	Kdm3a	lysine (K)-specific demethylase 3A [Source:MGI Symbol;Acc:MGI:98847]
NM_001159344	Up in Rex+	Casz1	castor zinc finger 1 [Source:MGI Symbol;Acc:MGI:1196251]
NM_181401	Up in Rex+	Tmem64	transmembrane protein 64 [Source:MGI Symbol;Acc:MGI:2140359]
NM_001080798	Up in Rex+	Aff1	AF4/FMR2 family, member 1 [Source:MGI Symbol;Acc:MGI:1100819]
NM_001030025	Up in Rex+	NA	NA
NM_031048	Up in Rex+	NA	NA
NM_029784	Up in Rex+	Fam81a	family with sequence similarity 81, member A [Source:MGI Symbol;Acc:MGI:1924136]
NM_053250	Up in Rex+	Crip3	cysteine-rich protein 3 [Source:MGI Symbol;Acc:MGI:2152434]
NM_173780	Up in Rex+	Klf8	Kruppel-like factor 8 [Source:MGI Symbol;Acc:MGI:2442430]
NM_133919	Up in Rex+	Aff1	AF4/FMR2 family, member 1 [Source:MGI Symbol;Acc:MGI:1100819]
NM_028602	Up in Rex+	Tex19.1	testis expressed gene 19.1 [Source:MGI Symbol;Acc:MGI:1920929]
NM_133731	Up in Rex+	Prss22	protease, serine, 22 [Source:MGI Symbol;Acc:MGI:1918085]
NM_015802	Up in Rex+	Dlc1	deleted in liver cancer 1 [Source:MGI Symbol;Acc:MGI:1354949]
NM_001164193	Up in Rex+	Mtm1	X-linked myotubular myopathy gene 1 [Source:MGI Symbol;Acc:MGI:1099452]
NM_019725	Up in Rex+	Tle2	transducin-like enhancer of split 2, homolog of Drosophila E(spl) [Source:MGI Symbol;Acc:MGI:104635]
NM_177030	Up in Rex+	Dock6	dedicator of cytokinesis 6 [Source:MGI Symbol;Acc:MGI:1914789]
NM_001083587	Up in Rex+	Tns3	tensin 3 [Source:MGI Symbol;Acc:MGI:2443012]
NM_001166399	Up in Rex+	Rab3a	RAB3A, member RAS oncogene family [Source:MGI Symbol;Acc:MGI:97843]
NM_145123	Up in Rex+	Crtac1	cartilage acidic protein 1 [Source:MGI Symbol;Acc:MGI:1920082]
NM_009001	Up in Rex+	Rab3a	RAB3A, member RAS oncogene family [Source:MGI Symbol;Acc:MGI:97843]
NM_133167	Up in Rex+	Parvb	parvin, beta [Source:MGI Symbol;Acc:MGI:2153063]
NM_144538	Up in Rex+	Rab3il1	RAB3A interacting protein (rabin3)-like 1 [Source:MGI Symbol;Acc:MGI:1922010]
NM_001159402	Up in Rex+	Upp1	uridine phosphorylase 1 [Source:MGI Symbol;Acc:MGI:1097668]
NM_029170	Up in Rex+	NA	NA
NM_001083894	Up in Rex+	Liph	lipase, member H [Source:MGI Symbol;Acc:MGI:2388029]
NM_008812	Up in Rex+	Padi2	peptidyl arginine deiminase, type II [Source:MGI Symbol;Acc:MGI:1338892]
NM_010128	Up in Rex+	Emp1	epithelial membrane protein 1 [Source:MGI Symbol;Acc:MGI:107941]
NM_009477	Up in Rex+	Upp1	uridine phosphorylase 1 [Source:MGI Symbol;Acc:MGI:1097668]
NM_029948	Up in Rex+	Pramef12	PRAME family member 12 [Source:MGI Symbol;Acc:MGI:1924882]
NM_001005341	Up in Rex+	Ypel2	yippee-like 2 (Drosophila) [Source:MGI Symbol;Acc:MGI:1925114]
NM_033146	Up in Rex+	Emc9	ER membrane protein complex subunit 9 [Source:MGI Symbol;Acc:MGI:1934682]
NM_133914	Up in Rex+	Rasa4	RAS p21 protein activator 4 [Source:MGI Symbol;Acc:MGI:1858600]
NM_026693	Up in Rex+	Gabarapl2	gamma-aminobutyric acid (GABA) A receptor-associated protein-like 2 [Source:MGI Symbol;Acc:MGI:1890602]
NM_001159401	Up in Rex+	Upp1	uridine phosphorylase 1 [Source:MGI Symbol;Acc:MGI:1097668]
NM_024445	Up in Rex+	Tsnaxip1	translin-associated factor X (Tsnax) interacting protein 1 [Source:MGI Symbol;Acc:MGI:1919486]
NM_001145071	Up in Rex+	NA	NA
NM_008339	Up in Rex+	Cd79b	CD79B antigen [Source:MGI Symbol;Acc:MGI:96431]
NM_033374	Up in Rex+	Dock2	dedicator of cyto-kinesis 2 [Source:MGI Symbol;Acc:MGI:2149010]
NM_175651	Up in Rex+	Cnpy1	canopy 1 homolog (zebrafish) [Source:MGI Symbol;Acc:MGI:2442451]
NM_013486	Up in Rex+	Cd2	CD2 antigen [Source:MGI Symbol;Acc:MGI:88320]
NM_001015039	Up in Rex+	Zfyve28	zinc finger, FYVE domain containing 28 [Source:MGI Symbol;Acc:MGI:2684992]
NM_001024717	Up in Rex+	Gal3st3	galactose-3-O-sulfotransferase 3 [Source:MGI Symbol;Acc:MGI:3617843]
NM_181796	Up in Rex+	Gstp2	glutathione S-transferase, pi 2 [Source:MGI Symbol;Acc:MGI:95864]
NM_007919	Up in Rex+	Cela2a	chymotrypsin-like elastase family, member 2A [Source:MGI Symbol;Acc:MGI:95316]
NM_010900	Up in Rex+	Nfatc2ip	nuclear factor of activated T cells, cytoplasmic, calcineurin dependent 2 interacting protein [Source:MGI Symbol;Acc:MGI:1329015]
NM_001107643	Up in Rex+	NA	NA
NM_028903	Up in Rex+	Scara5	scavenger receptor class A, member 5 (putative) [Source:MGI Symbol;Acc:MGI:1918395]
NM_183161	Up in Rex+	Slc17a9	solute carrier family 17, member 9 [Source:MGI Symbol;Acc:MGI:1919107]
NM_001106147	Up in Rex+	NA	NA
NM_001099634	Up in Rex+	Myof	myoferlin [Source:MGI Symbol;Acc:MGI:1919192]
NM_019448	Up in Rex+	Dnmt3l	DNA (cytosine-5-)-methyltransferase 3-like [Source:MGI Symbol;Acc:MGI:1859287]
NM_013892	Up in Rex+	Pcsk1n	proprotein convertase subtilisin/kexin type 1 inhibitor [Source:MGI Symbol;Acc:MGI:1353431]
NM_001083121	Up in Rex+	Enah	enabled homolog (Drosophila) [Source:MGI Symbol;Acc:MGI:108360]
NM_001081062	Up in Rex+	Ccno	cyclin O [Source:MGI Symbol;Acc:MGI:2145534]
NM_001081695	Up in Rex+	Dnmt3l	DNA (cytosine-5-)-methyltransferase 3-like [Source:MGI Symbol;Acc:MGI:1859287]
NM_021882	Up in Rex+	Pmel	premelanosome protein [Source:MGI Symbol;Acc:MGI:98301]
NM_001083120	Up in Rex+	Enah	enabled homolog (Drosophila) [Source:MGI Symbol;Acc:MGI:108360]
NM_008680	Up in Rex+	Enah	enabled homolog (Drosophila) [Source:MGI Symbol;Acc:MGI:108360]
NM_010135	Up in Rex+	Enah	enabled homolog (Drosophila) [Source:MGI Symbol;Acc:MGI:108360]
NM_009113	Up in Rex+	S100a13	S100 calcium binding protein A13 [Source:MGI Symbol;Acc:MGI:109581]
NR_028593	Up in Rex+	NA	NA
NM_153062	Up in Rex+	Slc37a1	solute carrier family 37 (glycerol-3-phosphate transporter), member 1 [Source:MGI Symbol;Acc:MGI:2446181]
NM_027308	Up in Rex+	Igsf23	immunoglobulin superfamily, member 23 [Source:MGI Symbol;Acc:MGI:1917330]
NM_172496	Up in Rex+	Cobl	cordon-bleu WH2 repeat [Source:MGI Symbol;Acc:MGI:105056]
NM_021426	Up in Rex+	Nkain4	Na+/K+ transporting ATPase interacting 4 [Source:MGI Symbol;Acc:MGI:1915372]
NM_001177986	Up in Rex+	Zmym3	zinc finger, MYM-type 3 [Source:MGI Symbol;Acc:MGI:1927231]
NM_172450	Up in Rex+	4930539E08Rik	RIKEN cDNA 4930539E08 gene [Source:MGI Symbol;Acc:MGI:1925441]
NM_029372	Up in Rex+	Ccdc172	coiled-coil domain containing 172 [Source:MGI Symbol;Acc:MGI:1922895]
NM_139037	Up in Rex+	NA	NA
NM_001039103	Up in Rex+	Rasa4	RAS p21 protein activator 4 [Source:MGI Symbol;Acc:MGI:1858600]
NM_013596	Up in Rex+	Mc5r	melanocortin 5 receptor [Source:MGI Symbol;Acc:MGI:99420]
NM_001033367	Up in Rex+	Nlrc4	NLR family, CARD domain containing 4 [Source:MGI Symbol;Acc:MGI:3036243]
NM_009839	Up in Rex+	Cct6b	chaperonin containing Tcp1, subunit 6b (zeta) [Source:MGI Symbol;Acc:MGI:1329013]
NM_011443	Up in Rex+	Sox2	SRY-box containing gene 2 [Source:MGI Symbol;Acc:MGI:98364]
NR_033625	Up in Rex+	NA	NA
NM_023463	Up in Rex+	Ly6g6c	lymphocyte antigen 6 complex, locus G6C [Source:MGI Symbol;Acc:MGI:2148930]
NM_001177577	Up in Rex+	Gm1045	predicted gene 1045 [Source:MGI Symbol;Acc:MGI:2685891]
NM_027384	Up in Rex+	Tet1	tet methylcytosine dioxygenase 1 [Source:MGI Symbol;Acc:MGI:1098693]
NM_010705	Up in Rex+	Lgals3	lectin, galactose binding, soluble 3 [Source:MGI Symbol;Acc:MGI:96778]
NM_001177416	Up in Rex+	Gm6792	predicted gene 6792 [Source:MGI Symbol;Acc:MGI:3643580]
NM_001177417	Up in Rex+	Gm6792	predicted gene 6792 [Source:MGI Symbol;Acc:MGI:3643580]
NM_153404	Up in Rex+	Liph	lipase, member H [Source:MGI Symbol;Acc:MGI:2388029]
NM_008162	Up in Rex+	Gpx4	glutathione peroxidase 4 [Source:MGI Symbol;Acc:MGI:104767]
NM_001127188	Up in Rex+	Zfp534	zinc finger protein 534 [Source:MGI Symbol;Acc:MGI:3650650]
NM_025274	Up in Rex+	Dppa5a	developmental pluripotency associated 5A [Source:MGI Symbol;Acc:MGI:101800]
NM_145124	Up in Rex+	Mib2	mindbomb homolog 2 (Drosophila) [Source:MGI Symbol;Acc:MGI:2679684]
NM_175017	Up in Rex+	4933427D06Rik	RIKEN cDNA 4933427D06 gene [Source:MGI Symbol;Acc:MGI:3026922]
NM_001024145	Up in Rex+	Pla2g4f	phospholipase A2, group IVF [Source:MGI Symbol;Acc:MGI:2685493]
NM_011876	Up in Rex+	Twf2	twinfilin, actin-binding protein, homolog 2 (Drosophila) [Source:MGI Symbol;Acc:MGI:1346078]
NM_028937	Up in Rex+	Sohlh2	spermatogenesis and oogenesis specific basic helix-loop-helix 2 [Source:MGI Symbol;Acc:MGI:1921684]
NM_008803	Up in Rex+	Pde8a	phosphodiesterase 8A [Source:MGI Symbol;Acc:MGI:1277116]
NM_018761	Up in Rex+	Ctnnal1	catenin (cadherin associated protein), alpha-like 1 [Source:MGI Symbol;Acc:MGI:1859649]
NR_033430	Up in Rex+	NA	NA
NM_008630	Up in Rex+	Mt2	metallothionein 2 [Source:MGI Symbol;Acc:MGI:97172]
NM_029584	Up in Rex+	Zfp773	zinc finger protein 773 [Source:MGI Symbol;Acc:MGI:1923623]
NM_001177988	Up in Rex+	Zmym3	zinc finger, MYM-type 3 [Source:MGI Symbol;Acc:MGI:1927231]
NM_001009948	Up in Rex+	Nrsn2	neurensin 2 [Source:MGI Symbol;Acc:MGI:2684969]
NM_001024252	Up in Rex+	NA	NA
NM_028696	Up in Rex+	Nabp1	nucleic acid binding protein 1 [Source:MGI Symbol;Acc:MGI:1923258]
NM_022880	Up in Rex+	Slc29a1	solute carrier family 29 (nucleoside transporters), member 1 [Source:MGI Symbol;Acc:MGI:1927073]
NM_011885	Up in Rex+	Mrps12	mitochondrial ribosomal protein S12 [Source:MGI Symbol;Acc:MGI:1346333]
NM_001145953	Up in Rex+	Lgals3	lectin, galactose binding, soluble 3 [Source:MGI Symbol;Acc:MGI:96778]
NM_207231	Up in Rex+	Arl5c	ADP-ribosylation factor-like 5C [Source:MGI Symbol;Acc:MGI:3028577]
NM_019703	Up in Rex+	Pfkp	phosphofructokinase, platelet [Source:MGI Symbol;Acc:MGI:1891833]
NM_019800	Up in Rex+	Acp6	acid phosphatase 6, lysophosphatidic [Source:MGI Symbol;Acc:MGI:1931010]
NM_019459	Up in Rex+	Nphs1	nephrosis 1, nephrin [Source:MGI Symbol;Acc:MGI:1859637]
NM_010347	Up in Rex+	Aes	amino-terminal enhancer of split [Source:MGI Symbol;Acc:MGI:95806]
NM_001177987	Up in Rex+	Zmym3	zinc finger, MYM-type 3 [Source:MGI Symbol;Acc:MGI:1927231]
NM_028716	Up in Rex+	Phf19	PHD finger protein 19 [Source:MGI Symbol;Acc:MGI:1921266]
NM_145604	Up in Rex+	D230025D16Rik	RIKEN cDNA D230025D16 gene [Source:MGI Symbol;Acc:MGI:2443049]
NM_026158	Up in Rex+	Isoc2b	isochorismatase domain containing 2b [Source:MGI Symbol;Acc:MGI:1914691]
NR_028311	Up in Rex+	NA	NA
NM_001045516	Up in Rex+	Proca1	protein interacting with cyclin A1 [Source:MGI Symbol;Acc:MGI:1918274]
NM_023456	Up in Rex+	Npy	neuropeptide Y [Source:MGI Symbol;Acc:MGI:97374]
NM_080638	Up in Rex+	Mvp	major vault protein [Source:MGI Symbol;Acc:MGI:1925638]
NM_021344	Up in Rex+	Tesc	tescalcin [Source:MGI Symbol;Acc:MGI:1930803]
NR_003372	Up in Rex+	NA	NA
NM_177791	Up in Rex+	Kctd19	potassium channel tetramerisation domain containing 19 [Source:MGI Symbol;Acc:MGI:3045294]
NM_009989	Up in Rex+	Cyct	cytochrome c, testis [Source:MGI Symbol;Acc:MGI:88579]
NM_008511	Up in Rex+	Lrmp	lymphoid-restricted membrane protein [Source:MGI Symbol;Acc:MGI:108424]
NM_133858	Up in Rex+	Fam63a	family with sequence similarity 63, member A [Source:MGI Symbol;Acc:MGI:1922257]
NM_010174	Up in Rex+	Fabp3	fatty acid binding protein 3, muscle and heart [Source:MGI Symbol;Acc:MGI:95476]
NM_001167593	Up in Rex+	Spata31d1b	spermatogenesis associated 31 subfamily D, member 1B [Source:MGI Symbol;Acc:MGI:3646080]
NM_008601	Up in Rex+	Mitf	microphthalmia-associated transcription factor [Source:MGI Symbol;Acc:MGI:104554]
NM_027622	Up in Rex+	Tex19.2	testis expressed gene 19.2 [Source:MGI Symbol;Acc:MGI:1918206]
NM_013601	Up in Rex+	Msx2	msh homeobox 2 [Source:MGI Symbol;Acc:MGI:97169]
NM_009199	Up in Rex+	Slc1a1	solute carrier family 1 (neuronal/epithelial high affinity glutamate transporter, system Xag), member 1 [Source:MGI Symbol;Acc:MGI:105083]
NM_178879	Up in Rex+	B3gnt9	UDP-GlcNAc:betaGal beta-1,3-N-acetylglucosaminyltransferase 9 [Source:MGI Symbol;Acc:MGI:2142841]
NM_021542	Up in Rex+	Kcnk5	potassium channel, subfamily K, member 5 [Source:MGI Symbol;Acc:MGI:1336175]
NM_028934	Up in Rex+	4930452B06Rik	RIKEN cDNA 4930452B06 gene [Source:MGI Symbol;Acc:MGI:1926154]
NM_027102	Up in Rex+	Esam	endothelial cell-specific adhesion molecule [Source:MGI Symbol;Acc:MGI:1916774]
NM_021877	Up in Rex+	Hr	hairless [Source:MGI Symbol;Acc:MGI:96223]
NM_017465	Up in Rex+	Sult2b1	sulfotransferase family, cytosolic, 2B, member 1 [Source:MGI Symbol;Acc:MGI:1926342]
NR_003964	Up in Rex+	NA	NA
NM_009016	Up in Rex+	Raet1d	retinoic acid early transcript delta [Source:MGI Symbol;Acc:MGI:1861032]
NM_001164420	Up in Rex+	Pqlc1	PQ loop repeat containing 1 [Source:MGI Symbol;Acc:MGI:1914193]
NR_028592	Up in Rex+	NA	NA
NM_028421	Up in Rex+	Zc3hav1	zinc finger CCCH type, antiviral 1 [Source:MGI Symbol;Acc:MGI:1926031]
NM_001100461	Up in Rex+	Pnma5	paraneoplastic antigen family 5 [Source:MGI Symbol;Acc:MGI:2180566]
NM_001034893	Up in Rex+	Zfp936	zinc finger protein 936 [Source:MGI Symbol;Acc:MGI:3642994]
NM_026120	Up in Rex+	2410127L17Rik	RIKEN cDNA 2410127L17 gene [Source:MGI Symbol;Acc:MGI:1914633]
NM_174846	Up in Rex+	Glyctk	glycerate kinase [Source:MGI Symbol;Acc:MGI:2444085]
NM_011110	Up in Rex+	Pla2g5	phospholipase A2, group V [Source:MGI Symbol;Acc:MGI:101899]
NR_028121	Up in Rex+	NA	NA
NM_020005	Up in Rex+	Kat2b	K(lysine) acetyltransferase 2B [Source:MGI Symbol;Acc:MGI:1343094]
NM_144942	Up in Rex+	Csad	cysteine sulfinic acid decarboxylase [Source:MGI Symbol;Acc:MGI:2180098]
NM_198193	Up in Rex+	Raet1e	retinoic acid early transcript 1E [Source:MGI Symbol;Acc:MGI:2675273]
NM_009018	Up in Rex+	Raet1d	retinoic acid early transcript delta [Source:MGI Symbol;Acc:MGI:1861032]
NM_030677	Up in Rex+	Gpx2	glutathione peroxidase 2 [Source:MGI Symbol;Acc:MGI:106609]
NM_001164422	Up in Rex+	Pqlc1	PQ loop repeat containing 1 [Source:MGI Symbol;Acc:MGI:1914193]
NM_024413	Up in Rex+	Plekhf1	pleckstrin homology domain containing, family F (with FYVE domain) member 1 [Source:MGI Symbol;Acc:MGI:1919537]
NM_001190846	Up in Rex+	Kat2b	K(lysine) acetyltransferase 2B [Source:MGI Symbol;Acc:MGI:1343094]
NM_134115	Up in Rex+	Stk38	serine/threonine kinase 38 [Source:MGI Symbol;Acc:MGI:2442572]
NM_028864	Up in Rex+	Zc3hav1	zinc finger CCCH type, antiviral 1 [Source:MGI Symbol;Acc:MGI:1926031]
NM_001178049	Up in Rex+	Mitf	microphthalmia-associated transcription factor [Source:MGI Symbol;Acc:MGI:104554]
NM_001081975	Up in Rex+	Mfap1b	microfibrillar-associated protein 1B [Source:MGI Symbol;Acc:MGI:3694697]
NM_007431	Up in Rex+	Alpl	alkaline phosphatase, liver/bone/kidney [Source:MGI Symbol;Acc:MGI:87983]
NM_001122954	Up in Rex+	Pla2g5	phospholipase A2, group V [Source:MGI Symbol;Acc:MGI:101899]
NM_133982	Up in Rex+	Rpp25	ribonuclease P/MRP 25 subunit [Source:MGI Symbol;Acc:MGI:2143151]
NM_028157	Up in Rex+	Spata31d1a	spermatogenesis associated 31 subfamily D, member 1A [Source:MGI Symbol;Acc:MGI:1919469]
NM_001015025	Up in Rex+	NA	NA
NM_181664	Up in Rex+	Crip3	cysteine-rich protein 3 [Source:MGI Symbol;Acc:MGI:2152434]
NM_009539	Up in Rex+	Zap70	zeta-chain (TCR) associated protein kinase [Source:MGI Symbol;Acc:MGI:99613]
NM_011614	Up in Rex+	Tnfsf12	tumor necrosis factor (ligand) superfamily, member 12 [Source:MGI Symbol;Acc:MGI:1196259]
NM_001039209	Up in Rex+	Gm13152	predicted gene 13152 [Source:MGI Symbol;Acc:MGI:3701121]
NM_025598	Up in Rex+	Ppdpf	pancreatic progenitor cell differentiation and proliferation factor homolog (zebrafish)RIKEN cDNA 2700038C09 gene [Source:MGI Symbol;Acc:MGI:1913746]
NM_026837	Up in Rex+	Tmem53	transmembrane protein 53 [Source:MGI Symbol;Acc:MGI:1916027]
NM_001107298	Up in Rex+	NA	NA
NM_025861	Up in Rex+	Pqlc1	PQ loop repeat containing 1 [Source:MGI Symbol;Acc:MGI:1914193]
NM_001085497	Up in Rex+	Slc25a43	solute carrier family 25, member 43 [Source:MGI Symbol;Acc:MGI:2684854]
NM_007548	Up in Rex+	Prdm1	PR domain containing 1, with ZNF domain [Source:MGI Symbol;Acc:MGI:99655]
NM_020520	Up in Rex+	Slc25a20	solute carrier family 25 (mitochondrial carnitine/acylcarnitine translocase), member 20 [Source:MGI Symbol;Acc:MGI:1928738]
NM_029336	Up in Rex+	1700022P22Rik	RIKEN cDNA 1700022P22 gene [Source:MGI Symbol;Acc:MGI:1922808]
NM_175308	Up in Rex+	Mob3c	MOB kinase activator 3C [Source:MGI Symbol;Acc:MGI:2140623]
NM_001164421	Up in Rex+	Pqlc1	PQ loop repeat containing 1 [Source:MGI Symbol;Acc:MGI:1914193]
NM_026358	Up in Rex+	Mgarp	mitochondria localized glutamic acid rich protein [Source:MGI Symbol;Acc:MGI:1914999]
NM_022321	Up in Rex+	Parvg	parvin, gamma [Source:MGI Symbol;Acc:MGI:2158329]
NM_001100452	Up in Rex+	Gltscr1l	GLTSCR1-like [Source:MGI Symbol;Acc:MGI:2673855]
NM_021397	Up in Rex+	Zbtb32	zinc finger and BTB domain containing 32 [Source:MGI Symbol;Acc:MGI:1891838]
NM_019641	Up in Rex+	Stmn1	stathmin 1 [Source:MGI Symbol;Acc:MGI:96739]
NM_001113198	Up in Rex+	Mitf	microphthalmia-associated transcription factor [Source:MGI Symbol;Acc:MGI:104554]
NM_013827	Up in Rex+	Mtf2	metal response element binding transcription factor 2 [Source:MGI Symbol;Acc:MGI:105050]
NM_028019	Up in Rex+	Rnf135	ring finger protein 135 [Source:MGI Symbol;Acc:MGI:1919206]
NM_001039677	Up in Rex+	Slc30a2	solute carrier family 30 (zinc transporter), member 2 [Source:MGI Symbol;Acc:MGI:106637]
NM_001045555	Up in Rex+	Tulp2	tubby-like protein 2 [Source:MGI Symbol;Acc:MGI:1861600]
NM_153122	Up in Rex+	Oplah	5-oxoprolinase (ATP-hydrolysing) [Source:MGI Symbol;Acc:MGI:1922725]
NM_001033542	Up in Rex+	Slc47a2	solute carrier family 47, member 2 [Source:MGI Symbol;Acc:MGI:3588190]
NM_001024850	Up in Rex+	Rhox10	reproductive homeobox 10 [Source:MGI Symbol;Acc:MGI:3580249]
NM_025639	Up in Rex+	Cenpm	centromere protein M [Source:MGI Symbol;Acc:MGI:1913820]
NM_001039586	Up in Rex+	Glyctk	glycerate kinase [Source:MGI Symbol;Acc:MGI:2444085]
NM_011148	Up in Rex+	Ppef2	protein phosphatase, EF hand calcium-binding domain 2 [Source:MGI Symbol;Acc:MGI:1342304]
NM_027963	Up in Rex+	Wdr16	WD repeat domain 16 [Source:MGI Symbol;Acc:MGI:1919110]
NM_175654	Up in Rex+	Hist1h4d	histone cluster 1, H4d [Source:MGI Symbol;Acc:MGI:2448423]
NR_029412	Up in Rex+	Snora16a	small nucleolar RNA, H/ACA box 16A [Source:MGI Symbol;Acc:MGI:4361141]
NM_130453	Up in Rex+	Gpha2	glycoprotein hormone alpha 2 [Source:MGI Symbol;Acc:MGI:2156541]
NM_008963	Up in Rex+	Ptgds	prostaglandin D2 synthase (brain) [Source:MGI Symbol;Acc:MGI:99261]
NM_001033548	Up in Rex+	Dnaaf3	dynein, axonemal assembly factor 3 [Source:MGI Symbol;Acc:MGI:3588207]
NM_009763	Up in Rex+	Bst1	bone marrow stromal cell antigen 1 [Source:MGI Symbol;Acc:MGI:105370]
NM_144938	Up in Rex+	C1s	complement component 1, s subcomponent [Source:MGI Symbol;Acc:MGI:1355312]
NM_032000	Up in Rex+	Trps1	trichorhinophalangeal syndrome I (human) [Source:MGI Symbol;Acc:MGI:1927616]
NM_010603	Up in Rex+	Kcnj12	potassium inwardly-rectifying channel, subfamily J, member 12 [Source:MGI Symbol;Acc:MGI:108495]
NM_001106570	Up in Rex+	NA	NA
NM_001100963	Up in Rex+	NA	NA
NM_175314	Up in Rex+	Adamts9	a disintegrin-like and metallopeptidase (reprolysin type) with thrombospondin type 1 motif, 9 [Source:MGI Symbol;Acc:MGI:1916320]
NM_177733	Up in Rex+	E2f2	E2F transcription factor 2 [Source:MGI Symbol;Acc:MGI:1096341]
NM_080555	Up in Rex+	Ppap2b	phosphatidic acid phosphatase type 2B [Source:MGI Symbol;Acc:MGI:1915166]
NM_010628	Up in Rex+	Kif9	kinesin family member 9 [Source:MGI Symbol;Acc:MGI:1098237]
NM_001110009	Up in Rex+	Apoc1	apolipoprotein C-I [Source:MGI Symbol;Acc:MGI:88053]
NM_029660	Up in Rex+	Rbmxl2	RNA binding motif protein, X-linked-like 2 [Source:MGI Symbol;Acc:MGI:1923822]
NM_001097617	Up in Rex+	C1s	complement component 1, s subcomponent [Source:MGI Symbol;Acc:MGI:1355312]
NM_001161767	Up in Rex+	Galnt6	UDP-N-acetyl-alpha-D-galactosamine:polypeptide N-acetylgalactosaminyltransferase 6 [Source:MGI Symbol;Acc:MGI:1891640]
NM_001161768	Up in Rex+	Galnt6	UDP-N-acetyl-alpha-D-galactosamine:polypeptide N-acetylgalactosaminyltransferase 6 [Source:MGI Symbol;Acc:MGI:1891640]
NM_172451	Up in Rex+	Galnt6	UDP-N-acetyl-alpha-D-galactosamine:polypeptide N-acetylgalactosaminyltransferase 6 [Source:MGI Symbol;Acc:MGI:1891640]
NM_177292	Up in Rex+	Wscd2	WSC domain containing 2 [Source:MGI Symbol;Acc:MGI:2445030]
NM_019564	Up in Rex+	Htra1	HtrA serine peptidase 1 [Source:MGI Symbol;Acc:MGI:1929076]
NM_177545	Up in Rex+	Vangl1	vang-like 1 (van gogh, Drosophila) [Source:MGI Symbol;Acc:MGI:2159344]
NM_026251	Up in Rex+	Patl2	protein associated with topoisomerase II homolog 2 (yeast) [Source:MGI Symbol;Acc:MGI:1914828]
NM_181321	Up in Rex+	Tmc6	transmembrane channel-like gene family 6 [Source:MGI Symbol;Acc:MGI:1098686]
NM_008679	Up in Rex+	Ncoa3	nuclear receptor coactivator 3 [Source:MGI Symbol;Acc:MGI:1276535]
NM_010589	Up in Rex+	Jak3	Janus kinase 3 [Source:MGI Symbol;Acc:MGI:99928]
NM_008807	Up in Rex+	Tulp2	tubby-like protein 2 [Source:MGI Symbol;Acc:MGI:1861600]
NM_010168	Up in Rex+	F2	coagulation factor II [Source:MGI Symbol;Acc:MGI:88380]
NR_002905	Up in Rex+	Snora74a	small nucleolar RNA, H/ACA box 74A [Source:MGI Symbol;Acc:MGI:3646921]
NM_007469	Up in Rex+	Apoc1	apolipoprotein C-I [Source:MGI Symbol;Acc:MGI:88053]
NM_178269	Up in Rex+	Cenpm	centromere protein M [Source:MGI Symbol;Acc:MGI:1913820]
NR_028512	Up in Rex+	Snora73a	small nucleolar RNA, H/ACA box 73a [Source:MGI Symbol;Acc:MGI:4360046]
NM_145441	Up in Rex+	Ubxn2a	UBX domain protein 2A [Source:MGI Symbol;Acc:MGI:2442310]
NM_145570	Up in Rex+	Eva1a	eva-1 homolog A (C. elegans) [Source:MGI Symbol;Acc:MGI:2385247]
NM_001099632	Up in Rex+	Rnf39	ring finger protein 39 [Source:MGI Symbol;Acc:MGI:2156378]
NM_144875	Up in Rex+	Rab7l1	RAB7, member RAS oncogene family-like 1 [Source:MGI Symbol;Acc:MGI:2385107]
NM_177628	Up in Rex+	Fam167a	family with sequence similarity 167, member A [Source:MGI Symbol;Acc:MGI:3606565]
NM_177343	Up in Rex+	Camk1d	calcium/calmodulin-dependent protein kinase ID [Source:MGI Symbol;Acc:MGI:2442190]
NM_019676	Up in Rex+	Plcd1	phospholipase C, delta 1 [Source:MGI Symbol;Acc:MGI:97614]
NM_013514	Up in Rex+	Dmtn	dematin actin binding protein [Source:MGI Symbol;Acc:MGI:99670]
NM_016919	Up in Rex+	Col5a3	collagen, type V, alpha 3 [Source:MGI Symbol;Acc:MGI:1858212]
NM_001080158	Up in Rex+	Cenpm	centromere protein M [Source:MGI Symbol;Acc:MGI:1913820]
NM_001163191	Up in Rex+	Otud6a	OTU domain containing 6A [Source:MGI Symbol;Acc:MGI:3644685]
NM_027103	Up in Rex+	1700030J22Rik	RIKEN cDNA 1700030J22 gene [Source:MGI Symbol;Acc:MGI:1916778]
NM_178672	Up in Rex+	Scfd2	Sec1 family domain containing 2 [Source:MGI Symbol;Acc:MGI:2443446]
NM_026671	Up in Rex+	Lypd2	Ly6/Plaur domain containing 2 [Source:MGI Symbol;Acc:MGI:1915561]
NR_030702	Up in Rex+	Snord4a	small nucleolar RNA, C/D box 4A [Source:MGI Symbol;Acc:MGI:3819540]
NM_025386	Up in Rex+	Fbxo36	F-box protein 36 [Source:MGI Symbol;Acc:MGI:1289192]
NM_001037709	Up in Rex+	Rusc2	RUN and SH3 domain containing 2 [Source:MGI Symbol;Acc:MGI:2140371]
NM_007382	Up in Rex+	Acadm	acyl-Coenzyme A dehydrogenase, medium chain [Source:MGI Symbol;Acc:MGI:87867]
NM_001081315	Up in Rex+	Brpf3	bromodomain and PHD finger containing, 3 [Source:MGI Symbol;Acc:MGI:2146836]
NM_027649	Up in Rex+	Spats1	spermatogenesis associated, serine-rich 1 [Source:MGI Symbol;Acc:MGI:1918270]
NM_001142952	Up in Rex+	Fam46c	family with sequence similarity 46, member C [Source:MGI Symbol;Acc:MGI:1921895]
NM_199057	Up in Rex+	Rusc2	RUN and SH3 domain containing 2 [Source:MGI Symbol;Acc:MGI:2140371]
NM_021327	Up in Rex+	Tnip1	TNFAIP3 interacting protein 1 [Source:MGI Symbol;Acc:MGI:1926194]
NM_009944	Up in Rex+	Cox7a1	cytochrome c oxidase subunit VIIa 1 [Source:MGI Symbol;Acc:MGI:1316714]
NM_183182	Up in Rex+	BC055111	cDNA sequence BC055111 [Source:MGI Symbol;Acc:MGI:2681853]
NM_010464	Up in Rex+	Hoxc13	homeobox C13 [Source:MGI Symbol;Acc:MGI:99560]
NM_011228	Up in Rex+	Rab33a	RAB33A, member of RAS oncogene family [Source:MGI Symbol;Acc:MGI:109493]
NM_007639	Up in Rex+	Cd1d1	CD1d1 antigen [Source:MGI Symbol;Acc:MGI:107674]
NM_010134	Up in Rex+	En2	engrailed 2 [Source:MGI Symbol;Acc:MGI:95390]
NM_009752	Up in Rex+	Glb1	galactosidase, beta 1 [Source:MGI Symbol;Acc:MGI:88151]
NM_011254	Up in Rex+	Rbp1	retinol binding protein 1, cellular [Source:MGI Symbol;Acc:MGI:97876]
NM_145974	Up in Rex+	N4bp3	NEDD4 binding protein 3 [Source:MGI Symbol;Acc:MGI:2442218]
NM_001190830	Up in Rex+	Jak3	Janus kinase 3 [Source:MGI Symbol;Acc:MGI:99928]
NM_201361	Up in Rex+	Rmdn2	regulator of microtubule dynamics 2 [Source:MGI Symbol;Acc:MGI:2147043]
NM_138681	Up in Rex+	Bcas3	breast carcinoma amplified sequence 3 [Source:MGI Symbol;Acc:MGI:2385848]
NM_001166642	Up in Rex+	Bcas3	breast carcinoma amplified sequence 3 [Source:MGI Symbol;Acc:MGI:2385848]
NM_026785	Up in Rex+	Ube2c	ubiquitin-conjugating enzyme E2C [Source:MGI Symbol;Acc:MGI:1915862]
NM_033601	Up in Rex+	Bcl3	B cell leukemia/lymphoma 3 [Source:MGI Symbol;Acc:MGI:88140]
NM_001166643	Up in Rex+	Bcas3	breast carcinoma amplified sequence 3 [Source:MGI Symbol;Acc:MGI:2385848]
NM_029286	Up in Rex+	Ccdc30	coiled-coil domain containing 30 [Source:MGI Symbol;Acc:MGI:1920582]
NM_001033321	Up in Rex+	Tmem231	transmembrane protein 231 [Source:MGI Symbol;Acc:MGI:2685024]
NM_013762	Up in Rex+	Rpl3	ribosomal protein L3 [Source:MGI Symbol;Acc:MGI:1351605]
NM_178394	Up in Rex+	Jakmip1	janus kinase and microtubule interacting protein 1 [Source:MGI Symbol;Acc:MGI:1923321]
NR_027980	Up in Rex+	NA	NA
NM_020564	Up in Rex+	Sult5a1	sulfotransferase family 5A, member 1 [Source:MGI Symbol;Acc:MGI:1931463]
NM_001165951	Up in Rex+	Vangl1	vang-like 1 (van gogh, Drosophila) [Source:MGI Symbol;Acc:MGI:2159344]
NM_010358	Up in Rex+	Gstm1	glutathione S-transferase, mu 1 [Source:MGI Symbol;Acc:MGI:95860]
NM_010137	Up in Rex+	Epas1	endothelial PAS domain protein 1 [Source:MGI Symbol;Acc:MGI:109169]
NM_001164676	Up in Rex+	Zfp229	zinc finger protein 229 [Source:MGI Symbol;Acc:MGI:2679295]
NM_013602	Up in Rex+	Mt1	metallothionein 1 [Source:MGI Symbol;Acc:MGI:97171]
NM_001014137	Up in Rex+	NA	NA
NM_010738	Up in Rex+	Ly6a	lymphocyte antigen 6 complex, locus A [Source:MGI Symbol;Acc:MGI:107527]
NM_025778	Up in Rex+	Bcl2l14	BCL2-like 14 (apoptosis facilitator) [Source:MGI Symbol;Acc:MGI:1914063]
NM_145528	Up in Rex+	Atg13	autophagy related 13 [Source:MGI Symbol;Acc:MGI:1196429]
NM_001170954	Up in Rex+	A4galt	alpha 1,4-galactosyltransferase [Source:MGI Symbol;Acc:MGI:3512453]
NM_030694	Up in Rex+	Ifitm2	interferon induced transmembrane protein 2 [Source:MGI Symbol;Acc:MGI:1933382]
NM_010357	Up in Rex+	Gsta4	glutathione S-transferase, alpha 4 [Source:MGI Symbol;Acc:MGI:1309515]
NM_028039	Up in Rex+	Esco2	establishment of cohesion 1 homolog 2 (S. cerevisiae) [Source:MGI Symbol;Acc:MGI:1919238]
NM_001080810	Up in Rex+	NA	NA
NM_001163787	Up in Rex+	Ccdc151	coiled-coil domain containing 151 [Source:MGI Symbol;Acc:MGI:1924859]
NM_013548	Up in Rex+	Hist1h3f	histone cluster 1, H3f [Source:MGI Symbol;Acc:MGI:2448329]
NM_029865	Up in Rex+	Ocel1	occludin/ELL domain containing 1 [Source:MGI Symbol;Acc:MGI:1924340]
NR_034051	Up in Rex+	Snora34	small nucleolar RNA, H/ACA box 34 [Source:MGI Symbol;Acc:MGI:3819502]
NM_008490	Up in Rex+	Lcat	lecithin cholesterol acyltransferase [Source:MGI Symbol;Acc:MGI:96755]
NM_181858	Up in Rex+	Cd59b	CD59b antigen [Source:MGI Symbol;Acc:MGI:1888996]
NM_001004150	Up in Rex+	A4galt	alpha 1,4-galactosyltransferase [Source:MGI Symbol;Acc:MGI:3512453]
NM_029939	Up in Rex+	Ccdc151	coiled-coil domain containing 151 [Source:MGI Symbol;Acc:MGI:1924859]
NM_025404	Up in Rex+	Arl4d	ADP-ribosylation factor-like 4D [Source:MGI Symbol;Acc:MGI:1933155]
NM_020599	Up in Rex+	Rlbp1	retinaldehyde binding protein 1 [Source:MGI Symbol;Acc:MGI:97930]
NM_001037941	Up in Rex+	Dnajb6	DnaJ (Hsp40) homolog, subfamily B, member 6 [Source:MGI Symbol;Acc:MGI:1344381]
NM_172453	Up in Rex+	Pif1	PIF1 5'-to-3' DNA helicase homolog (S. cerevisiae) [Source:MGI Symbol;Acc:MGI:2143057]
NM_031388	Up in Rex+	Usp26	ubiquitin specific peptidase 26 [Source:MGI Symbol;Acc:MGI:1933247]
NM_001173483	Up in Rex+	Rlbp1	retinaldehyde binding protein 1 [Source:MGI Symbol;Acc:MGI:97930]
NM_133721	Up in Rex+	Itga9	integrin alpha 9 [Source:MGI Symbol;Acc:MGI:104756]
NM_028022	Up in Rex+	Gatsl3	GATS protein-like 3 [Source:MGI Symbol;Acc:MGI:1919212]
NM_009535	Up in Rex+	Yes1	Yamaguchi sarcoma viral (v-yes) oncogene homolog 1 [Source:MGI Symbol;Acc:MGI:99147]
NM_028048	Up in Rex+	Slc25a35	solute carrier family 25, member 35 [Source:MGI Symbol;Acc:MGI:1919248]
NM_029066	Up in Rex+	Wbp2nl	WBP2 N-terminal like [Source:MGI Symbol;Acc:MGI:1921966]
NM_001085500	Up in Rex+	Cisd3	CDGSH iron sulfur domain 3 [Source:MGI Symbol;Acc:MGI:101788]
NM_172958	Up in Rex+	Mtmr12	myotubularin related protein 12 [Source:MGI Symbol;Acc:MGI:2443034]
NM_023873	Up in Rex+	Cep70	centrosomal protein 70 [Source:MGI Symbol;Acc:MGI:1915371]
NM_146252	Up in Rex+	Tbc1d13	TBC1 domain family, member 13 [Source:MGI Symbol;Acc:MGI:2385326]
NM_007491	Up in Rex+	Art5	ADP-ribosyltransferase 5 [Source:MGI Symbol;Acc:MGI:107948]
NM_001081115	Up in Rex+	Nccrp1	non-specific cytotoxic cell receptor protein 1 homolog (zebrafish) [Source:MGI Symbol;Acc:MGI:2685009]
NM_013842	Up in Rex+	Xbp1	X-box binding protein 1 [Source:MGI Symbol;Acc:MGI:98970]
NM_172612	Up in Rex+	Rnd1	Rho family GTPase 1 [Source:MGI Symbol;Acc:MGI:2444878]
NM_182993	Up in Rex+	Slc17a7	solute carrier family 17 (sodium-dependent inorganic phosphate cotransporter), member 7 [Source:MGI Symbol;Acc:MGI:1920211]
NM_001114660	Up in Rex+	Scfd2	Sec1 family domain containing 2 [Source:MGI Symbol;Acc:MGI:2443446]
NM_207668	Up in Rex+	Acpp	acid phosphatase, prostate [Source:MGI Symbol;Acc:MGI:1928480]
NM_146198	Up in Rex+	Slc5a11	solute carrier family 5 (sodium/glucose cotransporter), member 11 [Source:MGI Symbol;Acc:MGI:1919316]
NM_001163554	Up in Rex+	Pou2f2	POU domain, class 2, transcription factor 2 [Source:MGI Symbol;Acc:MGI:101897]
NM_013659	Up in Rex+	Sema4b	sema domain, immunoglobulin domain (Ig), transmembrane domain (TM) and short cytoplasmic domain, (semaphorin) 4B [Source:MGI Symbol;Acc:MGI:107559]
NM_008398	Up in Rex+	Itga7	integrin alpha 7 [Source:MGI Symbol;Acc:MGI:102700]
NM_177003	Up in Rex+	9630033F20Rik	RIKEN cDNA 9630033F20 gene [Source:MGI Symbol;Acc:MGI:2442752]
NM_001146100	Up in Rex+	Hk1	hexokinase 1 [Source:MGI Symbol;Acc:MGI:96103]
NM_183163	Up in Rex+	Rhbdl2	rhomboid, veinlet-like 2 (Drosophila) [Source:MGI Symbol;Acc:MGI:3608413]
NM_029619	Up in Rex+	Msrb2	methionine sulfoxide reductase B2 [Source:MGI Symbol;Acc:MGI:1923717]
NM_026779	Up in Rex+	Mocos	molybdenum cofactor sulfurase [Source:MGI Symbol;Acc:MGI:1915841]
NM_009440	Up in Rex+	Tsx	testis specific X-linked gene [Source:MGI Symbol;Acc:MGI:108118]
NM_011567	Up in Rex+	Tead4	TEA domain family member 4 [Source:MGI Symbol;Acc:MGI:106907]
NM_008492	Up in Rex+	Ldhb	lactate dehydrogenase B [Source:MGI Symbol;Acc:MGI:96763]
NM_178689	Up in Rex+	Eno4	enolase 4 [Source:MGI Symbol;Acc:MGI:2441717]
NM_021273	Up in Rex+	Ckb	creatine kinase, brain [Source:MGI Symbol;Acc:MGI:88407]
NM_001085513	Up in Rex+	Fam131c	family with sequence similarity 131, member C [Source:MGI Symbol;Acc:MGI:2685539]
NM_001166705	Up in Rex+	1700101E01Rik	RIKEN cDNA 1700101E01 gene [Source:MGI Symbol;Acc:MGI:2685669]
NM_198884	Up in Rex+	B4galnt3	beta-1,4-N-acetyl-galactosaminyl transferase 3 [Source:MGI Symbol;Acc:MGI:3041155]
NM_001080979	Up in Rex+	Tead4	TEA domain family member 4 [Source:MGI Symbol;Acc:MGI:106907]
NM_001163555	Up in Rex+	Pou2f2	POU domain, class 2, transcription factor 2 [Source:MGI Symbol;Acc:MGI:101897]
NM_001185002	Up in Rex+	Rhox13	reproductive homeobox 13 [Source:MGI Symbol;Acc:MGI:1920864]
NM_001163556	Up in Rex+	Pou2f2	POU domain, class 2, transcription factor 2 [Source:MGI Symbol;Acc:MGI:101897]
NR_028513	Up in Rex+	Snora73b	small nucleolar RNA, H/ACA box 73b [Source:MGI Symbol;Acc:MGI:4360049]
NM_011138	Up in Rex+	Pou2f2	POU domain, class 2, transcription factor 2 [Source:MGI Symbol;Acc:MGI:101897]
NM_027862	Up in Rex+	Atp5h	ATP synthase, H+ transporting, mitochondrial F0 complex, subunit d [Source:MGI Symbol;Acc:MGI:1918929]
NM_172723	Up in Rex+	Adap1	ArfGAP with dual PH domains 1 [Source:MGI Symbol;Acc:MGI:2442201]
NM_181348	Up in Rex+	Prune2	prune homolog 2 (Drosophila) [Source:MGI Symbol;Acc:MGI:1925004]
NM_173763	Up in Rex+	Ccbl2	cysteine conjugate-beta lyase 2 [Source:MGI Symbol;Acc:MGI:2677849]
NM_009546	Up in Rex+	Trim25	tripartite motif-containing 25 [Source:MGI Symbol;Acc:MGI:102749]
NM_027162	Up in Rex+	Mif4gd	MIF4G domain containing [Source:MGI Symbol;Acc:MGI:1916924]
NM_011125	Up in Rex+	Pltp	phospholipid transfer protein [Source:MGI Symbol;Acc:MGI:103151]
NM_139311	Up in Rex+	Mllt6	myeloid/lymphoid or mixed-lineage leukemia (trithorax homolog, Drosophila); translocated to, 6 [Source:MGI Symbol;Acc:MGI:1935145]
NM_172287	Up in Rex+	Spire2	spire homolog 2 (Drosophila) [Source:MGI Symbol;Acc:MGI:2446256]
NM_145977	Up in Rex+	Slc45a3	solute carrier family 45, member 3 [Source:MGI Symbol;Acc:MGI:1922082]
NM_153390	Up in Rex+	Pxt1	peroxisomal, testis specific 1 [Source:MGI Symbol;Acc:MGI:1916557]
NM_008957	Up in Rex+	Ptch1	patched homolog 1 [Source:MGI Symbol;Acc:MGI:105373]
NM_145611	Up in Rex+	Kank2	KN motif and ankyrin repeat domains 2 [Source:MGI Symbol;Acc:MGI:2384568]
NM_001161626	Up in Rex+	Tmem116	transmembrane protein 116 [Source:MGI Symbol;Acc:MGI:1924712]
NM_026835	Up in Rex+	Ms4a6d	membrane-spanning 4-domains, subfamily A, member 6D [Source:MGI Symbol;Acc:MGI:1916024]
NM_028035	Up in Rex+	Snx10	sorting nexin 10 [Source:MGI Symbol;Acc:MGI:1919232]
NM_010438	Up in Rex+	Hk1	hexokinase 1 [Source:MGI Symbol;Acc:MGI:96103]
NM_026514	Up in Rex+	Cdc42ep3	CDC42 effector protein (Rho GTPase binding) 3 [Source:MGI Symbol;Acc:MGI:2384718]
NM_013473	Up in Rex+	Anxa8	annexin A8 [Source:MGI Symbol;Acc:MGI:1201374]
NM_001127348	Up in Rex+	Snx10	sorting nexin 10 [Source:MGI Symbol;Acc:MGI:1919232]
NM_153513	Up in Rex+	BC028528	cDNA sequence BC028528 [Source:MGI Symbol;Acc:MGI:2385885]
NM_032610	Up in Rex+	Sptbn4	spectrin beta, non-erythrocytic 4 [Source:MGI Symbol;Acc:MGI:1890574]
NM_177470	Up in Rex+	Acaa2	acetyl-Coenzyme A acyltransferase 2 (mitochondrial 3-oxoacyl-Coenzyme A thiolase) [Source:MGI Symbol;Acc:MGI:1098623]
NM_001035342	Up in Rex+	NA	NA
NM_008958	Up in Rex+	Ptch2	patched homolog 2 [Source:MGI Symbol;Acc:MGI:1095405]
NM_026080	Up in Rex+	Mrps24	mitochondrial ribosomal protein S24 [Source:MGI Symbol;Acc:MGI:1928142]
NM_173186	Up in Rex+	Tbc1d24	TBC1 domain family, member 24 [Source:MGI Symbol;Acc:MGI:2443456]
NM_001012668	Up in Rex+	NA	NA
NM_001110504	Up in Rex+	Capn1	calpain 1 [Source:MGI Symbol;Acc:MGI:88263]
NM_007600	Up in Rex+	Capn1	calpain 1 [Source:MGI Symbol;Acc:MGI:88263]
NM_001163847	Up in Rex+	Tbc1d24	TBC1 domain family, member 24 [Source:MGI Symbol;Acc:MGI:2443456]
NM_001163850	Up in Rex+	Tbc1d24	TBC1 domain family, member 24 [Source:MGI Symbol;Acc:MGI:2443456]
NM_001163848	Up in Rex+	Tbc1d24	TBC1 domain family, member 24 [Source:MGI Symbol;Acc:MGI:2443456]
NM_001163851	Up in Rex+	Tbc1d24	TBC1 domain family, member 24 [Source:MGI Symbol;Acc:MGI:2443456]
NR_029442	Up in Rex+	NA	NA
NM_139306	Up in Rex+	Acer2	alkaline ceramidase 2 [Source:MGI Symbol;Acc:MGI:1920932]
NM_175092	Up in Rex+	Rhof	ras homolog gene family, member f [Source:MGI Symbol;Acc:MGI:1345629]
NM_001163852	Up in Rex+	Tbc1d24	TBC1 domain family, member 24 [Source:MGI Symbol;Acc:MGI:2443456]
NM_001163853	Up in Rex+	Tbc1d24	TBC1 domain family, member 24 [Source:MGI Symbol;Acc:MGI:2443456]
NM_001081962	Up in Rex+	Sap25	sin3 associated polypeptide [Source:MGI Symbol;Acc:MGI:3802945]
NM_001163849	Up in Rex+	Tbc1d24	TBC1 domain family, member 24 [Source:MGI Symbol;Acc:MGI:2443456]
NM_001177628	Up in Rex+	Slc45a3	solute carrier family 45, member 3 [Source:MGI Symbol;Acc:MGI:1922082]
NM_198164	Up in Rex+	Cdk19	cyclin-dependent kinase 19 [Source:MGI Symbol;Acc:MGI:1925584]
NM_053273	Up in Rex+	Ttyh2	tweety homolog 2 (Drosophila) [Source:MGI Symbol;Acc:MGI:2157091]
NM_145743	Up in Rex+	Lace1	lactation elevated 1 [Source:MGI Symbol;Acc:MGI:2148801]
NM_028064	Up in Rex+	Slc39a4	solute carrier family 39 (zinc transporter), member 4 [Source:MGI Symbol;Acc:MGI:1919277]
NM_001168304	Up in Rex+	Cdk19	cyclin-dependent kinase 19 [Source:MGI Symbol;Acc:MGI:1925584]
NM_183029	Up in Rex+	Igf2bp2	insulin-like growth factor 2 mRNA binding protein 2 [Source:MGI Symbol;Acc:MGI:1890358]
NM_172293	Up in Rex+	Pced1b	PC-esterase domain containing 1B [Source:MGI Symbol;Acc:MGI:2446270]
NM_015731	Up in Rex+	Atp9a	ATPase, class II, type 9A [Source:MGI Symbol;Acc:MGI:1330826]
NM_175628	Up in Rex+	A2m	alpha-2-macroglobulin [Source:MGI Symbol;Acc:MGI:2449119]
NR_033505	Up in Rex+	NA	NA
NM_011794	Up in Rex+	Bpnt1	bisphosphate 3'-nucleotidase 1 [Source:MGI Symbol;Acc:MGI:1338800]
NM_008184	Up in Rex+	Gstm6	glutathione S-transferase, mu 6 [Source:MGI Symbol;Acc:MGI:1309467]
NM_175562	Up in Rex+	Rab39	RAB39, member RAS oncogene family [Source:MGI Symbol;Acc:MGI:2442855]
NM_001103158	Up in Rex+	Gm13242	predicted gene 13242 [Source:MGI Symbol;Acc:MGI:3712454]
NM_001127349	Up in Rex+	Snx10	sorting nexin 10 [Source:MGI Symbol;Acc:MGI:1919232]
NM_145439	Up in Rex+	Tmc6	transmembrane channel-like gene family 6 [Source:MGI Symbol;Acc:MGI:1098686]
NM_023279	Up in Rex+	Tubb3	tubulin, beta 3 class III [Source:MGI Symbol;Acc:MGI:107813]
NM_194348	Up in Rex+	Atg2a	autophagy related 2A [Source:MGI Symbol;Acc:MGI:1916291]
NM_001037940	Up in Rex+	Dnajb6	DnaJ (Hsp40) homolog, subfamily B, member 6 [Source:MGI Symbol;Acc:MGI:1344381]
NM_001166437	Up in Rex+	Tbc1d25	TBC1 domain family, member 25 [Source:MGI Symbol;Acc:MGI:2444862]
NM_152810	Up in Rex+	Cdc5l	cell division cycle 5-like (S. pombe) [Source:MGI Symbol;Acc:MGI:1918952]
NM_012040	Up in Rex+	Pnck	pregnancy upregulated non-ubiquitously expressed CaM kinase [Source:MGI Symbol;Acc:MGI:1347357]
NM_023737	Up in Rex+	Ehhadh	enoyl-Coenzyme A, hydratase/3-hydroxyacyl Coenzyme A dehydrogenase [Source:MGI Symbol;Acc:MGI:1277964]
NM_001113514	Up in Rex+	Itga9	integrin alpha 9 [Source:MGI Symbol;Acc:MGI:104756]
NM_023598	Up in Rex+	Arid5b	AT rich interactive domain 5B (MRF1-like) [Source:MGI Symbol;Acc:MGI:2175912]
NM_001167603	Up in Rex+	NA	NA
NM_138756	Up in Rex+	Slc25a36	solute carrier family 25, member 36 [Source:MGI Symbol;Acc:MGI:1924909]
NM_001034857	Up in Rex+	NA	NA
NM_013930	Up in Rex+	Aass	aminoadipate-semialdehyde synthase [Source:MGI Symbol;Acc:MGI:1353573]
NR_024328	Up in Rex+	NA	NA
NM_033077	Up in Rex+	D1Pas1	DNA segment, Chr 1, Pasteur Institute 1 [Source:MGI Symbol;Acc:MGI:91842]
NR_029644	Up in Rex+	Mir294	microRNA 294 [Source:MGI Symbol;Acc:MGI:3711327]
NM_172478	Up in Rex+	Tbc1d25	TBC1 domain family, member 25 [Source:MGI Symbol;Acc:MGI:2444862]
NM_018819	Up in Rex+	Mpc1	mitochondrial pyruvate carrier 1 [Source:MGI Symbol;Acc:MGI:1915240]
NM_001039536	Up in Rex+	Pigl	phosphatidylinositol glycan anchor biosynthesis, class L [Source:MGI Symbol;Acc:MGI:2681271]
NM_001013756	Up in Rex+	Grhl3	grainyhead-like 3 (Drosophila) [Source:MGI Symbol;Acc:MGI:2655333]
NM_001172055	Up in Rex+	Bdh2	3-hydroxybutyrate dehydrogenase, type 2 [Source:MGI Symbol;Acc:MGI:1917022]
NM_001164504	Up in Rex+	Rnf165	ring finger protein 165 [Source:MGI Symbol;Acc:MGI:2444521]
NM_008621	Up in Rex+	Mpp1	membrane protein, palmitoylated [Source:MGI Symbol;Acc:MGI:105941]
NM_007921	Up in Rex+	Elf3	E74-like factor 3 [Source:MGI Symbol;Acc:MGI:1101781]
NM_026675	Up in Rex+	Nudt22	nudix (nucleoside diphosphate linked moiety X)-type motif 22 [Source:MGI Symbol;Acc:MGI:1915573]
NM_001145831	Up in Rex+	Kifc3	kinesin family member C3 [Source:MGI Symbol;Acc:MGI:109202]
NM_028028	Up in Rex+	Zswim1	zinc finger SWIM-type containing 1 [Source:MGI Symbol;Acc:MGI:1919221]
NM_001114174	Up in Rex+	Fam189a2	family with sequence similarity 189, member A2 [Source:MGI Symbol;Acc:MGI:2685813]
NM_001128180	Up in Rex+	Dlgap1	discs, large (Drosophila) homolog-associated protein 1 [Source:MGI Symbol;Acc:MGI:1346065]
NM_029025	Up in Rex+	Tmem81	transmembrane protein 81 [Source:MGI Symbol;Acc:MGI:1921876]
NM_134109	Up in Rex+	Ildr1	immunoglobulin-like domain containing receptor 1 [Source:MGI Symbol;Acc:MGI:2146574]
NM_146186	Up in Rex+	Wdr62	WD repeat domain 62 [Source:MGI Symbol;Acc:MGI:1923696]
NM_028021	Up in Rex+	Myh14	myosin, heavy polypeptide 14 [Source:MGI Symbol;Acc:MGI:1919210]
NM_010631	Up in Rex+	Kifc3	kinesin family member C3 [Source:MGI Symbol;Acc:MGI:109202]
NM_019971	Up in Rex+	Pdgfc	platelet-derived growth factor, C polypeptide [Source:MGI Symbol;Acc:MGI:1859631]
NM_026739	Up in Rex+	9530077C05Rik	RIKEN cDNA 9530077C05 gene [Source:MGI Symbol;Acc:MGI:1915533]
NM_194058	Up in Rex+	Nlrp9b	NLR family, pyrin domain containing 9B [Source:MGI Symbol;Acc:MGI:2675377]
NM_027208	Up in Rex+	Bdh2	3-hydroxybutyrate dehydrogenase, type 2 [Source:MGI Symbol;Acc:MGI:1917022]
NM_013687	Up in Rex+	Tcp11	t-complex protein 11 [Source:MGI Symbol;Acc:MGI:98544]
NM_029916	Up in Rex+	Stk31	serine threonine kinase 31 [Source:MGI Symbol;Acc:MGI:1924735]
NM_001113734	Up in Rex+	Mageb16	melanoma antigen family B, 16 [Source:MGI Symbol;Acc:MGI:1919217]
NM_010319	Up in Rex+	Gng7	guanine nucleotide binding protein (G protein), gamma 7 [Source:MGI Symbol;Acc:MGI:95787]
NM_028709	Up in Rex+	Btbd11	BTB (POZ) domain containing 11 [Source:MGI Symbol;Acc:MGI:1921257]
NR_028425	Up in Rex+	NA	NA
NM_175329	Up in Rex+	Chchd10	coiled-coil-helix-coiled-coil-helix domain containing 10 [Source:MGI Symbol;Acc:MGI:2143558]
NM_178617	Up in Rex+	Necab1	N-terminal EF-hand calcium binding protein 1 [Source:MGI Symbol;Acc:MGI:1916602]
NM_001031556	Up in Rex+	NA	NA
NM_175482	Up in Rex+	Usp28	ubiquitin specific peptidase 28 [Source:MGI Symbol;Acc:MGI:2442293]
NM_178384	Up in Rex+	Zfp74	zinc finger protein 74 [Source:MGI Symbol;Acc:MGI:107784]
NM_013874	Up in Rex+	Dpf1	D4, zinc and double PHD fingers family 1 [Source:MGI Symbol;Acc:MGI:1352748]
NM_010021	Up in Rex+	Dazl	deleted in azoospermia-like [Source:MGI Symbol;Acc:MGI:1342328]
NM_009035	Up in Rex+	Rbpj	recombination signal binding protein for immunoglobulin kappa J region [Source:MGI Symbol;Acc:MGI:96522]
NM_001163131	Up in Rex+	Elf3	E74-like factor 3 [Source:MGI Symbol;Acc:MGI:1101781]
NM_212496	Up in Rex+	NA	NA
NM_001080928	Up in Rex+	Rbpj	recombination signal binding protein for immunoglobulin kappa J region [Source:MGI Symbol;Acc:MGI:96522]
NR_034045	Up in Rex+	Snora30	small nucleolar RNA, H/ACA box 30 [Source:MGI Symbol;Acc:MGI:3819499]
NM_053216	Up in Rex+	1700102P08Rik	RIKEN cDNA 1700102P08 gene [Source:MGI Symbol;Acc:MGI:2148248]
NM_001134660	Up in Rex+	Prr23a	proline rich 23A [Source:MGI Symbol;Acc:MGI:3645743]
NM_009985	Up in Rex+	Ctsw	cathepsin W [Source:MGI Symbol;Acc:MGI:1338045]
NM_009406	Up in Rex+	Tnni3	troponin I, cardiac 3 [Source:MGI Symbol;Acc:MGI:98783]
NM_001039684	Up in Rex+	Mks1	Meckel syndrome, type 1 [Source:MGI Symbol;Acc:MGI:3584243]
NR_015577	Up in Rex+	NA	NA
NM_001038887	Up in Rex+	P2rx7	purinergic receptor P2X, ligand-gated ion channel, 7 [Source:MGI Symbol;Acc:MGI:1339957]
NR_029459	Up in Rex+	NA	NA
NM_025499	Up in Rex+	NA	NA
NR_028113	Up in Rex+	NA	NA
NM_001172216	Up in Rex+	Fam221a	family with sequence similarity 221, member A [Source:MGI Symbol;Acc:MGI:2442161]
NM_001080927	Up in Rex+	Rbpj	recombination signal binding protein for immunoglobulin kappa J region [Source:MGI Symbol;Acc:MGI:96522]
NM_146250	Up in Rex+	Gpr1	G protein-coupled receptor 1 [Source:MGI Symbol;Acc:MGI:2385324]
NM_010953	Up in Rex+	Oc90	otoconin 90 [Source:MGI Symbol;Acc:MGI:1313269]
NM_021876	Up in Rex+	Eed	embryonic ectoderm development [Source:MGI Symbol;Acc:MGI:95286]
NM_001145832	Up in Rex+	Kifc3	kinesin family member C3 [Source:MGI Symbol;Acc:MGI:109202]
NM_011858	Up in Rex+	Tenm4	teneurin transmembrane protein 4 [Source:MGI Symbol;Acc:MGI:2447063]
NM_177823	Up in Rex+	Ubash3a	ubiquitin associated and SH3 domain containing, A [Source:MGI Symbol;Acc:MGI:1926074]
NM_001042659	Up in Rex+	Fzd5	frizzled homolog 5 (Drosophila) [Source:MGI Symbol;Acc:MGI:108571]
NM_022721	Up in Rex+	Fzd5	frizzled homolog 5 (Drosophila) [Source:MGI Symbol;Acc:MGI:108571]
NM_001038655	Up in Rex+	Gng7	guanine nucleotide binding protein (G protein), gamma 7 [Source:MGI Symbol;Acc:MGI:95787]
NM_172727	Up in Rex+	Fam221a	family with sequence similarity 221, member A [Source:MGI Symbol;Acc:MGI:2442161]
NM_201529	Up in Rex+	Lmo7	LIM domain only 7 [Source:MGI Symbol;Acc:MGI:1353586]
NM_010359	Up in Rex+	Gstm3	glutathione S-transferase, mu 3 [Source:MGI Symbol;Acc:MGI:106026]
NM_001033191	Up in Rex+	Naa11	N(alpha)-acetyltransferase 11, NatA catalytic subunit [Source:MGI Symbol;Acc:MGI:2141314]
NR_004444	Up in Rex+	NA	NA
NM_173347	Up in Rex+	Prune	prune homolog (Drosophila) [Source:MGI Symbol;Acc:MGI:1925152]
NM_001102613	Up in Rex+	Phldb3	pleckstrin homology-like domain, family B, member 3 [Source:MGI Symbol;Acc:MGI:3642959]
NM_001083126	Up in Rex+	Lhx6	LIM homeobox protein 6 [Source:MGI Symbol;Acc:MGI:1306803]
NM_199306	Up in Rex+	Wdtc1	WD and tetratricopeptide repeats 1 [Source:MGI Symbol;Acc:MGI:2685541]
NM_008500	Up in Rex+	Lhx6	LIM homeobox protein 6 [Source:MGI Symbol;Acc:MGI:1306803]
NM_031384	Up in Rex+	Tex11	testis expressed gene 11 [Source:MGI Symbol;Acc:MGI:1933237]
NM_027238	Up in Rex+	Ttc39b	tetratricopeptide repeat domain 39B [Source:MGI Symbol;Acc:MGI:1917113]
NM_008189	Up in Rex+	Guca1a	guanylate cyclase activator 1a (retina) [Source:MGI Symbol;Acc:MGI:102770]
NM_026821	Up in Rex+	Lurap1l	leucine rich adaptor protein 1-like [Source:MGI Symbol;Acc:MGI:106510]
NM_019505	Up in Rex+	Dgke	diacylglycerol kinase, epsilon [Source:MGI Symbol;Acc:MGI:1889276]
NM_010830	Up in Rex+	Msh6	mutS homolog 6 (E. coli) [Source:MGI Symbol;Acc:MGI:1343961]
NM_146026	Up in Rex+	Prr15l	proline rich 15-like [Source:MGI Symbol;Acc:MGI:2387599]
NM_028777	Up in Rex+	Sec14l1	SEC14-like 1 (S. cerevisiae) [Source:MGI Symbol;Acc:MGI:1921386]
NM_175140	Up in Rex+	Chst8	carbohydrate (N-acetylgalactosamine 4-0) sulfotransferase 8 [Source:MGI Symbol;Acc:MGI:1916197]
NM_033541	Up in Rex+	Oas1c	2'-5' oligoadenylate synthetase 1C [Source:MGI Symbol;Acc:MGI:2149633]
NM_028447	Up in Rex+	Prrc1	proline-rich coiled-coil 1 [Source:MGI Symbol;Acc:MGI:1916106]
NM_172691	Up in Rex+	Fam214b	family with sequence similarity 214, member B [Source:MGI Symbol;Acc:MGI:2441854]
NM_153541	Up in Rex+	Zbtb8b	zinc finger and BTB domain containing 8b [Source:MGI Symbol;Acc:MGI:2387181]
NM_175556	Up in Rex+	Plch2	phospholipase C, eta 2 [Source:MGI Symbol;Acc:MGI:2443078]
NM_201365	Up in Rex+	Fam178b	family with sequence similarity 178, member B [Source:MGI Symbol;Acc:MGI:3026913]
NM_013783	Up in Rex+	Mmel1	membrane metallo-endopeptidase-like 1 [Source:MGI Symbol;Acc:MGI:1351603]
NM_010697	Up in Rex+	Ldb1	LIM domain binding 1 [Source:MGI Symbol;Acc:MGI:894762]
NM_001039239	Up in Rex+	Zfp808	zinc finger protein 80 [Source:MGI Symbol;Acc:MGI:3704127]
NM_201601	Up in Rex+	Fgfr2	fibroblast growth factor receptor 2 [Source:MGI Symbol;Acc:MGI:95523]
NM_028664	Up in Rex+	Ankrd45	ankyrin repeat domain 45 [Source:MGI Symbol;Acc:MGI:1921094]
NM_025891	Up in Rex+	Smarcd3	SWI/SNF related, matrix associated, actin dependent regulator of chromatin, subfamily d, member 3 [Source:MGI Symbol;Acc:MGI:1914243]
NM_001039507	Up in Rex+	Lipe	lipase, hormone sensitive [Source:MGI Symbol;Acc:MGI:96790]
NM_134042	Up in Rex+	Aldh6a1	aldehyde dehydrogenase family 6, subfamily A1 [Source:MGI Symbol;Acc:MGI:1915077]
NM_008687	Up in Rex+	Nfib	nuclear factor I/B [Source:MGI Symbol;Acc:MGI:103188]
NM_019431	Up in Rex+	Cacng4	calcium channel, voltage-dependent, gamma subunit 4 [Source:MGI Symbol;Acc:MGI:1859167]
NM_001017525	Up in Rex+	Btbd11	BTB (POZ) domain containing 11 [Source:MGI Symbol;Acc:MGI:1921257]
NM_001113408	Up in Rex+	Ldb1	LIM domain binding 1 [Source:MGI Symbol;Acc:MGI:894762]
NM_001024699	Up in Rex+	Zbtb45	zinc finger and BTB domain containing 45 [Source:MGI Symbol;Acc:MGI:2685003]
NM_001083125	Up in Rex+	Lhx6	LIM homeobox protein 6 [Source:MGI Symbol;Acc:MGI:1306803]
NM_001126046	Up in Rex+	Fam178b	family with sequence similarity 178, member B [Source:MGI Symbol;Acc:MGI:3026913]
NM_053261	Up in Rex+	Impa2	inositol (myo)-1(or 4)-monophosphatase 2 [Source:MGI Symbol;Acc:MGI:2149728]
NM_001083127	Up in Rex+	Lhx6	LIM homeobox protein 6 [Source:MGI Symbol;Acc:MGI:1306803]
NM_001127367	Up in Rex+	Dnajb6	DnaJ (Hsp40) homolog, subfamily B, member 6 [Source:MGI Symbol;Acc:MGI:1344381]
NM_011847	Up in Rex+	Dnajb6	DnaJ (Hsp40) homolog, subfamily B, member 6 [Source:MGI Symbol;Acc:MGI:1344381]
NM_001113360	Up in Rex+	Plch2	phospholipase C, eta 2 [Source:MGI Symbol;Acc:MGI:2443078]
NR_028320	Up in Rex+	NA	NA
NM_013888	Up in Rex+	Dnajc12	DnaJ (Hsp40) homolog, subfamily C, member 12 [Source:MGI Symbol;Acc:MGI:1353428]
NM_197979	Up in Rex+	Uqcr10	ubiquinol-cytochrome c reductase, complex III subunit X [Source:MGI Symbol;Acc:MGI:1913402]
NM_145566	Up in Rex+	NA	NA
NM_013529	Up in Rex+	Gfpt2	glutamine fructose-6-phosphate transaminase 2 [Source:MGI Symbol;Acc:MGI:1338883]
NM_008183	Up in Rex+	Gstm2	glutathione S-transferase, mu 2 [Source:MGI Symbol;Acc:MGI:95861]
NM_029835	Up in Rex+	Ticrr	TOPBP1-interacting checkpoint and replication regulator [Source:MGI Symbol;Acc:MGI:1924261]
NM_010207	Up in Rex+	Fgfr2	fibroblast growth factor receptor 2 [Source:MGI Symbol;Acc:MGI:95523]
NM_027026	Up in Rex+	Lrrc46	leucine rich repeat containing 46 [Source:MGI Symbol;Acc:MGI:1916547]
NM_001177561	Up in Rex+	Slc10a1	solute carrier family 10 (sodium/bile acid cotransporter family), member 1 [Source:MGI Symbol;Acc:MGI:97379]
NM_001162957	Up in Rex+	Rsph4a	radial spoke head 4 homolog A (Chlamydomonas) [Source:MGI Symbol;Acc:MGI:3027894]
NM_001113210	Up in Rex+	Nfib	nuclear factor I/B [Source:MGI Symbol;Acc:MGI:103188]
NM_011246	Up in Rex+	Rasgrp1	RAS guanyl releasing protein 1 [Source:MGI Symbol;Acc:MGI:1314635]
NM_175293	Up in Rex+	D630023F18Rik	RIKEN cDNA D630023F18 gene [Source:MGI Symbol;Acc:MGI:2138198]
NM_001113209	Up in Rex+	Nfib	nuclear factor I/B [Source:MGI Symbol;Acc:MGI:103188]
NM_008321	Up in Rex+	Id3	inhibitor of DNA binding 3 [Source:MGI Symbol;Acc:MGI:96398]
NM_173417	Up in Rex+	Kcns3	potassium voltage-gated channel, delayed-rectifier, subfamily S, member 3 [Source:MGI Symbol;Acc:MGI:1098804]
NM_183088	Up in Rex+	2410018M08Rik	RIKEN cDNA 2410018M08 gene [Source:MGI Symbol;Acc:MGI:1919220]
NM_146151	Up in Rex+	Tesk2	testis-specific kinase 2 [Source:MGI Symbol;Acc:MGI:2385204]
NM_010719	Up in Rex+	Lipe	lipase, hormone sensitive [Source:MGI Symbol;Acc:MGI:96790]
NM_001164684	Up in Rex+	Tmem29	transmembrane protein 29 [Source:MGI Symbol;Acc:MGI:1923420]
NM_025346	Up in Rex+	Rmnd5b	required for meiotic nuclear division 5 homolog B (S. cerevisiae) [Source:MGI Symbol;Acc:MGI:1913339]
NM_007506	Up in Rex+	Atp5g1	ATP synthase, H+ transporting, mitochondrial F0 complex, subunit c1 (subunit 9) [Source:MGI Symbol;Acc:MGI:107653]
NM_172122	Up in Rex+	Crocc	ciliary rootlet coiled-coil, rootletin [Source:MGI Symbol;Acc:MGI:3529431]
NM_027480	Up in Rex+	Ankrd24	ankyrin repeat domain 24 [Source:MGI Symbol;Acc:MGI:1890394]
NM_001085555	Up in Rex+	Tcp11	t-complex protein 11 [Source:MGI Symbol;Acc:MGI:98544]
NM_199143	Up in Rex+	Znrf2	zinc and ring finger 2 [Source:MGI Symbol;Acc:MGI:1196246]
NM_009950	Up in Rex+	Cradd	CASP2 and RIPK1 domain containing adaptor with death domain [Source:MGI Symbol;Acc:MGI:1336168]
NM_178098	Up in Rex+	4930486L24Rik	RIKEN cDNA 4930486L24 gene [Source:MGI Symbol;Acc:MGI:1922258]
NM_145856	Up in Rex+	Il17f	interleukin 17F [Source:MGI Symbol;Acc:MGI:2676631]
NM_010831	Up in Rex+	Sik1	salt inducible kinase 1 [Source:MGI Symbol;Acc:MGI:104754]
NM_026373	Up in Rex+	Cdk2ap2	CDK2-associated protein 2 [Source:MGI Symbol;Acc:MGI:1098779]
NM_145356	Up in Rex+	Zbtb7c	zinc finger and BTB domain containing 7C [Source:MGI Symbol;Acc:MGI:2443302]
NM_028804	Up in Rex+	Ccdc3	coiled-coil domain containing 3 [Source:MGI Symbol;Acc:MGI:1921436]
NM_001168564	Up in Rex+	Kcns3	potassium voltage-gated channel, delayed-rectifier, subfamily S, member 3 [Source:MGI Symbol;Acc:MGI:1098804]
NM_177086	Up in Rex+	Zmat4	zinc finger, matrin type 4 [Source:MGI Symbol;Acc:MGI:2443497]
NM_007804	Up in Rex+	Cux2	cut-like homeobox 2 [Source:MGI Symbol;Acc:MGI:107321]
NM_029620	Up in Rex+	Pcolce2	procollagen C-endopeptidase enhancer 2 [Source:MGI Symbol;Acc:MGI:1923727]
NM_015767	Up in Rex+	Ttpa	tocopherol (alpha) transfer protein [Source:MGI Symbol;Acc:MGI:1354168]
NM_023716	Up in Rex+	Tubb2b	tubulin, beta 2B class IIB [Source:MGI Symbol;Acc:MGI:1920960]
NR_028526	Up in Rex+	Snord49b	small nucleolar RNA, C/D box 49B [Source:MGI Symbol;Acc:MGI:3819539]
NM_001039657	Up in Rex+	Mtl5	metallothionein-like 5, testis-specific (tesmin) [Source:MGI Symbol;Acc:MGI:1340029]
NM_028025	Up in Rex+	Mageb16	melanoma antigen family B, 16 [Source:MGI Symbol;Acc:MGI:1919217]
NM_001037299	Up in Rex+	NA	NA
NM_008866	Up in Rex+	Lypla1	lysophospholipase 1 [Source:MGI Symbol;Acc:MGI:1344588]
NM_001037745	Up in Rex+	Zfp791	zinc finger protein 791 [Source:MGI Symbol;Acc:MGI:3648473]
NM_007655	Up in Rex+	Cd79a	CD79A antigen (immunoglobulin-associated alpha) [Source:MGI Symbol;Acc:MGI:101774]
NM_011588	Up in Rex+	Trim28	tripartite motif-containing 28 [Source:MGI Symbol;Acc:MGI:109274]
NR_028540	Up in Rex+	NA	NA
NM_175337	Up in Rex+	Mlh3	mutL homolog 3 (E coli) [Source:MGI Symbol;Acc:MGI:1353455]
NM_026281	Up in Rex+	Tm7sf3	transmembrane 7 superfamily member 3 [Source:MGI Symbol;Acc:MGI:1914873]
NM_023184	Up in Rex+	Klf15	Kruppel-like factor 15 [Source:MGI Symbol;Acc:MGI:1929988]
NM_172887	Up in Rex+	Fry	furry homolog (Drosophila) [Source:MGI Symbol;Acc:MGI:2443895]
NM_054085	Up in Rex+	Alpk3	alpha-kinase 3 [Source:MGI Symbol;Acc:MGI:2151224]
NR_002687	Up in Rex+	NA	NA
NM_001164424	Up in Rex+	NA	NA
NM_001166218	Up in Rex+	Zfp712	zinc finger protein 712 [Source:MGI Symbol;Acc:MGI:1925501]
NM_144524	Up in Rex+	Angel1	angel homolog 1 (Drosophila) [Source:MGI Symbol;Acc:MGI:1915987]
NM_010145	Up in Rex+	Ephx1	epoxide hydrolase 1, microsomal [Source:MGI Symbol;Acc:MGI:95405]
NM_001017458	Up in Rex+	NA	NA
NM_001164170	Up in Rex+	Pias2	protein inhibitor of activated STAT 2 [Source:MGI Symbol;Acc:MGI:1096566]
NM_009638	Up in Rex+	Crisp1	cysteine-rich secretory protein 1 [Source:MGI Symbol;Acc:MGI:102553]
NM_178381	Up in Rex+	Ano9	anoctamin 9 [Source:MGI Symbol;Acc:MGI:1918595]
NM_194344	Up in Rex+	Sh3tc1	SH3 domain and tetratricopeptide repeats 1 [Source:MGI Symbol;Acc:MGI:2678949]
NM_009506	Up in Rex+	Vegfc	vascular endothelial growth factor C [Source:MGI Symbol;Acc:MGI:109124]
NM_134007	Up in Rex+	Cisd1	CDGSH iron sulfur domain 1 [Source:MGI Symbol;Acc:MGI:1261855]
NM_007898	Up in Rex+	Ebp	phenylalkylamine Ca2+ antagonist (emopamil) binding protein [Source:MGI Symbol;Acc:MGI:107822]
NM_001111145	Up in Rex+	Gm514	predicted gene 514 [Source:MGI Symbol;Acc:MGI:2685360]
NM_001164169	Up in Rex+	Pias2	protein inhibitor of activated STAT 2 [Source:MGI Symbol;Acc:MGI:1096566]
NM_020622	Up in Rex+	Fam3b	family with sequence similarity 3, member B [Source:MGI Symbol;Acc:MGI:1270150]
NM_028841	Up in Rex+	Tspan17	tetraspanin 17 [Source:MGI Symbol;Acc:MGI:1921507]
NM_021470	Up in Rex+	Rnf32	ring finger protein 32 [Source:MGI Symbol;Acc:MGI:1861747]
NM_030209	Up in Rex+	Crispld2	cysteine-rich secretory protein LCCL domain containing 2 [Source:MGI Symbol;Acc:MGI:1926142]
NM_183287	Up in Rex+	2610318N02Rik	RIKEN cDNA 2610318N02 gene [Source:MGI Symbol;Acc:MGI:1917708]
NM_133975	Up in Rex+	Trip12	thyroid hormone receptor interactor 12 [Source:MGI Symbol;Acc:MGI:1309481]
NM_001075974	Up in Rex+	NA	NA
NM_001002894	Up in Rex+	Nlrp14	NLR family, pyrin domain containing 14 [Source:MGI Symbol;Acc:MGI:1924108]
NM_001164820	Up in Rex+	Slc52a3	solute carrier protein family 52, member 3 [Source:MGI Symbol;Acc:MGI:1916948]
NM_026877	Up in Rex+	Aspscr1	alveolar soft part sarcoma chromosome region, candidate 1 (human) [Source:MGI Symbol;Acc:MGI:1916188]
NM_010493	Up in Rex+	Icam1	intercellular adhesion molecule 1 [Source:MGI Symbol;Acc:MGI:96392]
NM_001105561	Up in Rex+	NA	NA
NM_008012	Up in Rex+	Akr1b8	aldo-keto reductase family 1, member B8 [Source:MGI Symbol;Acc:MGI:107673]
NM_001076855	Up in Rex+	NA	NA
NM_001166507	Up in Rex+	Sec14l1	SEC14-like 1 (S. cerevisiae) [Source:MGI Symbol;Acc:MGI:1921386]
NM_008001	Up in Rex+	Fgd1	FYVE, RhoGEF and PH domain containing 1 [Source:MGI Symbol;Acc:MGI:104566]
NM_029606	Up in Rex+	Cep112	centrosomal protein 112 [Source:MGI Symbol;Acc:MGI:1923673]
NM_001166506	Up in Rex+	Sec14l1	SEC14-like 1 (S. cerevisiae) [Source:MGI Symbol;Acc:MGI:1921386]
NM_016964	Up in Rex+	Stag3	stromal antigen 3 [Source:MGI Symbol;Acc:MGI:1355311]
NM_176921	Up in Rex+	6030419C18Rik	RIKEN cDNA 6030419C18 gene [Source:MGI Symbol;Acc:MGI:2442108]
NM_001039194	Up in Rex+	Aifm2	apoptosis-inducing factor, mitochondrion-associated 2 [Source:MGI Symbol;Acc:MGI:1918611]
NM_023113	Up in Rex+	Aspa	aspartoacylase [Source:MGI Symbol;Acc:MGI:87914]
NM_001171007	Up in Rex+	Nod1	nucleotide-binding oligomerization domain containing 1 [Source:MGI Symbol;Acc:MGI:1341839]
NM_001145958	Up in Rex+	Crocc	ciliary rootlet coiled-coil, rootletin [Source:MGI Symbol;Acc:MGI:3529431]
NM_145567	Up in Rex+	Hibadh	3-hydroxyisobutyrate dehydrogenase [Source:MGI Symbol;Acc:MGI:1889802]
NM_007957	Up in Rex+	Esx1	extraembryonic, spermatogenesis, homeobox 1 [Source:MGI Symbol;Acc:MGI:1096388]
NM_213616	Up in Rex+	Atp2b4	ATPase, Ca++ transporting, plasma membrane 4 [Source:MGI Symbol;Acc:MGI:88111]
NM_026987	Up in Rex+	Dhx16	DEAH (Asp-Glu-Ala-His) box polypeptide 16 [Source:MGI Symbol;Acc:MGI:1916442]
NM_172835	Up in Rex+	Peli3	pellino 3 [Source:MGI Symbol;Acc:MGI:1924963]
NM_019963	Up in Rex+	Stat2	signal transducer and activator of transcription 2 [Source:MGI Symbol;Acc:MGI:103039]
NM_013743	Up in Rex+	Pdk4	pyruvate dehydrogenase kinase, isoenzyme 4 [Source:MGI Symbol;Acc:MGI:1351481]
NM_206974	Up in Rex+	NA	NA
NM_172578	Up in Rex+	Mis18bp1	MIS18 binding protein 1 [Source:MGI Symbol;Acc:MGI:2145099]
NM_029886	Up in Rex+	9430038I01Rik	RIKEN cDNA 9430038I01 gene [Source:MGI Symbol;Acc:MGI:1924502]
NM_175217	Up in Rex+	Mmd2	monocyte to macrophage differentiation-associated 2 [Source:MGI Symbol;Acc:MGI:1922354]
NM_001042652	Up in Rex+	Nusap1	nucleolar and spindle associated protein 1 [Source:MGI Symbol;Acc:MGI:2675669]
NM_133851	Up in Rex+	Nusap1	nucleolar and spindle associated protein 1 [Source:MGI Symbol;Acc:MGI:2675669]
NM_001081012	Up in Rex+	Ccdc171	coiled-coil domain containing 171 [Source:MGI Symbol;Acc:MGI:1922152]
NM_001170554	Up in Rex+	NA	NA
NM_001014397	Up in Rex+	Gm13154	predicted gene 13154 [Source:MGI Symbol;Acc:MGI:3651986]
NM_175431	Up in Rex+	Fam228b	family with sequence similarity 228, member B [Source:MGI Symbol;Acc:MGI:2442121]
NM_001033472	Up in Rex+	A830080D01Rik	RIKEN cDNA A830080D01 gene [Source:MGI Symbol;Acc:MGI:2685992]
NM_001167997	Up in Rex+	Tex11	testis expressed gene 11 [Source:MGI Symbol;Acc:MGI:1933237]
NM_139064	Up in Rex+	Tnip2	TNFAIP3 interacting protein 2 [Source:MGI Symbol;Acc:MGI:2386643]
NM_025554	Up in Rex+	Polr2e	polymerase (RNA) II (DNA directed) polypeptide E [Source:MGI Symbol;Acc:MGI:1913670]
NM_008090	Up in Rex+	Gata2	GATA binding protein 2 [Source:MGI Symbol;Acc:MGI:95662]
NM_019578	Up in Rex+	Extl1	exostoses (multiple)-like 1 [Source:MGI Symbol;Acc:MGI:1888742]
NM_133923	Up in Rex+	Ttll3	tubulin tyrosine ligase-like family, member 3 [Source:MGI Symbol;Acc:MGI:2141418]
NM_146064	Up in Rex+	Soat2	sterol O-acyltransferase 2 [Source:MGI Symbol;Acc:MGI:1332226]
NM_016693	Up in Rex+	Map3k6	mitogen-activated protein kinase kinase kinase 6 [Source:MGI Symbol;Acc:MGI:1855691]
NM_010847	Up in Rex+	Mxi1	Max interacting protein 1 [Source:MGI Symbol;Acc:MGI:97245]
NM_153508	Up in Rex+	Clstn3	calsyntenin 3 [Source:MGI Symbol;Acc:MGI:2178323]
NM_001008542	Up in Rex+	Mxi1	Max interacting protein 1 [Source:MGI Symbol;Acc:MGI:97245]
NM_007494	Up in Rex+	Ass1	argininosuccinate synthetase 1 [Source:MGI Symbol;Acc:MGI:88090]
NM_024460	Up in Rex+	Ost4	oligosaccharyltransferase 4 homolog (S. cerevisiae) [Source:MGI Symbol;Acc:MGI:1914945]
NM_019782	Up in Rex+	Lepre1	leprecan 1 [Source:MGI Symbol;Acc:MGI:1888921]
NM_001164525	Up in Rex+	Tstd1	thiosulfate sulfurtransferase (rhodanese)-like domain containing 1 [Source:MGI Symbol;Acc:MGI:3648482]
NR_033911	Up in Rex+	NA	NA
NM_013636	Up in Rex+	Ppp1cc	protein phosphatase 1, catalytic subunit, gamma isoform [Source:MGI Symbol;Acc:MGI:104872]
NM_198223	Up in Rex+	Aspscr1	alveolar soft part sarcoma chromosome region, candidate 1 (human) [Source:MGI Symbol;Acc:MGI:1916188]
NM_001042760	Up in Rex+	Slc22a18	solute carrier family 22 (organic cation transporter), member 18 [Source:MGI Symbol;Acc:MGI:1336884]
NM_028870	Up in Rex+	Cltb	clathrin, light polypeptide (Lcb) [Source:MGI Symbol;Acc:MGI:1921575]
NM_001008543	Up in Rex+	Mxi1	Max interacting protein 1 [Source:MGI Symbol;Acc:MGI:97245]
NM_011224	Up in Rex+	Pygm	muscle glycogen phosphorylase [Source:MGI Symbol;Acc:MGI:97830]
NM_010215	Up in Rex+	Il4i1	interleukin 4 induced 1 [Source:MGI Symbol;Acc:MGI:109552]
NM_001164423	Up in Rex+	NA	NA
NM_001042411	Up in Rex+	Lepre1	leprecan 1 [Source:MGI Symbol;Acc:MGI:1888921]
NM_001013829	Up in Rex+	Shf	Src homology 2 domain containing F [Source:MGI Symbol;Acc:MGI:3613669]
NM_001161627	Up in Rex+	Tmem116	transmembrane protein 116 [Source:MGI Symbol;Acc:MGI:1924712]
NM_146008	Up in Rex+	Tcp11l2	t-complex 11 (mouse) like 2 [Source:MGI Symbol;Acc:MGI:2444679]
NM_001008541	Up in Rex+	NA	NA
NM_001164224	Up in Rex+	Aspscr1	alveolar soft part sarcoma chromosome region, candidate 1 (human) [Source:MGI Symbol;Acc:MGI:1916188]
NM_199007	Up in Rex+	Sgol2	shugoshin-like 2 (S. pombe) [Source:MGI Symbol;Acc:MGI:1098767]
NM_001013377	Up in Rex+	Arhgef39	Rho guanine nucleotide exchange factor (GEF) 39 [Source:MGI Symbol;Acc:MGI:3036286]
NM_172729	Up in Rex+	Nod1	nucleotide-binding oligomerization domain containing 1 [Source:MGI Symbol;Acc:MGI:1341839]
NM_001177867	Up in Rex+	Sgol2	shugoshin-like 2 (S. pombe) [Source:MGI Symbol;Acc:MGI:1098767]
NM_175114	Up in Rex+	Trak1	trafficking protein, kinesin binding 1 [Source:MGI Symbol;Acc:MGI:1914345]
NM_009649	Up in Rex+	Akap2	A kinase (PRKA) anchor protein 2 [Source:MGI Symbol;Acc:MGI:1306795]
NM_198090	Up in Rex+	Hnrnpa3	heterogeneous nuclear ribonucleoprotein A3 [Source:MGI Symbol;Acc:MGI:1917171]
NM_001164819	Up in Rex+	Slc52a3	solute carrier protein family 52, member 3 [Source:MGI Symbol;Acc:MGI:1916948]
NM_011943	Up in Rex+	Map2k6	mitogen-activated protein kinase kinase 6 [Source:MGI Symbol;Acc:MGI:1346870]
NM_001035532	Up in Rex+	Akap2	A kinase (PRKA) anchor protein 2 [Source:MGI Symbol;Acc:MGI:1306795]
NM_001035533	Up in Rex+	Akap2	A kinase (PRKA) anchor protein 2 [Source:MGI Symbol;Acc:MGI:1306795]
NM_130879	Up in Rex+	Usp48	ubiquitin specific peptidase 48 [Source:MGI Symbol;Acc:MGI:2158502]
NM_025654	Up in Rex+	Rdm1	RAD52 motif 1 [Source:MGI Symbol;Acc:MGI:1913849]
NM_145923	Up in Rex+	Rell1	RELT-like 1 [Source:MGI Symbol;Acc:MGI:2140767]
NM_145463	Up in Rex+	Shisa2	shisa homolog 2 (Xenopus laevis) [Source:MGI Symbol;Acc:MGI:2444716]
NM_013560	Up in Rex+	Hspb1	heat shock protein 1 [Source:MGI Symbol;Acc:MGI:96240]
NM_007981	Up in Rex+	Acsl1	acyl-CoA synthetase long-chain family member 1 [Source:MGI Symbol;Acc:MGI:102797]
NM_027172	Up in Rex+	Slc52a3	solute carrier protein family 52, member 3 [Source:MGI Symbol;Acc:MGI:1916948]
NM_145365	Up in Rex+	Creb3l3	cAMP responsive element binding protein 3-like 3 [Source:MGI Symbol;Acc:MGI:2384786]
NM_152895	Up in Rex+	Kdm5b	lysine (K)-specific demethylase 5B [Source:MGI Symbol;Acc:MGI:1922855]
NM_001164369	Up in Rex+	Bcas1	breast carcinoma amplified sequence 1 [Source:MGI Symbol;Acc:MGI:1924210]
NM_001159514	Up in Rex+	H2afy	H2A histone family, member Y [Source:MGI Symbol;Acc:MGI:1349392]
NM_001159515	Up in Rex+	H2afy	H2A histone family, member Y [Source:MGI Symbol;Acc:MGI:1349392]
NM_029815	Up in Rex+	Bcas1	breast carcinoma amplified sequence 1 [Source:MGI Symbol;Acc:MGI:1924210]
NM_019518	Up in Rex+	Grasp	GRP1 (general receptor for phosphoinositides 1)-associated scaffold protein [Source:MGI Symbol;Acc:MGI:1860303]
NM_001160366	Up in Rex+	Srcrb4d	scavenger receptor cysteine rich domain containing, group B (4 domains) [Source:MGI Symbol;Acc:MGI:1924709]
NM_010436	Up in Rex+	H2afx	H2A histone family, member X [Source:MGI Symbol;Acc:MGI:102688]
NM_030052	Up in Rex+	Cox7b2	cytochrome c oxidase subunit VIIb2 [Source:MGI Symbol;Acc:MGI:1925424]
NM_010016	Up in Rex+	Cd55	CD55 antigen [Source:MGI Symbol;Acc:MGI:104850]
NM_010425	Up in Rex+	Foxd3	forkhead box D3 [Source:MGI Symbol;Acc:MGI:1347473]
NM_001110162	Up in Rex+	Cdca2	cell division cycle associated 2 [Source:MGI Symbol;Acc:MGI:1919787]
NM_007467	Up in Rex+	Aplp1	amyloid beta (A4) precursor-like protein 1 [Source:MGI Symbol;Acc:MGI:88046]
NM_183171	Up in Rex+	Fez1	fasciculation and elongation protein zeta 1 (zygin I) [Source:MGI Symbol;Acc:MGI:2670976]
NM_201368	Up in Rex+	Xkr8	X Kell blood group precursor related family member 8 homolog [Source:MGI Symbol;Acc:MGI:2685877]
NM_183275	Up in Rex+	Tefm	transcription elongation factor, mitochondrial [Source:MGI Symbol;Acc:MGI:1915800]
NM_008594	Up in Rex+	Mfge8	milk fat globule-EGF factor 8 protein [Source:MGI Symbol;Acc:MGI:102768]
NM_009189	Up in Rex+	Six1	sine oculis-related homeobox 1 [Source:MGI Symbol;Acc:MGI:102780]
NM_008004	Up in Rex+	Fgf17	fibroblast growth factor 17 [Source:MGI Symbol;Acc:MGI:1202401]
NM_021515	Up in Rex+	Ak1	adenylate kinase 1 [Source:MGI Symbol;Acc:MGI:87977]
NM_026724	Up in Rex+	Rpl34	ribosomal protein L34 [Source:MGI Symbol;Acc:MGI:1915686]
NM_001077666	Up in Rex+	NA	NA
NM_001024841	Up in Rex+	Gm128	predicted gene 128 [Source:MGI Symbol;Acc:MGI:2684974]
NM_010413	Up in Rex+	Hdac6	histone deacetylase 6 [Source:MGI Symbol;Acc:MGI:1333752]
NM_148958	Up in Rex+	Osbpl10	oxysterol binding protein-like 10 [Source:MGI Symbol;Acc:MGI:1921736]
NM_001164056	Up in Rex+	Pld1	phospholipase D1 [Source:MGI Symbol;Acc:MGI:109585]
NM_028120	Up in Rex+	Cep89	centrosomal protein 89 [Source:MGI Symbol;Acc:MGI:1919390]
NM_012015	Up in Rex+	H2afy	H2A histone family, member Y [Source:MGI Symbol;Acc:MGI:1349392]
NM_001159513	Up in Rex+	H2afy	H2A histone family, member Y [Source:MGI Symbol;Acc:MGI:1349392]
NM_177759	Up in Rex+	Ccdc60	coiled-coil domain containing 60 [Source:MGI Symbol;Acc:MGI:2141043]
NM_007634	Up in Rex+	Ccnf	cyclin F [Source:MGI Symbol;Acc:MGI:102551]
NM_178908	Up in Rex+	Fam26e	family with sequence similarity 26, member E [Source:MGI Symbol;Acc:MGI:2143897]
NM_013603	Up in Rex+	Mt3	metallothionein 3 [Source:MGI Symbol;Acc:MGI:97173]
NM_175384	Up in Rex+	Cdca2	cell division cycle associated 2 [Source:MGI Symbol;Acc:MGI:1919787]
NM_001045489	Up in Rex+	Mfge8	milk fat globule-EGF factor 8 protein [Source:MGI Symbol;Acc:MGI:102768]
NM_001164168	Up in Rex+	Pias2	protein inhibitor of activated STAT 2 [Source:MGI Symbol;Acc:MGI:1096566]
NM_001130416	Up in Rex+	Hdac6	histone deacetylase 6 [Source:MGI Symbol;Acc:MGI:1333752]
NM_001160415	Up in Rex+	Apobec3	apolipoprotein B mRNA editing enzyme, catalytic polypeptide 3 [Source:MGI Symbol;Acc:MGI:1933111]
NM_139146	Up in Rex+	Satb2	special AT-rich sequence binding protein 2 [Source:MGI Symbol;Acc:MGI:2679336]
NM_001164355	Up in Rex+	Ska1	spindle and kinetochore associated complex subunit 1 [Source:MGI Symbol;Acc:MGI:1913718]
NR_003376	Up in Rex+	NA	NA
NM_030255	Up in Rex+	Apobec3	apolipoprotein B mRNA editing enzyme, catalytic polypeptide 3 [Source:MGI Symbol;Acc:MGI:1933111]
NM_008602	Up in Rex+	Pias2	protein inhibitor of activated STAT 2 [Source:MGI Symbol;Acc:MGI:1096566]
NM_001164167	Up in Rex+	Pias2	protein inhibitor of activated STAT 2 [Source:MGI Symbol;Acc:MGI:1096566]
NM_025581	Up in Rex+	Ska1	spindle and kinetochore associated complex subunit 1 [Source:MGI Symbol;Acc:MGI:1913718]
NM_001033314	Up in Rex+	Ccdc61	coiled-coil domain containing 61 [Source:MGI Symbol;Acc:MGI:2685005]
NR_015600	Up in Rex+	NA	NA
NM_008875	Up in Rex+	Pld1	phospholipase D1 [Source:MGI Symbol;Acc:MGI:109585]
NM_008989	Up in Rex+	Pura	purine rich element binding protein A [Source:MGI Symbol;Acc:MGI:103079]
NM_172563	Up in Rex+	Hlf	hepatic leukemia factor [Source:MGI Symbol;Acc:MGI:96108]
NM_001012911	Up in Rex+	NA	NA
NM_001177525	Up in Rex+	NA	NA
NM_181344	Up in Rex+	C1rl	complement component 1, r subcomponent-like [Source:MGI Symbol;Acc:MGI:2660692]
NM_139061	Up in Rex+	Vps54	vacuolar protein sorting 54 (yeast) [Source:MGI Symbol;Acc:MGI:2178798]
NM_001162910	Up in Rex+	Gm3604	predicted gene 3604 [Source:MGI Symbol;Acc:MGI:3781781]
NM_008180	Up in Rex+	Gss	glutathione synthetase [Source:MGI Symbol;Acc:MGI:95852]
NM_025445	Up in Rex+	Arfgap3	ADP-ribosylation factor GTPase activating protein 3 [Source:MGI Symbol;Acc:MGI:1913501]
NM_001143765	Up in Rex+	Syce1	synaptonemal complex central element protein 1 [Source:MGI Symbol;Acc:MGI:1921325]
NM_054048	Up in Rex+	Rcor2	REST corepressor 2 [Source:MGI Symbol;Acc:MGI:1859854]
NM_011397	Up in Rex+	Slc23a1	solute carrier family 23 (nucleobase transporters), member 1 [Source:MGI Symbol;Acc:MGI:1341903]
NM_001025566	Up in Rex+	NA	NA
NM_011434	Up in Rex+	Sod1	superoxide dismutase 1, soluble [Source:MGI Symbol;Acc:MGI:98351]
NM_029762	Up in Rex+	Hyls1	hydrolethalus syndrome 1 [Source:MGI Symbol;Acc:MGI:1924082]
NM_019981	Up in Rex+	Tex101	testis expressed gene 101 [Source:MGI Symbol;Acc:MGI:1930791]
NM_001113791	Up in Rex+	NA	NA
NM_028615	Up in Rex+	Dppa2	developmental pluripotency associated 2 [Source:MGI Symbol;Acc:MGI:2157523]
NM_009616	Up in Rex+	Adam19	a disintegrin and metallopeptidase domain 19 (meltrin beta) [Source:MGI Symbol;Acc:MGI:105377]
NM_001144855	Up in Rex+	Ppfia4	protein tyrosine phosphatase, receptor type, f polypeptide (PTPRF), interacting protein (liprin), alpha 4 [Source:MGI Symbol;Acc:MGI:1915757]
NM_178017	Up in Rex+	Hmgxb4	HMG box domain containing 4 [Source:MGI Symbol;Acc:MGI:1918073]
NM_133218	Up in Rex+	Zfp704	zinc finger protein 704 [Source:MGI Symbol;Acc:MGI:2180715]
NM_001042541	Up in Rex+	Akap1	A kinase (PRKA) anchor protein 1 [Source:MGI Symbol;Acc:MGI:104729]
NM_009109	Up in Rex+	Ryr1	ryanodine receptor 1, skeletal muscle [Source:MGI Symbol;Acc:MGI:99659]
NM_023162	Up in Rex+	Znrd1	zinc ribbon domain containing, 1 [Source:MGI Symbol;Acc:MGI:1913386]
NM_025968	Up in Rex+	Ptgr1	prostaglandin reductase 1 [Source:MGI Symbol;Acc:MGI:1914353]
NM_153153	Up in Rex+	Svil	supervillin [Source:MGI Symbol;Acc:MGI:2147319]
NR_024208	Up in Rex+	NA	NA
NM_007693	Up in Rex+	Chga	chromogranin A [Source:MGI Symbol;Acc:MGI:88394]
NM_019783	Up in Rex+	Lepre1	leprecan 1 [Source:MGI Symbol;Acc:MGI:1888921]
NM_009437	Up in Rex+	Tst	thiosulfate sulfurtransferase, mitochondrial [Source:MGI Symbol;Acc:MGI:98852]
NM_028916	Up in Rex+	Efhc2	EF-hand domain (C-terminal) containing 2 [Source:MGI Symbol;Acc:MGI:1921655]
NM_028603	Up in Rex+	Zbtb8a	zinc finger and BTB domain containing 8a [Source:MGI Symbol;Acc:MGI:1920930]
NM_007533	Up in Rex+	Bckdha	branched chain ketoacid dehydrogenase E1, alpha polypeptide [Source:MGI Symbol;Acc:MGI:107701]
NM_024434	Up in Rex+	Lap3	leucine aminopeptidase 3 [Source:MGI Symbol;Acc:MGI:1914238]
NM_009648	Up in Rex+	Akap1	A kinase (PRKA) anchor protein 1 [Source:MGI Symbol;Acc:MGI:104729]
NM_016974	Up in Rex+	Dbp	D site albumin promoter binding protein [Source:MGI Symbol;Acc:MGI:94866]
NM_030018	Up in Rex+	Tmem50b	transmembrane protein 50B [Source:MGI Symbol;Acc:MGI:1925225]
NM_024451	Up in Rex+	Sun1	Sad1 and UNC84 domain containing 1 [Source:MGI Symbol;Acc:MGI:1924303]
NM_011780	Up in Rex+	Adam23	a disintegrin and metallopeptidase domain 23 [Source:MGI Symbol;Acc:MGI:1345162]
NM_001005757	Up in Rex+	NA	NA
NM_001170911	Up in Rex+	Prr13	proline rich 13 [Source:MGI Symbol;Acc:MGI:1913401]
NM_009642	Up in Rex+	Agtrap	angiotensin II, type I receptor-associated protein [Source:MGI Symbol;Acc:MGI:1339977]
NM_145229	Up in Rex+	AY074887	cDNA sequence AY074887 [Source:MGI Symbol;Acc:MGI:3575512]
NM_015790	Up in Rex+	Icosl	icos ligand [Source:MGI Symbol;Acc:MGI:1354701]
NM_025385	Up in Rex+	Prr13	proline rich 13 [Source:MGI Symbol;Acc:MGI:1913401]
NM_001127599	Up in Rex+	NA	NA
NM_198001	Up in Rex+	1110008P14Rik	RIKEN cDNA 1110008P14 gene [Source:MGI Symbol;Acc:MGI:1920987]
NM_175286	Up in Rex+	Tprn	taperin [Source:MGI Symbol;Acc:MGI:2139535]
NM_138753	Up in Rex+	Hexim1	hexamethylene bis-acetamide inducible 1 [Source:MGI Symbol;Acc:MGI:2385923]
NM_010560	Up in Rex+	Il6st	interleukin 6 signal transducer [Source:MGI Symbol;Acc:MGI:96560]
NM_145125	Up in Rex+	Brwd1	bromodomain and WD repeat domain containing 1 [Source:MGI Symbol;Acc:MGI:1890651]
NM_026574	Up in Rex+	Ino80	INO80 homolog (S. cerevisiae) [Source:MGI Symbol;Acc:MGI:1915392]
NM_029142	Up in Rex+	4930502E18Rik	RIKEN cDNA 4930502E18 gene [Source:MGI Symbol;Acc:MGI:1922263]
NR_015511	Up in Rex+	NA	NA
NM_001172222	Up in Rex+	NA	NA
NM_146855	Up in Rex+	Olfr985	olfactory receptor 985 [Source:MGI Symbol;Acc:MGI:3030819]
NR_029641	Up in Rex+	Mir291a	microRNA 291a [Source:MGI Symbol;Acc:MGI:3711324]
NM_001042670	Up in Rex+	Gm9897	predicted gene 9897 [Source:MGI Symbol;Acc:MGI:3704243]
NM_013883	Up in Rex+	Scmh1	sex comb on midleg homolog 1 [Source:MGI Symbol;Acc:MGI:1352762]
NM_133720	Up in Rex+	Cysltr2	cysteinyl leukotriene receptor 2 [Source:MGI Symbol;Acc:MGI:1917336]
NR_002142	Up in Rex+	NA	NA
NM_030697	Up in Rex+	Kank3	KN motif and ankyrin repeat domains 3 [Source:MGI Symbol;Acc:MGI:1098615]
NM_009138	Up in Rex+	Ccl25	chemokine (C-C motif) ligand 25 [Source:MGI Symbol;Acc:MGI:1099448]
NM_008767	Up in Rex+	Slc22a18	solute carrier family 22 (organic cation transporter), member 18 [Source:MGI Symbol;Acc:MGI:1336884]
NM_001162412	Up in Rex+	Cysltr2	cysteinyl leukotriene receptor 2 [Source:MGI Symbol;Acc:MGI:1917336]
NM_008035	Up in Rex+	Folr2	folate receptor 2 (fetal) [Source:MGI Symbol;Acc:MGI:95569]
NM_138948	Up in Rex+	Cabp7	calcium binding protein 7 [Source:MGI Symbol;Acc:MGI:2183437]
NM_027829	Up in Rex+	Izumo4	IZUMO family member 4 [Source:MGI Symbol;Acc:MGI:1918814]
NM_001127189	Up in Rex+	Gm13157	predicted gene 13157 [Source:MGI Symbol;Acc:MGI:3651978]
NM_001164220	Up in Rex+	Trim13	tripartite motif-containing 13 [Source:MGI Symbol;Acc:MGI:1913847]
NM_028376	Up in Rex+	Pfn4	profilin family, member 4 [Source:MGI Symbol;Acc:MGI:1920121]
NM_011485	Up in Rex+	Star	steroidogenic acute regulatory protein [Source:MGI Symbol;Acc:MGI:102760]
NM_173732	Up in Rex+	Tmem194	transmembrane protein 194 [Source:MGI Symbol;Acc:MGI:2446113]
NM_009663	Up in Rex+	Alox5ap	arachidonate 5-lipoxygenase activating protein [Source:MGI Symbol;Acc:MGI:107505]
NM_199016	Up in Rex+	Enpp4	ectonucleotide pyrophosphatase/phosphodiesterase 4 [Source:MGI Symbol;Acc:MGI:2682634]
NM_011496	Up in Rex+	Aurkb	aurora kinase B [Source:MGI Symbol;Acc:MGI:107168]
NM_013627	Up in Rex+	Pax6	paired box gene 6 [Source:MGI Symbol;Acc:MGI:97490]
NM_139198	Up in Rex+	Plac8	placenta-specific 8 [Source:MGI Symbol;Acc:MGI:2445289]
NM_199196	Up in Rex+	Suz12	suppressor of zeste 12 homolog (Drosophila) [Source:MGI Symbol;Acc:MGI:1261758]
NM_011101	Up in Rex+	Prkca	protein kinase C, alpha [Source:MGI Symbol;Acc:MGI:97595]
NM_011263	Up in Rex+	Rest	RE1-silencing transcription factor [Source:MGI Symbol;Acc:MGI:104897]
NM_019757	Up in Rex+	Fzr1	fizzy/cell division cycle 20 related 1 (Drosophila) [Source:MGI Symbol;Acc:MGI:1926790]
NM_010680	Up in Rex+	Lama3	laminin, alpha 3 [Source:MGI Symbol;Acc:MGI:99909]
NM_001134692	Up in Rex+	Ost4	oligosaccharyltransferase 4 homolog (S. cerevisiae) [Source:MGI Symbol;Acc:MGI:1914945]
NM_144531	Up in Rex+	Kazn	kazrin, periplakin interacting protein [Source:MGI Symbol;Acc:MGI:1918779]
NM_027184	Up in Rex+	Ipmk	inositol polyphosphate multikinase [Source:MGI Symbol;Acc:MGI:1916968]
NM_029741	Up in Rex+	Ppfia3	protein tyrosine phosphatase, receptor type, f polypeptide (PTPRF), interacting protein (liprin), alpha 3 [Source:MGI Symbol;Acc:MGI:1924037]
NM_013552	Up in Rex+	Hmmr	hyaluronan mediated motility receptor (RHAMM) [Source:MGI Symbol;Acc:MGI:104667]
NM_023121	Up in Rex+	Gngt2	guanine nucleotide binding protein (G protein), gamma transducing activity polypeptide 2 [Source:MGI Symbol;Acc:MGI:893584]
NM_175177	Up in Rex+	Bdh1	3-hydroxybutyrate dehydrogenase, type 1 [Source:MGI Symbol;Acc:MGI:1919161]
NM_001177600	Up in Rex+	Adam23	a disintegrin and metallopeptidase domain 23 [Source:MGI Symbol;Acc:MGI:1345162]
NM_001163018	Up in Rex+	Suz12	suppressor of zeste 12 homolog (Drosophila) [Source:MGI Symbol;Acc:MGI:1261758]
NM_026479	Up in Rex+	Zcchc10	zinc finger, CCHC domain containing 10 [Source:MGI Symbol;Acc:MGI:1196228]
NM_001168356	Up in Rex+	Bnipl	BCL2/adenovirus E1B 19kD interacting protein like [Source:MGI Symbol;Acc:MGI:2384749]
NM_178661	Up in Rex+	Creb3l2	cAMP responsive element binding protein 3-like 2 [Source:MGI Symbol;Acc:MGI:2442695]
NM_153779	Up in Rex+	Aifm2	apoptosis-inducing factor, mitochondrion-associated 2 [Source:MGI Symbol;Acc:MGI:1918611]
NM_010732	Up in Rex+	Lrrn2	leucine rich repeat protein 2, neuronal [Source:MGI Symbol;Acc:MGI:106037]
NM_001033297	Up in Rex+	Gm561	predicted gene 561 [Source:MGI Symbol;Acc:MGI:2685407]
NM_172599	Up in Rex+	Atg14	autophagy related 14 [Source:MGI Symbol;Acc:MGI:1261775]
NM_133888	Up in Rex+	Smpdl3b	sphingomyelin phosphodiesterase, acid-like 3B [Source:MGI Symbol;Acc:MGI:1916022]
NM_177888	Up in Rex+	Zfp78	zinc finger protein 78 [Source:MGI Symbol;Acc:MGI:107783]
NR_029643	Up in Rex+	Mir293	microRNA 293 [Source:MGI Symbol;Acc:MGI:3711326]
NM_001110506	Up in Rex+	Efcab12	EF-hand calcium binding domain 12 [Source:MGI Symbol;Acc:MGI:2681834]
NM_177136	Up in Rex+	NA	NA
NM_001038651	Up in Rex+	Zfp953	zinc finger protein 953 [Source:MGI Symbol;Acc:MGI:3612873]
NM_008635	Up in Rex+	Map7	microtubule-associated protein 7 [Source:MGI Symbol;Acc:MGI:1328328]
NR_002844	Up in Rex+	NA	NA
NM_001164191	Up in Rex+	Mtm1	X-linked myotubular myopathy gene 1 [Source:MGI Symbol;Acc:MGI:1099452]
NM_001164433	Up in Rex+	Mical1	microtubule associated monooxygenase, calponin and LIM domain containing 1 [Source:MGI Symbol;Acc:MGI:2385847]
NM_001170960	Up in Rex+	Dtwd2	DTW domain containing 2 [Source:MGI Symbol;Acc:MGI:1916107]
NM_001159630	Up in Rex+	Scmh1	sex comb on midleg homolog 1 [Source:MGI Symbol;Acc:MGI:1352762]
NM_146136	Up in Rex+	Slc16a4	solute carrier family 16 (monocarboxylic acid transporters), member 4 [Source:MGI Symbol;Acc:MGI:2385183]
NM_134253	Up in Rex+	Bnipl	BCL2/adenovirus E1B 19kD interacting protein like [Source:MGI Symbol;Acc:MGI:2384749]
NM_028071	Up in Rex+	Cotl1	coactosin-like 1 (Dictyostelium) [Source:MGI Symbol;Acc:MGI:1919292]
NM_008706	Up in Rex+	Nqo1	NAD(P)H dehydrogenase, quinone 1 [Source:MGI Symbol;Acc:MGI:103187]
NM_001040682	Up in Rex+	Clmn	calmin [Source:MGI Symbol;Acc:MGI:2136957]
NM_001122683	Up in Rex+	Bdh1	3-hydroxybutyrate dehydrogenase, type 1 [Source:MGI Symbol;Acc:MGI:1919161]
NM_026854	Up in Rex+	Dtwd2	DTW domain containing 2 [Source:MGI Symbol;Acc:MGI:1916107]
NM_001164190	Up in Rex+	Mtm1	X-linked myotubular myopathy gene 1 [Source:MGI Symbol;Acc:MGI:1099452]
NM_019926	Up in Rex+	Mtm1	X-linked myotubular myopathy gene 1 [Source:MGI Symbol;Acc:MGI:1099452]
NM_001164192	Up in Rex+	Mtm1	X-linked myotubular myopathy gene 1 [Source:MGI Symbol;Acc:MGI:1099452]
NM_026247	Up in Rex+	Alg13	asparagine-linked glycosylation 13 [Source:MGI Symbol;Acc:MGI:1914824]
NM_001083918	Up in Rex+	Gm13139	predicted gene 13139 [Source:MGI Symbol;Acc:MGI:3701604]
NM_021501	Up in Rex+	Pias4	protein inhibitor of activated STAT 4 [Source:MGI Symbol;Acc:MGI:2136940]
NM_133754	Up in Rex+	Fblim1	filamin binding LIM protein 1 [Source:MGI Symbol;Acc:MGI:1921452]
NM_010898	Up in Rex+	Nf2	neurofibromatosis 2 [Source:MGI Symbol;Acc:MGI:97307]
NM_146248	Up in Rex+	Cchcr1	coiled-coil alpha-helical rod protein 1 [Source:MGI Symbol;Acc:MGI:2385321]
NM_001163256	Up in Rex+	Fblim1	filamin binding LIM protein 1 [Source:MGI Symbol;Acc:MGI:1921452]
NM_001081635	Up in Rex+	Ccnd3	cyclin D3 [Source:MGI Symbol;Acc:MGI:88315]
NM_053155	Up in Rex+	Clmn	calmin [Source:MGI Symbol;Acc:MGI:2136957]
NR_015457	Up in Rex+	NA	NA
NM_001163399	Up in Rex+	Elavl4	ELAV (embryonic lethal, abnormal vision, Drosophila)-like 4 (Hu antigen D) [Source:MGI Symbol;Acc:MGI:107427]
NM_001163397	Up in Rex+	Elavl4	ELAV (embryonic lethal, abnormal vision, Drosophila)-like 4 (Hu antigen D) [Source:MGI Symbol;Acc:MGI:107427]
NM_027264	Up in Rex+	Zfp715	zinc finger protein 715 [Source:MGI Symbol;Acc:MGI:1917180]
NM_183046	Up in Rex+	Kif20b	kinesin family member 20B [Source:MGI Symbol;Acc:MGI:2444576]
NM_183170	Up in Rex+	Mpv17l2	MPV17 mitochondrial membrane protein-like 2 [Source:MGI Symbol;Acc:MGI:2681846]
NM_008279	Up in Rex+	Map4k1	mitogen-activated protein kinase kinase kinase kinase 1 [Source:MGI Symbol;Acc:MGI:1346882]
NM_020518	Up in Rex+	Vsig2	V-set and immunoglobulin domain containing 2 [Source:MGI Symbol;Acc:MGI:1928009]
NM_145688	Up in Rex+	Cep112	centrosomal protein 112 [Source:MGI Symbol;Acc:MGI:1923673]
NM_178206	Up in Rex+	Hist1h3h	histone cluster 1, H3h [Source:MGI Symbol;Acc:MGI:2448349]
NM_130864	Up in Rex+	Acaa1a	acetyl-Coenzyme A acyltransferase 1A [Source:MGI Symbol;Acc:MGI:2148491]
NM_001025163	Up in Rex+	Zfp78	zinc finger protein 78 [Source:MGI Symbol;Acc:MGI:107783]
NM_001112805	Up in Rex+	Zfp78	zinc finger protein 78 [Source:MGI Symbol;Acc:MGI:107783]
NM_001044744	Up in Rex+	Gcdh	glutaryl-Coenzyme A dehydrogenase [Source:MGI Symbol;Acc:MGI:104541]
NM_024184	Up in Rex+	Asf1b	ASF1 anti-silencing function 1 homolog B (S. cerevisiae) [Source:MGI Symbol;Acc:MGI:1914179]
NM_001081636	Up in Rex+	Ccnd3	cyclin D3 [Source:MGI Symbol;Acc:MGI:88315]
NM_011027	Up in Rex+	P2rx7	purinergic receptor P2X, ligand-gated ion channel, 7 [Source:MGI Symbol;Acc:MGI:1339957]
NR_033561	Up in Rex+	NA	NA
NM_177294	Up in Rex+	Rpap1	RNA polymerase II associated protein 1 [Source:MGI Symbol;Acc:MGI:1916175]
NM_001163701	Up in Rex+	Rpap1	RNA polymerase II associated protein 1 [Source:MGI Symbol;Acc:MGI:1916175]

## Sheet: Up in Rex-
Supplementary File 3. Genes with differential expression in Rex+ and Rex- cell populations.
Refseq_ID	Differential Expression	Gene Name	Gene Description
NM_009886	Up in Rex-	Celsr1	cadherin, EGF LAG seven-pass G-type receptor 1 (flamingo homolog, Drosophila) [Source:MGI Symbol;Acc:MGI:1100883]
NM_023805	Up in Rex-	Slc38a3	solute carrier family 38, member 3 [Source:MGI Symbol;Acc:MGI:1923507]
NM_017377	Up in Rex-	B4galt2	UDP-Gal:betaGlcNAc beta 1,4- galactosyltransferase, polypeptide 2 [Source:MGI Symbol;Acc:MGI:1858493]
NM_177708	Up in Rex-	Rtn4rl1	reticulon 4 receptor-like 1 [Source:MGI Symbol;Acc:MGI:2661375]
NM_172371	Up in Rex-	Slc16a13	solute carrier family 16 (monocarboxylic acid transporters), member 13 [Source:MGI Symbol;Acc:MGI:1916559]
NM_145967	Up in Rex-	Vstm2a	V-set and transmembrane domain containing 2A [Source:MGI Symbol;Acc:MGI:2384826]
NM_001159553	Up in Rex-	NA	NA
NM_207690	Up in Rex-	Espn	espin [Source:MGI Symbol;Acc:MGI:1861630]
NM_207689	Up in Rex-	Espn	espin [Source:MGI Symbol;Acc:MGI:1861630]
NM_001164079	Up in Rex-	Tia1	cytotoxic granule-associated RNA binding protein 1 [Source:MGI Symbol;Acc:MGI:107914]
NM_001159706	Up in Rex-	Folh1	folate hydrolase 1 [Source:MGI Symbol;Acc:MGI:1858193]
NM_009045	Up in Rex-	Rela	v-rel reticuloendotheliosis viral oncogene homolog A (avian) [Source:MGI Symbol;Acc:MGI:103290]
NM_029153	Up in Rex-	Scamp1	secretory carrier membrane protein 1 [Source:MGI Symbol;Acc:MGI:1349480]
NM_001081116	Up in Rex-	Arhgef17	Rho guanine nucleotide exchange factor (GEF) 17 [Source:MGI Symbol;Acc:MGI:2673002]
NM_010193	Up in Rex-	Fem1b	feminization 1 homolog b (C. elegans) [Source:MGI Symbol;Acc:MGI:1335087]
NM_015807	Up in Rex-	Nt5c	5',3'-nucleotidase, cytosolic [Source:MGI Symbol;Acc:MGI:1354954]
NM_030565	Up in Rex-	Fam20c	family with sequence similarity 20, member C [Source:MGI Symbol;Acc:MGI:2136853]
NM_029077	Up in Rex-	Trim14	tripartite motif-containing 14 [Source:MGI Symbol;Acc:MGI:1921985]
NM_170729	Up in Rex-	Ank3	ankyrin 3, epithelial [Source:MGI Symbol;Acc:MGI:88026]
NM_177102	Up in Rex-	Tmem91	transmembrane protein 91 [Source:MGI Symbol;Acc:MGI:2443589]
NM_170690	Up in Rex-	Ank3	ankyrin 3, epithelial [Source:MGI Symbol;Acc:MGI:88026]
NM_170689	Up in Rex-	Ank3	ankyrin 3, epithelial [Source:MGI Symbol;Acc:MGI:88026]
NM_146005	Up in Rex-	Ank3	ankyrin 3, epithelial [Source:MGI Symbol;Acc:MGI:88026]
NM_028149	Up in Rex-	Fbxl20	F-box and leucine-rich repeat protein 20 [Source:MGI Symbol;Acc:MGI:1919444]
NM_001109043	Up in Rex-	Zfp185	zinc finger protein 185 [Source:MGI Symbol;Acc:MGI:108095]
NM_183288	Up in Rex-	Arhgap27	Rho GTPase activating protein 27 [Source:MGI Symbol;Acc:MGI:1916903]
NM_197986	Up in Rex-	Tmem140	transmembrane protein 140 [Source:MGI Symbol;Acc:MGI:1915737]
NM_024285	Up in Rex-	Bves	blood vessel epicardial substance [Source:MGI Symbol;Acc:MGI:1346013]
NM_001164078	Up in Rex-	Tia1	cytotoxic granule-associated RNA binding protein 1 [Source:MGI Symbol;Acc:MGI:107914]
NM_145538	Up in Rex-	Tmem189	transmembrane protein 189 [Source:MGI Symbol;Acc:MGI:2142624]
NM_011585	Up in Rex-	Tia1	cytotoxic granule-associated RNA binding protein 1 [Source:MGI Symbol;Acc:MGI:107914]
NM_001135727	Up in Rex-	Sh3kbp1	SH3-domain kinase binding protein 1 [Source:MGI Symbol;Acc:MGI:1889583]
NM_016770	Up in Rex-	Folh1	folate hydrolase 1 [Source:MGI Symbol;Acc:MGI:1858193]
NM_080461	Up in Rex-	Zfp358	zinc finger protein 358 [Source:MGI Symbol;Acc:MGI:2153740]
NM_001173427	Up in Rex-	NA	NA
NM_001142919	Up in Rex-	Tcf7l2	transcription factor 7 like 2, T cell specific, HMG box [Source:MGI Symbol;Acc:MGI:1202879]
NM_001004362	Up in Rex-	2610008E11Rik	RIKEN cDNA 2610008E11 gene [Source:MGI Symbol;Acc:MGI:1919378]
NM_001164185	Up in Rex-	Lsr	lipolysis stimulated lipoprotein receptor [Source:MGI Symbol;Acc:MGI:1927471]
NM_018286	Up in Rex-	NA	NA
NM_001145978	Up in Rex-	Parp4	poly (ADP-ribose) polymerase family, member 4 [Source:MGI Symbol;Acc:MGI:2685589]
NM_001017983	Up in Rex-	Foxred2	FAD-dependent oxidoreductase domain containing 2 [Source:MGI Symbol;Acc:MGI:106315]
NM_001168260	Up in Rex-	Foxred2	FAD-dependent oxidoreductase domain containing 2 [Source:MGI Symbol;Acc:MGI:106315]
NM_001107342	Up in Rex-	NA	NA
NM_009549	Up in Rex-	Zfp185	zinc finger protein 185 [Source:MGI Symbol;Acc:MGI:108095]
NM_009685	Up in Rex-	Apbb1	amyloid beta (A4) precursor protein-binding, family B, member 1 [Source:MGI Symbol;Acc:MGI:107765]
NR_027985	Up in Rex-	NA	NA
NM_008332	Up in Rex-	Ifit2	interferon-induced protein with tetratricopeptide repeats 2 [Source:MGI Symbol;Acc:MGI:99449]
NM_001163283	Up in Rex-	Zbtb5	zinc finger and BTB domain containing 5 [Source:MGI Symbol;Acc:MGI:1924601]
NM_001110160	Up in Rex-	Lrrc61	leucine rich repeat containing 61 [Source:MGI Symbol;Acc:MGI:2652848]
NM_175328	Up in Rex-	Slc6a15	solute carrier family 6 (neurotransmitter transporter), member 15 [Source:MGI Symbol;Acc:MGI:2143484]
NM_178746	Up in Rex-	Slc38a9	solute carrier family 38, member 9 [Source:MGI Symbol;Acc:MGI:1918839]
NM_027399	Up in Rex-	Steap1	six transmembrane epithelial antigen of the prostate 1 [Source:MGI Symbol;Acc:MGI:1917608]
NM_001172107	Up in Rex-	Gramd1c	GRAM domain containing 1C [Source:MGI Symbol;Acc:MGI:2443024]
NM_023047	Up in Rex-	Dpysl5	dihydropyrimidinase-like 5 [Source:MGI Symbol;Acc:MGI:1929772]
NM_001159395	Up in Rex-	Nfkbiz	nuclear factor of kappa light polypeptide gene enhancer in B cells inhibitor, zeta [Source:MGI Symbol;Acc:MGI:1931595]
NM_175149	Up in Rex-	2310022B05Rik	RIKEN cDNA 2310022B05 gene [Source:MGI Symbol;Acc:MGI:1916801]
NM_001164838	Up in Rex-	Lrrfip2	leucine rich repeat (in FLII) interacting protein 2 [Source:MGI Symbol;Acc:MGI:1918518]
NM_027742	Up in Rex-	Lrrfip2	leucine rich repeat (in FLII) interacting protein 2 [Source:MGI Symbol;Acc:MGI:1918518]
NM_001159865	Up in Rex-	Kctd18	potassium channel tetramerisation domain containing 18 [Source:MGI Symbol;Acc:MGI:3603813]
NM_201362	Up in Rex-	Ccdc68	coiled-coil domain containing 68 [Source:MGI Symbol;Acc:MGI:3612676]
NM_001037711	Up in Rex-	Cgn	cingulin [Source:MGI Symbol;Acc:MGI:1927237]
NM_030253	Up in Rex-	Parp9	poly (ADP-ribose) polymerase family, member 9 [Source:MGI Symbol;Acc:MGI:1933117]
NM_177595	Up in Rex-	Mkx	mohawk homeobox [Source:MGI Symbol;Acc:MGI:2687286]
NM_001170847	Up in Rex-	Rbm20	RNA binding motif protein 20 [Source:MGI Symbol;Acc:MGI:1920963]
NM_001177841	Up in Rex-	Otub2	OTU domain, ubiquitin aldehyde binding 2 [Source:MGI Symbol;Acc:MGI:1915399]
NM_026580	Up in Rex-	Otub2	OTU domain, ubiquitin aldehyde binding 2 [Source:MGI Symbol;Acc:MGI:1915399]
NM_026515	Up in Rex-	2810417H13Rik	RIKEN cDNA 2810417H13 gene [Source:MGI Symbol;Acc:MGI:1915276]
NM_001142918	Up in Rex-	Tcf7l2	transcription factor 7 like 2, T cell specific, HMG box [Source:MGI Symbol;Acc:MGI:1202879]
NM_153679	Up in Rex-	Cpt1c	carnitine palmitoyltransferase 1c [Source:MGI Symbol;Acc:MGI:2446526]
NM_026169	Up in Rex-	Frmd8	FERM domain containing 8 [Source:MGI Symbol;Acc:MGI:1914707]
NM_001142922	Up in Rex-	Tcf7l2	transcription factor 7 like 2, T cell specific, HMG box [Source:MGI Symbol;Acc:MGI:1202879]
NM_001003911	Up in Rex-	Adamts7	a disintegrin-like and metallopeptidase (reprolysin type) with thrombospondin type 1 motif, 7 [Source:MGI Symbol;Acc:MGI:1347346]
NM_178745	Up in Rex-	Tmem229b	transmembrane protein 229B [Source:MGI Symbol;Acc:MGI:2444389]
NM_001159864	Up in Rex-	Kctd18	potassium channel tetramerisation domain containing 18 [Source:MGI Symbol;Acc:MGI:3603813]
NM_009028	Up in Rex-	Rasl2-9	RAS-like, family 2, locus 9 [Source:MGI Symbol;Acc:MGI:104605]
NM_199200	Up in Rex-	Fam171a2	family with sequence similarity 171, member A2 [Source:MGI Symbol;Acc:MGI:2448496]
NM_026343	Up in Rex-	Stx17	syntaxin 17 [Source:MGI Symbol;Acc:MGI:1914977]
NM_013923	Up in Rex-	Rnf19a	ring finger protein 19A [Source:MGI Symbol;Acc:MGI:1353623]
NM_001083938	Up in Rex-	Rnaset2a	ribonuclease T2A [Source:MGI Symbol;Acc:MGI:1915445]
NM_009749	Up in Rex-	Bex2	brain expressed X-linked 2 [Source:MGI Symbol;Acc:MGI:1338017]
NM_011189	Up in Rex-	Psme1	proteasome (prosome, macropain) activator subunit 1 (PA28 alpha) [Source:MGI Symbol;Acc:MGI:1096367]
NM_145590	Up in Rex-	BC017158	cDNA sequence BC017158 [Source:MGI Symbol;Acc:MGI:2384572]
NM_008504	Up in Rex-	Gzmm	granzyme M (lymphocyte met-ase 1) [Source:MGI Symbol;Acc:MGI:99549]
NM_178218	Up in Rex-	Hist3h2a	histone cluster 3, H2a [Source:MGI Symbol;Acc:MGI:2448458]
NM_170728	Up in Rex-	Ank3	ankyrin 3, epithelial [Source:MGI Symbol;Acc:MGI:88026]
NM_138749	Up in Rex-	Plxnb2	plexin B2 [Source:MGI Symbol;Acc:MGI:2154239]
NM_170688	Up in Rex-	Ank3	ankyrin 3, epithelial [Source:MGI Symbol;Acc:MGI:88026]
NM_001033258	Up in Rex-	D10Bwg1379e	DNA segment, Chr 10, Brigham & Women's Genetics 1379 expressed [Source:MGI Symbol;Acc:MGI:106387]
NM_194462	Up in Rex-	Akap9	A kinase (PRKA) anchor protein (yotiao) 9 [Source:MGI Symbol;Acc:MGI:2178217]
NM_016797	Up in Rex-	Stx7	syntaxin 7 [Source:MGI Symbol;Acc:MGI:1858210]
NM_001163284	Up in Rex-	Zbtb5	zinc finger and BTB domain containing 5 [Source:MGI Symbol;Acc:MGI:1924601]
NM_001142923	Up in Rex-	Tcf7l2	transcription factor 7 like 2, T cell specific, HMG box [Source:MGI Symbol;Acc:MGI:1202879]
NM_001142921	Up in Rex-	Tcf7l2	transcription factor 7 like 2, T cell specific, HMG box [Source:MGI Symbol;Acc:MGI:1202879]
NM_153528	Up in Rex-	Gramd1c	GRAM domain containing 1C [Source:MGI Symbol;Acc:MGI:2443024]
NM_177224	Up in Rex-	Chd9	chromodomain helicase DNA binding protein 9 [Source:MGI Symbol;Acc:MGI:1924001]
NM_175002	Up in Rex-	Mmgt2	membrane magnesium transporter 2 [Source:MGI Symbol;Acc:MGI:2448491]
NM_198103	Up in Rex-	Exoc8	exocyst complex component 8 [Source:MGI Symbol;Acc:MGI:2142527]
NR_015459	Up in Rex-	NA	NA
NM_001159394	Up in Rex-	Nfkbiz	nuclear factor of kappa light polypeptide gene enhancer in B cells inhibitor, zeta [Source:MGI Symbol;Acc:MGI:1931595]
NM_011565	Up in Rex-	Tead2	TEA domain family member 2 [Source:MGI Symbol;Acc:MGI:104904]
NM_001142916	Up in Rex-	Plod2	procollagen lysine, 2-oxoglutarate 5-dioxygenase 2 [Source:MGI Symbol;Acc:MGI:1347007]
NM_001159521	Up in Rex-	Plxnb2	plexin B2 [Source:MGI Symbol;Acc:MGI:2154239]
NM_177736	Up in Rex-	Lrrc61	leucine rich repeat containing 61 [Source:MGI Symbol;Acc:MGI:2652848]
NM_001159396	Up in Rex-	Irf1	interferon regulatory factor 1 [Source:MGI Symbol;Acc:MGI:96590]
NM_172589	Up in Rex-	Lhfpl2	lipoma HMGIC fusion partner-like 2 [Source:MGI Symbol;Acc:MGI:2145236]
NM_008317	Up in Rex-	Hyal1	hyaluronoglucosaminidase 1 [Source:MGI Symbol;Acc:MGI:96298]
NM_017376	Up in Rex-	Tef	thyrotroph embryonic factor [Source:MGI Symbol;Acc:MGI:98663]
NM_011465	Up in Rex-	Spta1	spectrin alpha, erythrocytic 1 [Source:MGI Symbol;Acc:MGI:98385]
NM_172721	Up in Rex-	Fbxw8	F-box and WD-40 domain protein 8 [Source:MGI Symbol;Acc:MGI:1923041]
NM_007930	Up in Rex-	Enc1	ectodermal-neural cortex 1 [Source:MGI Symbol;Acc:MGI:109610]
NM_001127576	Up in Rex-	Gm1564	predicted gene 1564 [Source:MGI Symbol;Acc:MGI:2686410]
NM_011305	Up in Rex-	Rxra	retinoid X receptor alpha [Source:MGI Symbol;Acc:MGI:98214]
NM_175274	Up in Rex-	Ttyh3	tweety homolog 3 (Drosophila) [Source:MGI Symbol;Acc:MGI:1925589]
NM_011961	Up in Rex-	Plod2	procollagen lysine, 2-oxoglutarate 5-dioxygenase 2 [Source:MGI Symbol;Acc:MGI:1347007]
NR_033587	Up in Rex-	NA	NA
NM_008241	Up in Rex-	Foxg1	forkhead box G1 [Source:MGI Symbol;Acc:MGI:1347464]
NM_001174107	Up in Rex-	Map3k9	mitogen-activated protein kinase kinase kinase 9 [Source:MGI Symbol;Acc:MGI:2449952]
NM_183145	Up in Rex-	Zfp748	zinc finger protein 748 [Source:MGI Symbol;Acc:MGI:1916455]
NM_153515	Up in Rex-	Ammecr1l	AMME chromosomal region gene 1-like [Source:MGI Symbol;Acc:MGI:2442711]
NM_009333	Up in Rex-	Tcf7l2	transcription factor 7 like 2, T cell specific, HMG box [Source:MGI Symbol;Acc:MGI:1202879]
NR_027630	Up in Rex-	NA	NA
NM_025846	Up in Rex-	Rras2	related RAS viral (r-ras) oncogene homolog 2 [Source:MGI Symbol;Acc:MGI:1914172]
NM_027585	Up in Rex-	Cnbd2	cyclic nucleotide binding domain containing 2 [Source:MGI Symbol;Acc:MGI:1918123]
NM_030612	Up in Rex-	Nfkbiz	nuclear factor of kappa light polypeptide gene enhancer in B cells inhibitor, zeta [Source:MGI Symbol;Acc:MGI:1931595]
NM_001134384	Up in Rex-	Iqsec1	IQ motif and Sec7 domain 1 [Source:MGI Symbol;Acc:MGI:1196356]
NR_015475	Up in Rex-	NA	NA
NM_001099075	Up in Rex-	NA	NA
NM_008390	Up in Rex-	Irf1	interferon regulatory factor 1 [Source:MGI Symbol;Acc:MGI:96590]
NM_019571	Up in Rex-	Tspan5	tetraspanin 5 [Source:MGI Symbol;Acc:MGI:1928096]
NM_153484	Up in Rex-	Tef	thyrotroph embryonic factor [Source:MGI Symbol;Acc:MGI:98663]
NM_001033329	Up in Rex-	Arhgef9	CDC42 guanine nucleotide exchange factor (GEF) 9 [Source:MGI Symbol;Acc:MGI:2442233]
NM_008710	Up in Rex-	NA	NA
NM_010391	Up in Rex-	H2-Q10	histocompatibility 2, Q region locus 10 [Source:MGI Symbol;Acc:MGI:95929]
NM_021567	Up in Rex-	Pcbp4	poly(rC) binding protein 4 [Source:MGI Symbol;Acc:MGI:1890471]
NM_001161483	Up in Rex-	Nol4	nucleolar protein 4 [Source:MGI Symbol;Acc:MGI:2441684]
NM_078484	Up in Rex-	Slc35a2	solute carrier family 35 (UDP-galactose transporter), member A2 [Source:MGI Symbol;Acc:MGI:1345297]
NM_009728	Up in Rex-	Atp10a	ATPase, class V, type 10A [Source:MGI Symbol;Acc:MGI:1330809]
NM_019585	Up in Rex-	Espn	espin [Source:MGI Symbol;Acc:MGI:1861630]
NM_001162924	Up in Rex-	Pkp3	plakophilin 3 [Source:MGI Symbol;Acc:MGI:1891830]
NM_033477	Up in Rex-	D17H6S53E	DNA segment, Chr 17, human D6S53E [Source:MGI Symbol;Acc:MGI:90673]
NM_052994	Up in Rex-	Spock2	sparc/osteonectin, cwcv and kazal-like domains proteoglycan 2 [Source:MGI Symbol;Acc:MGI:1891351]
NM_146030	Up in Rex-	Plekhh3	pleckstrin homology domain containing, family H (with MyTH4 domain) member 3 [Source:MGI Symbol;Acc:MGI:2384950]
NM_008627	Up in Rex-	Meis3	Meis homeobox 3 [Source:MGI Symbol;Acc:MGI:108519]
NM_026497	Up in Rex-	Nudt12	nudix (nucleoside diphosphate linked moiety X)-type motif 12 [Source:MGI Symbol;Acc:MGI:1915243]
NM_133685	Up in Rex-	Rab31	RAB31, member RAS oncogene family [Source:MGI Symbol;Acc:MGI:1914603]
NM_138956	Up in Rex-	Rassf3	Ras association (RalGDS/AF-6) domain family member 3 [Source:MGI Symbol;Acc:MGI:2179722]
NM_172476	Up in Rex-	Tmc7	transmembrane channel-like gene family 7 [Source:MGI Symbol;Acc:MGI:2443317]
NM_001142920	Up in Rex-	Tcf7l2	transcription factor 7 like 2, T cell specific, HMG box [Source:MGI Symbol;Acc:MGI:1202879]
NM_178606	Up in Rex-	Reep3	receptor accessory protein 3 [Source:MGI Symbol;Acc:MGI:88930]
NM_001029912	Up in Rex-	Zswim5	zinc finger SWIM-type containing 5 [Source:MGI Symbol;Acc:MGI:1921714]
NM_001039090	Up in Rex-	Skil	SKI-like [Source:MGI Symbol;Acc:MGI:106203]
NM_001135728	Up in Rex-	Sh3kbp1	SH3-domain kinase binding protein 1 [Source:MGI Symbol;Acc:MGI:1889583]
NM_011386	Up in Rex-	Skil	SKI-like [Source:MGI Symbol;Acc:MGI:106203]
NM_024191	Up in Rex-	Arl2bp	ADP-ribosylation factor-like 2 binding protein [Source:MGI Symbol;Acc:MGI:1349429]
NM_138605	Up in Rex-	Ppp1r3f	protein phosphatase 1, regulatory (inhibitor) subunit 3F [Source:MGI Symbol;Acc:MGI:1859617]
NR_033589	Up in Rex-	NA	NA
NM_146175	Up in Rex-	Zfp282	zinc finger protein 282 [Source:MGI Symbol;Acc:MGI:2141413]
NM_001033458	Up in Rex-	Gm1673	predicted gene 1673 [Source:MGI Symbol;Acc:MGI:2686519]
NM_018825	Up in Rex-	Sh2b2	SH2B adaptor protein 2 [Source:MGI Symbol;Acc:MGI:1345171]
NM_177322	Up in Rex-	Agtr1a	angiotensin II receptor, type 1a [Source:MGI Symbol;Acc:MGI:87964]
NR_028531	Up in Rex-	NA	NA
NM_178789	Up in Rex-	Tmem117	transmembrane protein 117 [Source:MGI Symbol;Acc:MGI:2444580]
NM_001039532	Up in Rex-	Zfp784	zinc finger protein 784 [Source:MGI Symbol;Acc:MGI:3606042]
NM_027230	Up in Rex-	Zmynd8	zinc finger, MYND-type containing 8 [Source:MGI Symbol;Acc:MGI:1918025]
NM_028428	Up in Rex-	Fut11	fucosyltransferase 11 [Source:MGI Symbol;Acc:MGI:1920318]
NM_029413	Up in Rex-	Morc4	microrchidia 4 [Source:MGI Symbol;Acc:MGI:1922996]
NM_001164806	Up in Rex-	Bend4	BEN domain containing 4 [Source:MGI Symbol;Acc:MGI:3648414]
NM_172605	Up in Rex-	Tdrd3	tudor domain containing 3 [Source:MGI Symbol;Acc:MGI:2444023]
NM_018790	Up in Rex-	Arc	activity regulated cytoskeletal-associated protein [Source:MGI Symbol;Acc:MGI:88067]
NM_053201	Up in Rex-	Magee1	melanoma antigen, family E, 1 [Source:MGI Symbol;Acc:MGI:2148149]
NM_027109	Up in Rex-	Dnase1l1	deoxyribonuclease 1-like 1 [Source:MGI Symbol;Acc:MGI:109628]
NM_178726	Up in Rex-	Ppm1l	protein phosphatase 1 (formerly 2C)-like [Source:MGI Symbol;Acc:MGI:2139740]
NR_015537	Up in Rex-	NA	NA
NM_025980	Up in Rex-	Nrarp	Notch-regulated ankyrin repeat protein [Source:MGI Symbol;Acc:MGI:1914372]
NM_199299	Up in Rex-	Phf15	PHD finger protein 15 [Source:MGI Symbol;Acc:MGI:1924151]
NM_013876	Up in Rex-	Rnf11	ring finger protein 11 [Source:MGI Symbol;Acc:MGI:1352759]
NM_025666	Up in Rex-	Ubr7	ubiquitin protein ligase E3 component n-recognin 7 (putative) [Source:MGI Symbol;Acc:MGI:1913872]
NM_172465	Up in Rex-	Zdhhc9	zinc finger, DHHC domain containing 9 [Source:MGI Symbol;Acc:MGI:2444393]
NM_008538	Up in Rex-	Marcks	myristoylated alanine rich protein kinase C substrate [Source:MGI Symbol;Acc:MGI:96907]
NM_026818	Up in Rex-	Cilp2	cartilage intermediate layer protein 2 [Source:MGI Symbol;Acc:MGI:1915959]
NM_010158	Up in Rex-	Khdrbs3	KH domain containing, RNA binding, signal transduction associated 3 [Source:MGI Symbol;Acc:MGI:1313312]
NM_025721	Up in Rex-	Spesp1	sperm equatorial segment protein 1 [Source:MGI Symbol;Acc:MGI:1913962]
NM_153068	Up in Rex-	Ehd2	EH-domain containing 2 [Source:MGI Symbol;Acc:MGI:2154274]
NM_013558	Up in Rex-	Hspa1l	heat shock protein 1-like [Source:MGI Symbol;Acc:MGI:96231]
NM_001113515	Up in Rex-	Col2a1	collagen, type II, alpha 1 [Source:MGI Symbol;Acc:MGI:88452]
NM_053166	Up in Rex-	Trim7	tripartite motif-containing 7 [Source:MGI Symbol;Acc:MGI:2137353]
NM_001081156	Up in Rex-	Trnp1	TMF1-regulated nuclear protein 1 [Source:MGI Symbol;Acc:MGI:1916789]
NM_028810	Up in Rex-	Rnd3	Rho family GTPase 3 [Source:MGI Symbol;Acc:MGI:1921444]
NM_175358	Up in Rex-	Zdhhc15	zinc finger, DHHC domain containing 15 [Source:MGI Symbol;Acc:MGI:1915336]
NM_018738	Up in Rex-	Igtp	interferon gamma induced GTPase [Source:MGI Symbol;Acc:MGI:107729]
NM_172731	Up in Rex-	Fgd5	FYVE, RhoGEF and PH domain containing 5 [Source:MGI Symbol;Acc:MGI:2443369]
NM_001103181	Up in Rex-	Tulp4	tubby like protein 4 [Source:MGI Symbol;Acc:MGI:1916092]
NM_001111116	Up in Rex-	NA	NA
NM_019762	Up in Rex-	Pkp3	plakophilin 3 [Source:MGI Symbol;Acc:MGI:1891830]
NR_027652	Up in Rex-	NA	NA
NM_010478	Up in Rex-	Hspa1b	heat shock protein 1B [Source:MGI Symbol;Acc:MGI:99517]
NM_001077953	Up in Rex-	NA	NA
NM_001013758	Up in Rex-	Lingo3	leucine rich repeat and Ig domain containing 3 [Source:MGI Symbol;Acc:MGI:3609246]
NM_207653	Up in Rex-	Cflar	CASP8 and FADD-like apoptosis regulator [Source:MGI Symbol;Acc:MGI:1336166]
NM_001190718	Up in Rex-	Dcaf12l1	DDB1 and CUL4 associated factor 12-like 1 [Source:MGI Symbol;Acc:MGI:2444462]
NM_134163	Up in Rex-	Mbnl3	muscleblind-like 3 (Drosophila) [Source:MGI Symbol;Acc:MGI:2444912]
NM_030025	Up in Rex-	Ccdc150	coiled-coil domain containing 150 [Source:MGI Symbol;Acc:MGI:1925266]
NM_153791	Up in Rex-	Flywch1	FLYWCH-type zinc finger 1 [Source:MGI Symbol;Acc:MGI:2442638]
NM_001122680	Up in Rex-	Pvrl4	poliovirus receptor-related 4 [Source:MGI Symbol;Acc:MGI:1918990]
NM_029601	Up in Rex-	Ift43	intraflagellar transport 43 homolog (Chlamydomonas) [Source:MGI Symbol;Acc:MGI:1923661]
NM_001081064	Up in Rex-	Pdzd2	PDZ domain containing 2 [Source:MGI Symbol;Acc:MGI:1922394]
NM_008185	Up in Rex-	Gstt1	glutathione S-transferase, theta 1 [Source:MGI Symbol;Acc:MGI:107379]
NM_172523	Up in Rex-	Slc18a2	solute carrier family 18 (vesicular monoamine), member 2 [Source:MGI Symbol;Acc:MGI:106677]
NM_178739	Up in Rex-	Dcaf12l1	DDB1 and CUL4 associated factor 12-like 1 [Source:MGI Symbol;Acc:MGI:2444462]
NM_028394	Up in Rex-	Hspb11	heat shock protein family B (small), member 11 [Source:MGI Symbol;Acc:MGI:1920188]
NM_001012311	Up in Rex-	Pgbd1	piggyBac transposable element derived 1 [Source:MGI Symbol;Acc:MGI:2441675]
NM_199017	Up in Rex-	9230110C19Rik	RIKEN cDNA 9230110C19 gene [Source:MGI Symbol;Acc:MGI:3045346]
NR_030484	Up in Rex-	NA	NA
NM_177364	Up in Rex-	Sh3pxd2b	SH3 and PX domains 2B [Source:MGI Symbol;Acc:MGI:2442062]
NM_031380	Up in Rex-	Fstl3	follistatin-like 3 [Source:MGI Symbol;Acc:MGI:1890391]
NM_172656	Up in Rex-	Stradb	STE20-related kinase adaptor beta [Source:MGI Symbol;Acc:MGI:2144047]
NM_133710	Up in Rex-	Ctdspl	CTD (carboxy-terminal domain, RNA polymerase II, polypeptide A) small phosphatase-like [Source:MGI Symbol;Acc:MGI:1916524]
NM_178884	Up in Rex-	Obsl1	obscurin-like 1 [Source:MGI Symbol;Acc:MGI:2138628]
NM_023665	Up in Rex-	D4Wsu53e	DNA segment, Chr 4, Wayne State University 53, expressed [Source:MGI Symbol;Acc:MGI:106498]
NM_145933	Up in Rex-	St6gal1	beta galactoside alpha 2,6 sialyltransferase 1 [Source:MGI Symbol;Acc:MGI:108470]
NM_173745	Up in Rex-	Dusp18	dual specificity phosphatase 18 [Source:MGI Symbol;Acc:MGI:1922469]
NM_008943	Up in Rex-	Psen1	presenilin 1 [Source:MGI Symbol;Acc:MGI:1202717]
NM_001076070	Up in Rex-	NA	NA
NM_172409	Up in Rex-	Fmnl2	formin-like 2 [Source:MGI Symbol;Acc:MGI:1918659]
NM_001081161	Up in Rex-	Fam171a1	family with sequence similarity 171, member A1 [Source:MGI Symbol;Acc:MGI:2442917]
NM_001177314	Up in Rex-	NA	NA
NM_009578	Up in Rex-	Ikzf1	IKAROS family zinc finger 1 [Source:MGI Symbol;Acc:MGI:1342540]
NM_031877	Up in Rex-	Wasf1	WAS protein family, member 1 [Source:MGI Symbol;Acc:MGI:1890563]
NM_001081750	Up in Rex-	Zfp664	zinc finger protein 664 [Source:MGI Symbol;Acc:MGI:2442505]
NM_008501	Up in Rex-	Lif	leukemia inhibitory factor [Source:MGI Symbol;Acc:MGI:96787]
NM_001122594	Up in Rex-	Phlpp2	PH domain and leucine rich repeat protein phosphatase 2 [Source:MGI Symbol;Acc:MGI:2444928]
NM_176832	Up in Rex-	Spire1	spire homolog 1 (Drosophila) [Source:MGI Symbol;Acc:MGI:1915416]
NM_010945	Up in Rex-	Nsmaf	neutral sphingomyelinase (N-SMase) activation associated factor [Source:MGI Symbol;Acc:MGI:1341864]
NM_022424	Up in Rex-	Fndc4	fibronectin type III domain containing 4 [Source:MGI Symbol;Acc:MGI:1917195]
NM_008495	Up in Rex-	Lgals1	lectin, galactose binding, soluble 1 [Source:MGI Symbol;Acc:MGI:96777]
NR_033729	Up in Rex-	NA	NA
NM_009856	Up in Rex-	Cd83	CD83 antigen [Source:MGI Symbol;Acc:MGI:1328316]
NM_177710	Up in Rex-	Ssh2	slingshot homolog 2 (Drosophila) [Source:MGI Symbol;Acc:MGI:2679255]
NR_029474	Up in Rex-	NA	NA
NM_198424	Up in Rex-	Orai3	ORAI calcium release-activated calcium modulator 3 [Source:MGI Symbol;Acc:MGI:3039586]
NR_004857	Up in Rex-	NA	NA
NM_001039077	Up in Rex-	NA	NA
NM_026428	Up in Rex-	Dcxr	dicarbonyl L-xylulose reductase [Source:MGI Symbol;Acc:MGI:1915130]
NR_029737	Up in Rex-	Mir20a	microRNA 20a [Source:MGI Symbol;Acc:MGI:2676872]
NM_178761	Up in Rex-	Zfp672	zinc finger protein 672 [Source:MGI Symbol;Acc:MGI:2442105]
NM_133832	Up in Rex-	Rdh10	retinol dehydrogenase 10 (all-trans) [Source:MGI Symbol;Acc:MGI:1924238]
NM_153459	Up in Rex-	Dusp7	dual specificity phosphatase 7 [Source:MGI Symbol;Acc:MGI:2387100]
NM_009398	Up in Rex-	Tnfaip6	tumor necrosis factor alpha induced protein 6 [Source:MGI Symbol;Acc:MGI:1195266]
NM_172939	Up in Rex-	Sowahc	sosondowah ankyrin repeat domain family member C [Source:MGI Symbol;Acc:MGI:3606051]
NM_001033149	Up in Rex-	Ttc9	tetratricopeptide repeat domain 9 [Source:MGI Symbol;Acc:MGI:1916730]
NM_011795	Up in Rex-	C1ql1	complement component 1, q subcomponent-like 1 [Source:MGI Symbol;Acc:MGI:1344400]
NM_001042528	Up in Rex-	Cacna1b	calcium channel, voltage-dependent, N type, alpha 1B subunit [Source:MGI Symbol;Acc:MGI:88296]
NM_198167	Up in Rex-	Tmem63b	transmembrane protein 63b [Source:MGI Symbol;Acc:MGI:2387609]
NM_027893	Up in Rex-	Pvrl4	poliovirus receptor-related 4 [Source:MGI Symbol;Acc:MGI:1918990]
NM_001039078	Up in Rex-	Prosc	proline synthetase co-transcribed [Source:MGI Symbol;Acc:MGI:1891207]
NM_009842	Up in Rex-	Cd151	CD151 antigen [Source:MGI Symbol;Acc:MGI:1096360]
NM_194355	Up in Rex-	Spire1	spire homolog 1 (Drosophila) [Source:MGI Symbol;Acc:MGI:1915416]
NM_001039537	Up in Rex-	Lif	leukemia inhibitory factor [Source:MGI Symbol;Acc:MGI:96787]
NM_172637	Up in Rex-	Hectd2	HECT domain containing 2 [Source:MGI Symbol;Acc:MGI:2442663]
NM_001163471	Up in Rex-	Hectd2	HECT domain containing 2 [Source:MGI Symbol;Acc:MGI:2442663]
NM_001111049	Up in Rex-	Cd151	CD151 antigen [Source:MGI Symbol;Acc:MGI:1096360]
NM_153537	Up in Rex-	Phldb1	pleckstrin homology-like domain, family B, member 1 [Source:MGI Symbol;Acc:MGI:2143230]
NM_001042613	Up in Rex-	Sepp1	selenoprotein P, plasma, 1 [Source:MGI Symbol;Acc:MGI:894288]
NM_001042614	Up in Rex-	Sepp1	selenoprotein P, plasma, 1 [Source:MGI Symbol;Acc:MGI:894288]
NM_021791	Up in Rex-	Doc2g	double C2, gamma [Source:MGI Symbol;Acc:MGI:1926250]
NM_183195	Up in Rex-	Marveld1	MARVEL (membrane-associating) domain containing 1 [Source:MGI Symbol;Acc:MGI:2147570]
NM_009155	Up in Rex-	Sepp1	selenoprotein P, plasma, 1 [Source:MGI Symbol;Acc:MGI:894288]
NM_027949	Up in Rex-	Phf7	PHD finger protein 7 [Source:MGI Symbol;Acc:MGI:1919088]
NM_028440	Up in Rex-	Abracl	ABRA C-terminal like [Source:MGI Symbol;Acc:MGI:1920362]
NM_019946	Up in Rex-	Mgst1	microsomal glutathione S-transferase 1 [Source:MGI Symbol;Acc:MGI:1913850]
NM_010630	Up in Rex-	Kifc2	kinesin family member C2 [Source:MGI Symbol;Acc:MGI:109187]
NM_184109	Up in Rex-	Rtl1	retrotransposon-like 1 [Source:MGI Symbol;Acc:MGI:2656842]
NM_028820	Up in Rex-	1700017B05Rik	RIKEN cDNA 1700017B05 gene [Source:MGI Symbol;Acc:MGI:1921461]
NM_133231	Up in Rex-	Rfxap	regulatory factor X-associated protein [Source:MGI Symbol;Acc:MGI:2180854]
NM_008439	Up in Rex-	Khk	ketohexokinase [Source:MGI Symbol;Acc:MGI:1096353]
NR_027903	Up in Rex-	NA	NA
NM_029347	Up in Rex-	Fggy	FGGY carbohydrate kinase domain containing [Source:MGI Symbol;Acc:MGI:1922828]
NM_011026	Up in Rex-	P2rx4	purinergic receptor P2X, ligand-gated ion channel 4 [Source:MGI Symbol;Acc:MGI:1338859]
NM_017054	Up in Rex-	NA	NA
NM_009223	Up in Rex-	Snn	stannin [Source:MGI Symbol;Acc:MGI:1276549]
NM_008484	Up in Rex-	Lamb3	laminin, beta 3 [Source:MGI Symbol;Acc:MGI:99915]
NM_001142727	Up in Rex-	1110065P20Rik	RIKEN cDNA 1110065P20 gene [Source:MGI Symbol;Acc:MGI:1916170]
NM_001172154	Up in Rex-	Dnase1l1	deoxyribonuclease 1-like 1 [Source:MGI Symbol;Acc:MGI:109628]
NM_007963	Up in Rex-	Mecom	MDS1 and EVI1 complex locus [Source:MGI Symbol;Acc:MGI:95457]
NM_001162920	Up in Rex-	Pgbd1	piggyBac transposable element derived 1 [Source:MGI Symbol;Acc:MGI:2441675]
NM_023168	Up in Rex-	Grina	glutamate receptor, ionotropic, N-methyl D-aspartate-associated protein 1 (glutamate binding) [Source:MGI Symbol;Acc:MGI:1913418]
NM_001161365	Up in Rex-	Rin3	Ras and Rab interactor 3 [Source:MGI Symbol;Acc:MGI:2385708]
NM_001005370	Up in Rex-	Spin2c	spindlin family, member 2C [Source:MGI Symbol;Acc:MGI:3605548]
NM_026929	Up in Rex-	Chac1	ChaC, cation transport regulator 1 [Source:MGI Symbol;Acc:MGI:1916315]
NM_152800	Up in Rex-	Tor2a	torsin family 2, member A [Source:MGI Symbol;Acc:MGI:1353596]
NM_009502	Up in Rex-	Vcl	vinculin [Source:MGI Symbol;Acc:MGI:98927]
NM_001165971	Up in Rex-	NA	NA
NM_001145854	Up in Rex-	Pak6	p21 protein (Cdc42/Rac)-activated kinase 6 [Source:MGI Symbol;Acc:MGI:2679420]
NM_133654	Up in Rex-	Cd34	CD34 antigen [Source:MGI Symbol;Acc:MGI:88329]
NM_001025597	Up in Rex-	Ikzf1	IKAROS family zinc finger 1 [Source:MGI Symbol;Acc:MGI:1342540]
NM_144551	Up in Rex-	Trib2	tribbles homolog 2 (Drosophila) [Source:MGI Symbol;Acc:MGI:2145021]
NM_009883	Up in Rex-	Cebpb	CCAAT/enhancer binding protein (C/EBP), beta [Source:MGI Symbol;Acc:MGI:88373]
NM_007556	Up in Rex-	Bmp6	bone morphogenetic protein 6 [Source:MGI Symbol;Acc:MGI:88182]
NM_008384	Up in Rex-	Inpp1	inositol polyphosphate-1-phosphatase [Source:MGI Symbol;Acc:MGI:104848]
NM_001111099	Up in Rex-	Cdkn1a	cyclin-dependent kinase inhibitor 1A (P21) [Source:MGI Symbol;Acc:MGI:104556]
NM_001082976	Up in Rex-	Tc2n	tandem C2 domains, nuclear [Source:MGI Symbol;Acc:MGI:1921663]
NM_008441	Up in Rex-	Kif1b	kinesin family member 1B [Source:MGI Symbol;Acc:MGI:108426]
NM_198611	Up in Rex-	B3gnt4	UDP-GlcNAc:betaGal beta-1,3-N-acetylglucosaminyltransferase 4 [Source:MGI Symbol;Acc:MGI:2680208]
NM_011595	Up in Rex-	Timp3	tissue inhibitor of metalloproteinase 3 [Source:MGI Symbol;Acc:MGI:98754]
NM_011190	Up in Rex-	Psme2	proteasome (prosome, macropain) activator subunit 2 (PA28 beta) [Source:MGI Symbol;Acc:MGI:1096365]
NR_027380	Up in Rex-	NA	NA
NM_010367	Up in Rex-	Magi1	membrane associated guanylate kinase, WW and PDZ domain containing 1 [Source:MGI Symbol;Acc:MGI:1203522]
NM_016769	Up in Rex-	Smad3	SMAD family member 3 [Source:MGI Symbol;Acc:MGI:1201674]
NM_175174	Up in Rex-	Klhl5	kelch-like 5 [Source:MGI Symbol;Acc:MGI:1919028]
NM_022267	Up in Rex-	NA	NA
NM_001122997	Up in Rex-	Dnmt3b	DNA methyltransferase 3B [Source:MGI Symbol;Acc:MGI:1261819]
NM_009849	Up in Rex-	Entpd2	ectonucleoside triphosphate diphosphohydrolase 2 [Source:MGI Symbol;Acc:MGI:1096863]
NM_001003961	Up in Rex-	Dnmt3b	DNA methyltransferase 3B [Source:MGI Symbol;Acc:MGI:1261819]
NM_001003963	Up in Rex-	Dnmt3b	DNA methyltransferase 3B [Source:MGI Symbol;Acc:MGI:1261819]
NM_009694	Up in Rex-	Apobec2	apolipoprotein B mRNA editing enzyme, catalytic polypeptide 2 [Source:MGI Symbol;Acc:MGI:1343178]
NM_001111050	Up in Rex-	Cd151	CD151 antigen [Source:MGI Symbol;Acc:MGI:1096360]
NM_177092	Up in Rex-	Msrb3	methionine sulfoxide reductase B3 [Source:MGI Symbol;Acc:MGI:2443538]
NM_175528	Up in Rex-	E330009J07Rik	RIKEN cDNA E330009J07 gene [Source:MGI Symbol;Acc:MGI:2444256]
NM_024188	Up in Rex-	Oxct1	3-oxoacid CoA transferase 1 [Source:MGI Symbol;Acc:MGI:1914291]
NM_001003960	Up in Rex-	Dnmt3b	DNA methyltransferase 3B [Source:MGI Symbol;Acc:MGI:1261819]
NM_010068	Up in Rex-	Dnmt3b	DNA methyltransferase 3B [Source:MGI Symbol;Acc:MGI:1261819]
NM_010368	Up in Rex-	Gusb	glucuronidase, beta [Source:MGI Symbol;Acc:MGI:95872]
NM_031257	Up in Rex-	Plekha2	pleckstrin homology domain-containing, family A (phosphoinositide binding specific) member 2 [Source:MGI Symbol;Acc:MGI:1928144]
NM_001033257	Up in Rex-	Phactr2	phosphatase and actin regulator 2 [Source:MGI Symbol;Acc:MGI:2446138]
NM_145391	Up in Rex-	Tapbpl	TAP binding protein-like [Source:MGI Symbol;Acc:MGI:2384853]
NM_199470	Up in Rex-	Cdh24	cadherin-like 24 [Source:MGI Symbol;Acc:MGI:1928330]
NM_008609	Up in Rex-	Mmp15	matrix metallopeptidase 15 [Source:MGI Symbol;Acc:MGI:109320]
NM_029519	Up in Rex-	Rap2a	RAS related protein 2a [Source:MGI Symbol;Acc:MGI:97855]
NM_030750	Up in Rex-	Sgpp1	sphingosine-1-phosphate phosphatase 1 [Source:MGI Symbol;Acc:MGI:2135760]
NM_134437	Up in Rex-	Il17rd	interleukin 17 receptor D [Source:MGI Symbol;Acc:MGI:2159727]
NM_173184	Up in Rex-	Rln3	relaxin 3 [Source:MGI Symbol;Acc:MGI:2158015]
NM_033444	Up in Rex-	Clic1	chloride intracellular channel 1 [Source:MGI Symbol;Acc:MGI:2148924]
NM_019631	Up in Rex-	Tmem45a	transmembrane protein 45a [Source:MGI Symbol;Acc:MGI:1913122]
NM_008642	Up in Rex-	Mttp	microsomal triglyceride transfer protein [Source:MGI Symbol;Acc:MGI:106926]
NM_178653	Up in Rex-	Sccpdh	saccharopine dehydrogenase (putative) [Source:MGI Symbol;Acc:MGI:1924486]
NM_011078	Up in Rex-	Phf2	PHD finger protein 2 [Source:MGI Symbol;Acc:MGI:1338034]
NM_028326	Up in Rex-	Zfp618	zinc finger protein 618 [Source:MGI Symbol;Acc:MGI:1919950]
NM_011902	Up in Rex-	Tekt2	tektin 2 [Source:MGI Symbol;Acc:MGI:1346335]
NM_001177536	Up in Rex-	Prdm11	PR domain containing 11 [Source:MGI Symbol;Acc:MGI:2685553]
NM_001190408	Up in Rex-	Gas2l1	growth arrest-specific 2 like 1 [Source:MGI Symbol;Acc:MGI:1926176]
NM_145506	Up in Rex-	Epb4.1l5	erythrocyte protein band 4.1-like 5 [Source:MGI Symbol;Acc:MGI:103006]
NM_144560	Up in Rex-	Gas2l1	growth arrest-specific 2 like 1 [Source:MGI Symbol;Acc:MGI:1926176]
NM_011334	Up in Rex-	Clcn4-2	chloride channel 4-2 [Source:MGI Symbol;Acc:MGI:104571]
NR_003363	Up in Rex-	NA	NA
NM_053207	Up in Rex-	Egln1	EGL nine homolog 1 (C. elegans) [Source:MGI Symbol;Acc:MGI:1932286]
NM_026125	Up in Rex-	Fam132a	family with sequence similarity 132, member A [Source:MGI Symbol;Acc:MGI:1914639]
NM_023526	Up in Rex-	Nkiras1	NFKB inhibitor interacting Ras-like protein 1 [Source:MGI Symbol;Acc:MGI:1916971]
NM_177725	Up in Rex-	Lrrc8a	leucine rich repeat containing 8A [Source:MGI Symbol;Acc:MGI:2652847]
NM_011571	Up in Rex-	Tesk1	testis specific protein kinase 1 [Source:MGI Symbol;Acc:MGI:1201675]
NM_011206	Up in Rex-	Ptpn18	protein tyrosine phosphatase, non-receptor type 18 [Source:MGI Symbol;Acc:MGI:108410]
NM_011871	Up in Rex-	Prkra	protein kinase, interferon inducible double stranded RNA dependent activator [Source:MGI Symbol;Acc:MGI:1344375]
NM_133821	Up in Rex-	Phlpp1	PH domain and leucine rich repeat protein phosphatase 1 [Source:MGI Symbol;Acc:MGI:2138327]
NM_001033416	Up in Rex-	Gal3st4	galactose-3-O-sulfotransferase 4 [Source:MGI Symbol;Acc:MGI:1916254]
NM_001029850	Up in Rex-	Magi1	membrane associated guanylate kinase, WW and PDZ domain containing 1 [Source:MGI Symbol;Acc:MGI:1203522]
NR_021486	Up in Rex-	NA	NA
NR_004429	Up in Rex-	NA	NA
NM_130895	Up in Rex-	Adarb1	adenosine deaminase, RNA-specific, B1 [Source:MGI Symbol;Acc:MGI:891999]
NM_001024837	Up in Rex-	Adarb1	adenosine deaminase, RNA-specific, B1 [Source:MGI Symbol;Acc:MGI:891999]
NM_001083320	Up in Rex-	Magi1	membrane associated guanylate kinase, WW and PDZ domain containing 1 [Source:MGI Symbol;Acc:MGI:1203522]
NM_008783	Up in Rex-	Pbx1	pre B cell leukemia homeobox 1 [Source:MGI Symbol;Acc:MGI:97495]
NM_019764	Up in Rex-	Amotl2	angiomotin-like 2 [Source:MGI Symbol;Acc:MGI:1929286]
NM_031163	Up in Rex-	Col2a1	collagen, type II, alpha 1 [Source:MGI Symbol;Acc:MGI:88452]
NM_020255	Up in Rex-	Scand1	SCAN domain-containing 1 [Source:MGI Symbol;Acc:MGI:1343132]
NM_001099303	Up in Rex-	Fam159a	family with sequence similarity 159, member A [Source:MGI Symbol;Acc:MGI:3651644]
NM_001038614	Up in Rex-	NA	NA
NM_029798	Up in Rex-	Flywch2	FLYWCH family member 2 [Source:MGI Symbol;Acc:MGI:1924167]
NM_026280	Up in Rex-	Mxra7	matrix-remodelling associated 7 [Source:MGI Symbol;Acc:MGI:1914872]
NM_148944	Up in Rex-	Chrnb4	cholinergic receptor, nicotinic, beta polypeptide 4 [Source:MGI Symbol;Acc:MGI:87892]
NM_001159408	Up in Rex-	B3gnt5	UDP-GlcNAc:betaGal beta-1,3-N-acetylglucosaminyltransferase 5 [Source:MGI Symbol;Acc:MGI:2137302]
NM_001002897	Up in Rex-	Atg9b	autophagy related 9B [Source:MGI Symbol;Acc:MGI:2685420]
NM_001159407	Up in Rex-	B3gnt5	UDP-GlcNAc:betaGal beta-1,3-N-acetylglucosaminyltransferase 5 [Source:MGI Symbol;Acc:MGI:2137302]
NM_007725	Up in Rex-	Cnn2	calponin 2 [Source:MGI Symbol;Acc:MGI:105093]
NM_017374	Up in Rex-	Ppp2cb	protein phosphatase 2 (formerly 2A), catalytic subunit, beta isoform [Source:MGI Symbol;Acc:MGI:1321161]
NM_144558	Up in Rex-	Bivm	basic, immunoglobulin-like variable motif containing [Source:MGI Symbol;Acc:MGI:2179809]
NM_053082	Up in Rex-	Tspan4	tetraspanin 4 [Source:MGI Symbol;Acc:MGI:1928097]
NM_009230	Up in Rex-	Soat1	sterol O-acyltransferase 1 [Source:MGI Symbol;Acc:MGI:104665]
NM_177320	Up in Rex-	Pik3r5	phosphoinositide-3-kinase, regulatory subunit 5, p101 [Source:MGI Symbol;Acc:MGI:2443588]
NM_144881	Up in Rex-	Hhat	hedgehog acyltransferase [Source:MGI Symbol;Acc:MGI:2444681]
NM_019482	Up in Rex-	Panx1	pannexin 1 [Source:MGI Symbol;Acc:MGI:1860055]
NM_007669	Up in Rex-	Cdkn1a	cyclin-dependent kinase inhibitor 1A (P21) [Source:MGI Symbol;Acc:MGI:104556]
NM_001033270	Up in Rex-	Slc4a7	solute carrier family 4, sodium bicarbonate cotransporter, member 7 [Source:MGI Symbol;Acc:MGI:2443878]
NM_008009	Up in Rex-	Fgfbp1	fibroblast growth factor binding protein 1 [Source:MGI Symbol;Acc:MGI:1096350]
NM_177192	Up in Rex-	Dennd5b	DENN/MADD domain containing 5B [Source:MGI Symbol;Acc:MGI:2444273]
NM_026055	Up in Rex-	Rpl39	ribosomal protein L39 [Source:MGI Symbol;Acc:MGI:1914498]
NM_054052	Up in Rex-	B3gnt5	UDP-GlcNAc:betaGal beta-1,3-N-acetylglucosaminyltransferase 5 [Source:MGI Symbol;Acc:MGI:2137302]
NM_023277	Up in Rex-	Jam3	junction adhesion molecule 3 [Source:MGI Symbol;Acc:MGI:1933825]
NM_011889	Up in Rex-	2003-09-01	septin 3 [Source:MGI Symbol;Acc:MGI:1345148]
NM_030211	Up in Rex-	NA	NA
NR_033541	Up in Rex-	NA	NA
NM_027995	Up in Rex-	Paqr7	progestin and adipoQ receptor family member VII [Source:MGI Symbol;Acc:MGI:1919154]
NR_033585	Up in Rex-	NA	NA
NR_033727	Up in Rex-	NA	NA
NR_003946	Up in Rex-	NA	NA
NM_028386	Up in Rex-	Asphd2	aspartate beta-hydroxylase domain containing 2 [Source:MGI Symbol;Acc:MGI:1920148]
NM_009309	Up in Rex-	T	brachyury [Source:MGI Symbol;Acc:MGI:98472]
NM_008349	Up in Rex-	Il10rb	interleukin 10 receptor, beta [Source:MGI Symbol;Acc:MGI:109380]
NM_146142	Up in Rex-	Tdrd7	tudor domain containing 7 [Source:MGI Symbol;Acc:MGI:2140279]
NM_144891	Up in Rex-	Gdap1l1	ganglioside-induced differentiation-associated protein 1-like 1 [Source:MGI Symbol;Acc:MGI:2385163]
NM_153088	Up in Rex-	Ctdsp1	CTD (carboxy-terminal domain, RNA polymerase II, polypeptide A) small phosphatase 1 [Source:MGI Symbol;Acc:MGI:2654470]
NM_007585	Up in Rex-	Anxa2	annexin A2 [Source:MGI Symbol;Acc:MGI:88246]
NM_020007	Up in Rex-	Mbnl1	muscleblind-like 1 (Drosophila) [Source:MGI Symbol;Acc:MGI:1928482]
NM_009250	Up in Rex-	Serpini1	serine (or cysteine) peptidase inhibitor, clade I, member 1 [Source:MGI Symbol;Acc:MGI:1194506]
NM_016851	Up in Rex-	Irf6	interferon regulatory factor 6 [Source:MGI Symbol;Acc:MGI:1859211]
NM_027078	Up in Rex-	Ikbip	IKBKB interacting protein [Source:MGI Symbol;Acc:MGI:1914704]
NM_001109010	Up in Rex-	NA	NA
NM_001033713	Up in Rex-	Mef2a	myocyte enhancer factor 2A [Source:MGI Symbol;Acc:MGI:99532]
NM_001033301	Up in Rex-	Fhdc1	FH2 domain containing 1 [Source:MGI Symbol;Acc:MGI:2684972]
NM_183208	Up in Rex-	Zmiz1	zinc finger, MIZ-type containing 1 [Source:MGI Symbol;Acc:MGI:3040693]
NM_009037	Up in Rex-	Rcn1	reticulocalbin 1 [Source:MGI Symbol;Acc:MGI:104559]
NM_172460	Up in Rex-	NA	NA
NM_001108977	Up in Rex-	NA	NA
NM_025483	Up in Rex-	Senp7	SUMO1/sentrin specific peptidase 7 [Source:MGI Symbol;Acc:MGI:1913565]
NM_008055	Up in Rex-	Fzd4	frizzled homolog 4 (Drosophila) [Source:MGI Symbol;Acc:MGI:108520]
NR_026848	Up in Rex-	NA	NA
NM_013670	Up in Rex-	Snrpn	small nuclear ribonucleoprotein N [Source:MGI Symbol;Acc:MGI:98347]
NM_033174	Up in Rex-	Snrpn	small nuclear ribonucleoprotein N [Source:MGI Symbol;Acc:MGI:98347]
NM_177231	Up in Rex-	Arrb1	arrestin, beta 1 [Source:MGI Symbol;Acc:MGI:99473]
NM_178220	Up in Rex-	Arrb1	arrestin, beta 1 [Source:MGI Symbol;Acc:MGI:99473]
NM_053252	Up in Rex-	Ehbp1l1	EH domain binding protein 1-like 1 [Source:MGI Symbol;Acc:MGI:3612340]
NM_175251	Up in Rex-	Arid2	AT rich interactive domain 2 (ARID, RFX-like) [Source:MGI Symbol;Acc:MGI:1924294]
NR_033503	Up in Rex-	NA	NA
NM_001024698	Up in Rex-	Cpa2	carboxypeptidase A2, pancreatic [Source:MGI Symbol;Acc:MGI:3617840]
NM_001107775	Up in Rex-	NA	NA
NM_025833	Up in Rex-	Baiap2l1	BAI1-associated protein 2-like 1 [Source:MGI Symbol;Acc:MGI:1914148]
NM_013855	Up in Rex-	Abca3	ATP-binding cassette, sub-family A (ABC1), member 3 [Source:MGI Symbol;Acc:MGI:1351617]
NM_176952	Up in Rex-	6430573F11Rik	RIKEN cDNA 6430573F11 gene [Source:MGI Symbol;Acc:MGI:2442328]
NM_011029	Up in Rex-	Rpsa	ribosomal protein SA [Source:MGI Symbol;Acc:MGI:105381]
NM_025685	Up in Rex-	Col27a1	collagen, type XXVII, alpha 1 [Source:MGI Symbol;Acc:MGI:2672118]
NM_001081120	Up in Rex-	Fam89a	family with sequence similarity 89, member A [Source:MGI Symbol;Acc:MGI:1916877]
NM_016867	Up in Rex-	Gipc2	GIPC PDZ domain containing family, member 2 [Source:MGI Symbol;Acc:MGI:1889209]
NM_010921	Up in Rex-	Nkx3-1	NK-3 transcription factor, locus 1 (Drosophila) [Source:MGI Symbol;Acc:MGI:97352]
NM_001003971	Up in Rex-	Senp7	SUMO1/sentrin specific peptidase 7 [Source:MGI Symbol;Acc:MGI:1913565]
NM_026203	Up in Rex-	Ahi1	Abelson helper integration site 1 [Source:MGI Symbol;Acc:MGI:87971]
NM_001114596	Up in Rex-	Ehbp1l1	EH domain binding protein 1-like 1 [Source:MGI Symbol;Acc:MGI:3612340]
NM_001114595	Up in Rex-	Ehbp1l1	EH domain binding protein 1-like 1 [Source:MGI Symbol;Acc:MGI:3612340]
NM_001163591	Up in Rex-	Stx11	syntaxin 11 [Source:MGI Symbol;Acc:MGI:1921982]
NM_134080	Up in Rex-	Flnb	filamin, beta [Source:MGI Symbol;Acc:MGI:2446089]
NM_028924	Up in Rex-	Tc2n	tandem C2 domains, nuclear [Source:MGI Symbol;Acc:MGI:1921663]
NM_001163590	Up in Rex-	Stx11	syntaxin 11 [Source:MGI Symbol;Acc:MGI:1921982]
NM_201646	Up in Rex-	Btbd6	BTB (POZ) domain containing 6 [Source:MGI Symbol;Acc:MGI:3026623]
NR_033510	Up in Rex-	NA	NA
NM_144816	Up in Rex-	Rhbdl1	rhomboid, veinlet-like 1 (Drosophila) [Source:MGI Symbol;Acc:MGI:2384891]
NM_175541	Up in Rex-	Mum1l1	melanoma associated antigen (mutated) 1-like 1 [Source:MGI Symbol;Acc:MGI:2445062]
NM_023790	Up in Rex-	Wdr54	WD repeat domain 54 [Source:MGI Symbol;Acc:MGI:1922909]
NM_001024494	Up in Rex-	NA	NA
NM_008029	Up in Rex-	Flt4	FMS-like tyrosine kinase 4 [Source:MGI Symbol;Acc:MGI:95561]
NM_173440	Up in Rex-	Nrip1	nuclear receptor interacting protein 1 [Source:MGI Symbol;Acc:MGI:1315213]
NM_001170568	Up in Rex-	NA	NA
NM_145457	Up in Rex-	Paip1	polyadenylate binding protein-interacting protein 1 [Source:MGI Symbol;Acc:MGI:2384993]
NM_133351	Up in Rex-	Prss8	protease, serine, 8 (prostasin) [Source:MGI Symbol;Acc:MGI:1923810]
NM_009416	Up in Rex-	Tpm2	tropomyosin 2, beta [Source:MGI Symbol;Acc:MGI:98810]
NM_001134383	Up in Rex-	Iqsec1	IQ motif and Sec7 domain 1 [Source:MGI Symbol;Acc:MGI:1196356]
NM_198423	Up in Rex-	Bahcc1	BAH domain and coiled-coil containing 1 [Source:MGI Symbol;Acc:MGI:2679272]
NM_009208	Up in Rex-	Slc4a3	solute carrier family 4 (anion exchanger), member 3 [Source:MGI Symbol;Acc:MGI:109350]
NM_028420	Up in Rex-	Camk2n2	calcium/calmodulin-dependent protein kinase II inhibitor 2 [Source:MGI Symbol;Acc:MGI:1920297]
NM_001039581	Up in Rex-	Abca3	ATP-binding cassette, sub-family A (ABC1), member 3 [Source:MGI Symbol;Acc:MGI:1351617]
NM_026719	Up in Rex-	Lmbrd1	LMBR1 domain containing 1 [Source:MGI Symbol;Acc:MGI:1915671]
NM_001164630	Up in Rex-	Mum1l1	melanoma associated antigen (mutated) 1-like 1 [Source:MGI Symbol;Acc:MGI:2445062]
NM_020493	Up in Rex-	Srf	serum response factor [Source:MGI Symbol;Acc:MGI:106658]
NM_009636	Up in Rex-	Aebp1	AE binding protein 1 [Source:MGI Symbol;Acc:MGI:1197012]
NM_009574	Up in Rex-	Zic2	zinc finger protein of the cerebellum 2 [Source:MGI Symbol;Acc:MGI:106679]
NM_011905	Up in Rex-	Tlr2	toll-like receptor 2 [Source:MGI Symbol;Acc:MGI:1346060]
NM_001164632	Up in Rex-	Mum1l1	melanoma associated antigen (mutated) 1-like 1 [Source:MGI Symbol;Acc:MGI:2445062]
NM_001164633	Up in Rex-	Mum1l1	melanoma associated antigen (mutated) 1-like 1 [Source:MGI Symbol;Acc:MGI:2445062]
NM_013860	Up in Rex-	Limd1	LIM domains containing 1 [Source:MGI Symbol;Acc:MGI:1352502]
NM_001164631	Up in Rex-	Mum1l1	melanoma associated antigen (mutated) 1-like 1 [Source:MGI Symbol;Acc:MGI:2445062]
NM_145958	Up in Rex-	Kbtbd2	kelch repeat and BTB (POZ) domain containing 2 [Source:MGI Symbol;Acc:MGI:2384811]
NM_009394	Up in Rex-	Tnnc2	troponin C2, fast [Source:MGI Symbol;Acc:MGI:98780]
NM_007511	Up in Rex-	Atp7b	ATPase, Cu++ transporting, beta polypeptide [Source:MGI Symbol;Acc:MGI:103297]
NM_007579	Up in Rex-	Cacna1b	calcium channel, voltage-dependent, N type, alpha 1B subunit [Source:MGI Symbol;Acc:MGI:88296]
NM_001039175	Up in Rex-	Elovl1	elongation of very long chain fatty acids (FEN1/Elo2, SUR4/Elo3, yeast)-like 1 [Source:MGI Symbol;Acc:MGI:1858959]
NM_130447	Up in Rex-	Dusp16	dual specificity phosphatase 16 [Source:MGI Symbol;Acc:MGI:1917936]
NM_001079849	Up in Rex-	Paip1	polyadenylate binding protein-interacting protein 1 [Source:MGI Symbol;Acc:MGI:2384993]
NM_021409	Up in Rex-	Pard6b	par-6 (partitioning defective 6) homolog beta (C. elegans) [Source:MGI Symbol;Acc:MGI:2135605]
NM_019422	Up in Rex-	Elovl1	elongation of very long chain fatty acids (FEN1/Elo2, SUR4/Elo3, yeast)-like 1 [Source:MGI Symbol;Acc:MGI:1858959]
NM_001122989	Up in Rex-	Cdc14b	CDC14 cell division cycle 14B [Source:MGI Symbol;Acc:MGI:2441808]
NM_001162919	Up in Rex-	Pgbd1	piggyBac transposable element derived 1 [Source:MGI Symbol;Acc:MGI:2441675]
NM_173006	Up in Rex-	Pon3	paraoxonase 3 [Source:MGI Symbol;Acc:MGI:106686]
NM_001146351	Up in Rex-	Ephb6	Eph receptor B6 [Source:MGI Symbol;Acc:MGI:1096338]
NM_001082962	Up in Rex-	Snrpn	small nuclear ribonucleoprotein N [Source:MGI Symbol;Acc:MGI:98347]
NM_001082961	Up in Rex-	Snrpn	small nuclear ribonucleoprotein N [Source:MGI Symbol;Acc:MGI:98347]
NM_025476	Up in Rex-	Rmdn1	regulator of microtubule dynamics 1 [Source:MGI Symbol;Acc:MGI:1913552]
NM_001163457	Up in Rex-	Mttp	microsomal triglyceride transfer protein [Source:MGI Symbol;Acc:MGI:106926]
NM_133729	Up in Rex-	2610018G03Rik	RIKEN cDNA 2610018G03 gene [Source:MGI Symbol;Acc:MGI:1917665]
NM_007680	Up in Rex-	Ephb6	Eph receptor B6 [Source:MGI Symbol;Acc:MGI:1096338]
NM_172587	Up in Rex-	Cdc14b	CDC14 cell division cycle 14B [Source:MGI Symbol;Acc:MGI:2441808]
NM_001033042	Up in Rex-	Lrrc14b	leucine rich repeat containing 14B [Source:MGI Symbol;Acc:MGI:2145269]
NM_001033254	Up in Rex-	Pak6	p21 protein (Cdc42/Rac)-activated kinase 6 [Source:MGI Symbol;Acc:MGI:2679420]
NM_011514	Up in Rex-	Suv39h1	suppressor of variegation 3-9 homolog 1 (Drosophila) [Source:MGI Symbol;Acc:MGI:1099440]
NM_172865	Up in Rex-	Manea	mannosidase, endo-alpha [Source:MGI Symbol;Acc:MGI:2444484]
NM_001163282	Up in Rex-	Gdf1	growth differentiation factor 1 [Source:MGI Symbol;Acc:MGI:95683]
NM_138647	Up in Rex-	Gdf1	growth differentiation factor 1 [Source:MGI Symbol;Acc:MGI:95683]
NM_028673	Up in Rex-	Zdbf2	zinc finger, DBF-type containing 2 [Source:MGI Symbol;Acc:MGI:1921134]
NM_172580	Up in Rex-	Acot6	acyl-CoA thioesterase 6 [Source:MGI Symbol;Acc:MGI:1921287]
NM_011519	Up in Rex-	Sdc1	syndecan 1 [Source:MGI Symbol;Acc:MGI:1349162]
NM_013585	Up in Rex-	Psmb9	proteasome (prosome, macropain) subunit, beta type 9 (large multifunctional peptidase 2) [Source:MGI Symbol;Acc:MGI:1346526]
NM_021563	Up in Rex-	Erbb2ip	Erbb2 interacting protein [Source:MGI Symbol;Acc:MGI:1890169]
NR_033225	Up in Rex-	NA	NA
NM_001035525	Up in Rex-	AU040320	expressed sequence AU040320 [Source:MGI Symbol;Acc:MGI:2140475]
NM_010449	Up in Rex-	Hoxa1	homeobox A1 [Source:MGI Symbol;Acc:MGI:96170]
NM_001111059	Up in Rex-	Cd34	CD34 antigen [Source:MGI Symbol;Acc:MGI:88329]
NM_152821	Up in Rex-	Purg	purine-rich element binding protein G [Source:MGI Symbol;Acc:MGI:1922279]
NM_001177776	Up in Rex-	Ahi1	Abelson helper integration site 1 [Source:MGI Symbol;Acc:MGI:87971]
NM_001009947	Up in Rex-	Dock11	dedicator of cytokinesis 11 [Source:MGI Symbol;Acc:MGI:1923224]
NM_001145900	Up in Rex-	Btbd6	BTB (POZ) domain containing 6 [Source:MGI Symbol;Acc:MGI:3026623]
NM_021465	Up in Rex-	Stag2	stromal antigen 2 [Source:MGI Symbol;Acc:MGI:1098583]
NM_183019	Up in Rex-	Arhgef4	Rho guanine nucleotide exchange factor (GEF) 4 [Source:MGI Symbol;Acc:MGI:2442507]
NM_008427	Up in Rex-	Kcnj4	potassium inwardly-rectifying channel, subfamily J, member 4 [Source:MGI Symbol;Acc:MGI:104743]
NM_010139	Up in Rex-	Epha2	Eph receptor A2 [Source:MGI Symbol;Acc:MGI:95278]
NM_001005868	Up in Rex-	Erbb2ip	Erbb2 interacting protein [Source:MGI Symbol;Acc:MGI:1890169]
NM_001077712	Up in Rex-	Stag2	stromal antigen 2 [Source:MGI Symbol;Acc:MGI:1098583]
NM_011785	Up in Rex-	Akt3	thymoma viral proto-oncogene 3 [Source:MGI Symbol;Acc:MGI:1345147]
NM_178417	Up in Rex-	Zfp867	zinc finger protein 867 [Source:MGI Symbol;Acc:MGI:2681848]
NM_026601	Up in Rex-	NA	NA
NM_010029	Up in Rex-	Ddx4	DEAD (Asp-Glu-Ala-Asp) box polypeptide 4 [Source:MGI Symbol;Acc:MGI:102670]
NM_011639	Up in Rex-	Trip6	thyroid hormone receptor interactor 6 [Source:MGI Symbol;Acc:MGI:1343458]
NM_001170433	Up in Rex-	Ppfibp1	PTPRF interacting protein, binding protein 1 (liprin beta 1) [Source:MGI Symbol;Acc:MGI:1914783]
NM_026221	Up in Rex-	Ppfibp1	PTPRF interacting protein, binding protein 1 (liprin beta 1) [Source:MGI Symbol;Acc:MGI:1914783]
NM_010298	Up in Rex-	Glrb	glycine receptor, beta subunit [Source:MGI Symbol;Acc:MGI:95751]
NM_024217	Up in Rex-	Cmtm3	CKLF-like MARVEL transmembrane domain containing 3 [Source:MGI Symbol;Acc:MGI:2447162]
NR_033602	Up in Rex-	NA	NA
NM_011328	Up in Rex-	Sct	secretin [Source:MGI Symbol;Acc:MGI:99466]
NM_031397	Up in Rex-	Bicc1	bicaudal C homolog 1 (Drosophila) [Source:MGI Symbol;Acc:MGI:1933388]
NM_012005	Up in Rex-	Med14	mediator complex subunit 14 [Source:MGI Symbol;Acc:MGI:1349442]
NM_021398	Up in Rex-	Slc43a3	solute carrier family 43, member 3 [Source:MGI Symbol;Acc:MGI:1931054]
NM_177075	Up in Rex-	Fndc9	fibronectin type III domain containing 9 [Source:MGI Symbol;Acc:MGI:2443410]
NM_016794	Up in Rex-	Vamp8	vesicle-associated membrane protein 8 [Source:MGI Symbol;Acc:MGI:1336882]
NM_001034867	Up in Rex-	Pm20d2	peptidase M20 domain containing 2 [Source:MGI Symbol;Acc:MGI:2685270]
NM_001039959	Up in Rex-	Ahnak	AHNAK nucleoprotein (desmoyokin) [Source:MGI Symbol;Acc:MGI:1316648]
NM_030991	Up in Rex-	NA	NA
NR_015586	Up in Rex-	NA	NA
NM_145512	Up in Rex-	Sft2d2	SFT2 domain containing 2 [Source:MGI Symbol;Acc:MGI:1917362]
NM_001145885	Up in Rex-	Ddx4	DEAD (Asp-Glu-Ala-Asp) box polypeptide 4 [Source:MGI Symbol;Acc:MGI:102670]
NM_001003817	Up in Rex-	Erbb2	v-erb-b2 erythroblastic leukemia viral oncogene homolog 2, neuro/glioblastoma derived oncogene homolog (avian) [Source:MGI Symbol;Acc:MGI:95410]
NM_009864	Up in Rex-	Cdh1	cadherin 1 [Source:MGI Symbol;Acc:MGI:88354]
NM_001079760	Up in Rex-	NA	NA
NM_144788	Up in Rex-	Hectd1	HECT domain containing 1 [Source:MGI Symbol;Acc:MGI:2384768]
NM_001114597	Up in Rex-	Ehbp1l1	EH domain binding protein 1-like 1 [Source:MGI Symbol;Acc:MGI:3612340]
NM_019966	Up in Rex-	Mlycd	malonyl-CoA decarboxylase [Source:MGI Symbol;Acc:MGI:1928485]
NM_028335	Up in Rex-	Zfp248	zinc finger protein 248 [Source:MGI Symbol;Acc:MGI:1919970]
NM_013628	Up in Rex-	Pcsk1	proprotein convertase subtilisin/kexin type 1 [Source:MGI Symbol;Acc:MGI:97511]
NM_001101471	Up in Rex-	Akap5	A kinase (PRKA) anchor protein 5 [Source:MGI Symbol;Acc:MGI:2685104]
NM_015795	Up in Rex-	Fbxo16	F-box protein 16 [Source:MGI Symbol;Acc:MGI:1354706]
NM_058211	Up in Rex-	NA	NA
NM_009525	Up in Rex-	Wnt5b	wingless-related MMTV integration site 5B [Source:MGI Symbol;Acc:MGI:98959]
NM_001013132	Up in Rex-	NA	NA
NM_008430	Up in Rex-	Kcnk1	potassium channel, subfamily K, member 1 [Source:MGI Symbol;Acc:MGI:109322]
NM_001039176	Up in Rex-	Elovl1	elongation of very long chain fatty acids (FEN1/Elo2, SUR4/Elo3, yeast)-like 1 [Source:MGI Symbol;Acc:MGI:1858959]
NM_148933	Up in Rex-	Slco4a1	solute carrier organic anion transporter family, member 4a1 [Source:MGI Symbol;Acc:MGI:1351866]
NM_009325	Up in Rex-	Tbxa2r	thromboxane A2 receptor [Source:MGI Symbol;Acc:MGI:98496]
NM_010511	Up in Rex-	Ifngr1	interferon gamma receptor 1 [Source:MGI Symbol;Acc:MGI:107655]
NM_177618	Up in Rex-	Wscd1	WSC domain containing 1 [Source:MGI Symbol;Acc:MGI:2448493]
NM_028607	Up in Rex-	Bloc1s2	biogenesis of lysosome-related organelles complex-1, subunit 2 [Source:MGI Symbol;Acc:MGI:1920939]
NM_001160292	Up in Rex-	Celf2	CUGBP, Elav-like family member 2 [Source:MGI Symbol;Acc:MGI:1338822]
NR_028376	Up in Rex-	NA	NA
NM_001126338	Up in Rex-	Prnd	prion protein dublet [Source:MGI Symbol;Acc:MGI:1346999]
NM_172532	Up in Rex-	Aldh5a1	aldhehyde dehydrogenase family 5, subfamily A1 [Source:MGI Symbol;Acc:MGI:2441982]
NM_026025	Up in Rex-	Zcrb1	zinc finger CCHC-type and RNA binding motif 1 [Source:MGI Symbol;Acc:MGI:1914447]
NM_021284	Up in Rex-	Kras	v-Ki-ras2 Kirsten rat sarcoma viral oncogene homolog [Source:MGI Symbol;Acc:MGI:96680]
NM_027878	Up in Rex-	Dram1	DNA-damage regulated autophagy modulator 1 [Source:MGI Symbol;Acc:MGI:1918962]
NM_029075	Up in Rex-	Stx11	syntaxin 11 [Source:MGI Symbol;Acc:MGI:1921982]
NM_153155	Up in Rex-	C1ql3	C1q-like 3 [Source:MGI Symbol;Acc:MGI:2387350]
NM_008371	Up in Rex-	Il7	interleukin 7 [Source:MGI Symbol;Acc:MGI:96561]
NM_009873	Up in Rex-	Cdk6	cyclin-dependent kinase 6 [Source:MGI Symbol;Acc:MGI:1277162]
NM_172702	Up in Rex-	Serinc2	serine incorporator 2 [Source:MGI Symbol;Acc:MGI:1919132]
NM_010160	Up in Rex-	Celf2	CUGBP, Elav-like family member 2 [Source:MGI Symbol;Acc:MGI:1338822]
NM_173746	Up in Rex-	Triqk	triple QxxK/R motif containing [Source:MGI Symbol;Acc:MGI:3650048]
NM_001171801	Up in Rex-	Triqk	triple QxxK/R motif containing [Source:MGI Symbol;Acc:MGI:3650048]
NM_001110228	Up in Rex-	Celf2	CUGBP, Elav-like family member 2 [Source:MGI Symbol;Acc:MGI:1338822]
NM_001110230	Up in Rex-	Celf2	CUGBP, Elav-like family member 2 [Source:MGI Symbol;Acc:MGI:1338822]
NM_001110232	Up in Rex-	Celf2	CUGBP, Elav-like family member 2 [Source:MGI Symbol;Acc:MGI:1338822]
NM_001035526	Up in Rex-	AU040320	expressed sequence AU040320 [Source:MGI Symbol;Acc:MGI:2140475]
NM_139307	Up in Rex-	Vasn	vasorin [Source:MGI Symbol;Acc:MGI:2177651]
NM_133784	Up in Rex-	Wwtr1	WW domain containing transcription regulator 1 [Source:MGI Symbol;Acc:MGI:1917649]
NM_172871	Up in Rex-	Klhl9	kelch-like 9 [Source:MGI Symbol;Acc:MGI:2180122]
NM_021885	Up in Rex-	Tub	tubby candidate gene [Source:MGI Symbol;Acc:MGI:2651573]
NM_133921	Up in Rex-	Nfxl1	nuclear transcription factor, X-box binding-like 1 [Source:MGI Symbol;Acc:MGI:1923646]
NM_001168281	Up in Rex-	Wwtr1	WW domain containing transcription regulator 1 [Source:MGI Symbol;Acc:MGI:1917649]
NM_001110229	Up in Rex-	Celf2	CUGBP, Elav-like family member 2 [Source:MGI Symbol;Acc:MGI:1338822]
NM_148938	Up in Rex-	Slc1a3	solute carrier family 1 (glial high affinity glutamate transporter), member 3 [Source:MGI Symbol;Acc:MGI:99917]
NM_028724	Up in Rex-	Rin2	Ras and Rab interactor 2 [Source:MGI Symbol;Acc:MGI:1921280]
NM_001160293	Up in Rex-	Celf2	CUGBP, Elav-like family member 2 [Source:MGI Symbol;Acc:MGI:1338822]
NM_008548	Up in Rex-	Man1a	mannosidase 1, alpha [Source:MGI Symbol;Acc:MGI:104677]
NR_028261	Up in Rex-	NA	NA
NM_001110231	Up in Rex-	Celf2	CUGBP, Elav-like family member 2 [Source:MGI Symbol;Acc:MGI:1338822]
NM_021474	Up in Rex-	Efemp2	epidermal growth factor-containing fibulin-like extracellular matrix protein 2 [Source:MGI Symbol;Acc:MGI:1891209]
NM_001047604	Up in Rex-	Ttc21b	tetratricopeptide repeat domain 21B [Source:MGI Symbol;Acc:MGI:1920918]
NM_011252	Up in Rex-	Rbmx	RNA binding motif protein, X chromosome [Source:MGI Symbol;Acc:MGI:1343044]
NM_205441	Up in Rex-	NA	NA
NM_013815	Up in Rex-	Baz1a	bromodomain adjacent to zinc finger domain 1A [Source:MGI Symbol;Acc:MGI:1309478]
NM_001081627	Up in Rex-	NA	NA
NM_026686	Up in Rex-	0610011F06Rik	RIKEN cDNA 0610011F06 gene [Source:MGI Symbol;Acc:MGI:1915597]
NM_177591	Up in Rex-	Igsf1	immunoglobulin superfamily, member 1 [Source:MGI Symbol;Acc:MGI:2147913]
NM_007699	Up in Rex-	Chrm4	cholinergic receptor, muscarinic 4 [Source:MGI Symbol;Acc:MGI:88399]
NM_011226	Up in Rex-	Rab19	RAB19, member RAS oncogene family [Source:MGI Symbol;Acc:MGI:103292]
NR_034038	Up in Rex-	NA	NA
NM_025893	Up in Rex-	Zcchc18	zinc finger, CCHC domain containing 18 [Source:MGI Symbol;Acc:MGI:1914245]
NM_019990	Up in Rex-	Stard10	START domain containing 10 [Source:MGI Symbol;Acc:MGI:1860093]
NM_027533	Up in Rex-	Tspan2	tetraspanin 2 [Source:MGI Symbol;Acc:MGI:1917997]
NM_016796	Up in Rex-	Vamp4	vesicle-associated membrane protein 4 [Source:MGI Symbol;Acc:MGI:1858730]
NM_001081244	Up in Rex-	NA	NA
NR_015456	Up in Rex-	NA	NA
NM_178598	Up in Rex-	Tagln2	transgelin 2 [Source:MGI Symbol;Acc:MGI:1312985]
NM_053106	Up in Rex-	Lmod1	leiomodin 1 (smooth muscle) [Source:MGI Symbol;Acc:MGI:2135671]
NM_001048054	Up in Rex-	Dusp16	dual specificity phosphatase 16 [Source:MGI Symbol;Acc:MGI:1917936]
NM_178874	Up in Rex-	Tmcc2	transmembrane and coiled-coil domains 2 [Source:MGI Symbol;Acc:MGI:1916125]
NM_207232	Up in Rex-	Ptpdc1	protein tyrosine phosphatase domain containing 1 [Source:MGI Symbol;Acc:MGI:2145430]
NM_025806	Up in Rex-	Plbd1	phospholipase B domain containing 1 [Source:MGI Symbol;Acc:MGI:1914107]
NM_001166623	Up in Rex-	Rbmx	RNA binding motif protein, X chromosome [Source:MGI Symbol;Acc:MGI:1343044]
NM_133886	Up in Rex-	AU040320	expressed sequence AU040320 [Source:MGI Symbol;Acc:MGI:2140475]
NM_001170975	Up in Rex-	Dbndd1	dysbindin (dystrobrevin binding protein 1) domain containing 1 [Source:MGI Symbol;Acc:MGI:1919435]
NM_001164352	Up in Rex-	Efemp2	epidermal growth factor-containing fibulin-like extracellular matrix protein 2 [Source:MGI Symbol;Acc:MGI:1891209]
NM_001160146	Up in Rex-	Tmem9	transmembrane protein 9 [Source:MGI Symbol;Acc:MGI:1913491]
NM_001008233	Up in Rex-	Plekhn1	pleckstrin homology domain containing, family N member 1 [Source:MGI Symbol;Acc:MGI:2387630]
NM_001146007	Up in Rex-	Trim12c	tripartite motif-containing 12C [Source:MGI Symbol;Acc:MGI:4821183]
NM_011353	Up in Rex-	Serf1	small EDRK-rich factor 1 [Source:MGI Symbol;Acc:MGI:1337114]
NM_001162921	Up in Rex-	Zc3h12c	zinc finger CCCH type containing 12C [Source:MGI Symbol;Acc:MGI:3026959]
NM_145473	Up in Rex-	Csdc2	cold shock domain containing C2, RNA binding [Source:MGI Symbol;Acc:MGI:2146027]
NM_175677	Up in Rex-	Trim12c	tripartite motif-containing 12C [Source:MGI Symbol;Acc:MGI:4821183]
NM_010315	Up in Rex-	Gng2	guanine nucleotide binding protein (G protein), gamma 2 [Source:MGI Symbol;Acc:MGI:102705]
NM_001160145	Up in Rex-	Tmem9	transmembrane protein 9 [Source:MGI Symbol;Acc:MGI:1913491]
NM_001038637	Up in Rex-	Gng2	guanine nucleotide binding protein (G protein), gamma 2 [Source:MGI Symbol;Acc:MGI:102705]
NM_016778	Up in Rex-	Bok	BCL2-related ovarian killer protein [Source:MGI Symbol;Acc:MGI:1858494]
NM_025439	Up in Rex-	Tmem9	transmembrane protein 9 [Source:MGI Symbol;Acc:MGI:1913491]
NM_026879	Up in Rex-	Chmp2b	charged multivesicular body protein 2B [Source:MGI Symbol;Acc:MGI:1916192]
NM_001015519	Up in Rex-	NA	NA
NM_177572	Up in Rex-	Rimkla	ribosomal modification protein rimK-like family member A [Source:MGI Symbol;Acc:MGI:3040686]
NM_001081283	Up in Rex-	Tmem28	transmembrane protein 28 [Source:MGI Symbol;Acc:MGI:3648377]
NM_019654	Up in Rex-	Socs5	suppressor of cytokine signaling 5 [Source:MGI Symbol;Acc:MGI:2385459]
NM_001080775	Up in Rex-	Myo1c	myosin IC [Source:MGI Symbol;Acc:MGI:106612]
NM_010330	Up in Rex-	Emb	embigin [Source:MGI Symbol;Acc:MGI:95321]
NM_178411	Up in Rex-	Zfp334	zinc finger protein 334 [Source:MGI Symbol;Acc:MGI:2388656]
NM_007978	Up in Rex-	F8a	factor 8-associated gene A [Source:MGI Symbol;Acc:MGI:95474]
NM_001048208	Up in Rex-	Med14	mediator complex subunit 14 [Source:MGI Symbol;Acc:MGI:1349442]
NM_054095	Up in Rex-	Necab2	N-terminal EF-hand calcium binding protein 2 [Source:MGI Symbol;Acc:MGI:2152211]
NM_183336	Up in Rex-	Igsf1	immunoglobulin superfamily, member 1 [Source:MGI Symbol;Acc:MGI:2147913]
NM_009423	Up in Rex-	Traf4	TNF receptor associated factor 4 [Source:MGI Symbol;Acc:MGI:1202880]
NM_008729	Up in Rex-	Ctnnd2	catenin (cadherin associated protein), delta 2 [Source:MGI Symbol;Acc:MGI:1195966]
NM_008659	Up in Rex-	Myo1c	myosin IC [Source:MGI Symbol;Acc:MGI:106612]
NM_001130190	Up in Rex-	Sgce	sarcoglycan, epsilon [Source:MGI Symbol;Acc:MGI:1329042]
NM_001130189	Up in Rex-	Sgce	sarcoglycan, epsilon [Source:MGI Symbol;Acc:MGI:1329042]
NM_011360	Up in Rex-	Sgce	sarcoglycan, epsilon [Source:MGI Symbol;Acc:MGI:1329042]
NM_001130188	Up in Rex-	Sgce	sarcoglycan, epsilon [Source:MGI Symbol;Acc:MGI:1329042]
NM_001130191	Up in Rex-	Sgce	sarcoglycan, epsilon [Source:MGI Symbol;Acc:MGI:1329042]
NM_010500	Up in Rex-	Ier5	immediate early response 5 [Source:MGI Symbol;Acc:MGI:1337072]
NM_001080774	Up in Rex-	Myo1c	myosin IC [Source:MGI Symbol;Acc:MGI:106612]
NM_001145824	Up in Rex-	Hipk3	homeodomain interacting protein kinase 3 [Source:MGI Symbol;Acc:MGI:1314882]
NM_010434	Up in Rex-	Hipk3	homeodomain interacting protein kinase 3 [Source:MGI Symbol;Acc:MGI:1314882]
NM_173392	Up in Rex-	Zfyve16	zinc finger, FYVE domain containing 16 [Source:MGI Symbol;Acc:MGI:2145181]
NM_183286	Up in Rex-	Dhrs13	dehydrogenase/reductase (SDR family) member 13 [Source:MGI Symbol;Acc:MGI:1917701]
NM_001135152	Up in Rex-	Slc39a14	solute carrier family 39 (zinc transporter), member 14 [Source:MGI Symbol;Acc:MGI:2384851]
NM_172588	Up in Rex-	Serinc5	serine incorporator 5 [Source:MGI Symbol;Acc:MGI:2444223]
NM_009754	Up in Rex-	Bcl2l11	BCL2-like 11 (apoptosis facilitator) [Source:MGI Symbol;Acc:MGI:1197519]
NM_009308	Up in Rex-	Syt4	synaptotagmin IV [Source:MGI Symbol;Acc:MGI:101759]
NM_207681	Up in Rex-	Bcl2l11	BCL2-like 11 (apoptosis facilitator) [Source:MGI Symbol;Acc:MGI:1197519]
NM_133758	Up in Rex-	Usp47	ubiquitin specific peptidase 47 [Source:MGI Symbol;Acc:MGI:1922246]
NM_010194	Up in Rex-	Fes	feline sarcoma oncogene [Source:MGI Symbol;Acc:MGI:95514]
NM_001177752	Up in Rex-	Pfkfb3	6-phosphofructo-2-kinase/fructose-2,6-biphosphatase 3 [Source:MGI Symbol;Acc:MGI:2181202]
NM_001033226	Up in Rex-	Calr4	calreticulin 4 [Source:MGI Symbol;Acc:MGI:2140435]
NM_172863	Up in Rex-	Zfp697	zinc finger protein 697 [Source:MGI Symbol;Acc:MGI:2139736]
NM_008320	Up in Rex-	Irf8	interferon regulatory factor 8 [Source:MGI Symbol;Acc:MGI:96395]
NM_029134	Up in Rex-	Lrriq1	leucine-rich repeats and IQ motif containing 1 [Source:MGI Symbol;Acc:MGI:1922228]
NM_174071	Up in Rex-	NA	NA
NR_033222	Up in Rex-	NA	NA
NM_024228	Up in Rex-	Gdpd3	glycerophosphodiester phosphodiesterase domain containing 3 [Source:MGI Symbol;Acc:MGI:1915866]
NM_010171	Up in Rex-	F3	coagulation factor III [Source:MGI Symbol;Acc:MGI:88381]
NM_207176	Up in Rex-	Tes	testis derived transcript [Source:MGI Symbol;Acc:MGI:105081]
NM_001081069	Up in Rex-	Rgs11	regulator of G-protein signaling 11 [Source:MGI Symbol;Acc:MGI:1354739]
NM_001081126	Up in Rex-	Gpr161	G protein-coupled receptor 161 [Source:MGI Symbol;Acc:MGI:2685054]
NM_013561	Up in Rex-	Htr3a	5-hydroxytryptamine (serotonin) receptor 3A [Source:MGI Symbol;Acc:MGI:96282]
NM_026082	Up in Rex-	Dock7	dedicator of cytokinesis 7 [Source:MGI Symbol;Acc:MGI:1914549]
NM_001174102	Up in Rex-	NA	NA
NM_001035510	Up in Rex-	Zcchc18	zinc finger, CCHC domain containing 18 [Source:MGI Symbol;Acc:MGI:1914245]
NM_001081317	Up in Rex-	Zfand4	zinc finger, AN1-type domain 4 [Source:MGI Symbol;Acc:MGI:1914742]
NM_027420	Up in Rex-	2610034B18Rik	RIKEN cDNA 2610034B18 gene [Source:MGI Symbol;Acc:MGI:1917670]
NM_001099644	Up in Rex-	Htr3a	5-hydroxytryptamine (serotonin) receptor 3A [Source:MGI Symbol;Acc:MGI:96282]
NM_029803	Up in Rex-	Ifi27l2a	interferon, alpha-inducible protein 27 like 2A [Source:MGI Symbol;Acc:MGI:1924183]
NM_009236	Up in Rex-	Sox18	SRY-box containing gene 18 [Source:MGI Symbol;Acc:MGI:103559]
NM_022415	Up in Rex-	Ptges	prostaglandin E synthase [Source:MGI Symbol;Acc:MGI:1927593]
NR_033459	Up in Rex-	NA	NA
NM_001037177	Up in Rex-	Nfatc2	nuclear factor of activated T cells, cytoplasmic, calcineurin dependent 2 [Source:MGI Symbol;Acc:MGI:102463]
NM_001113548	Up in Rex-	Adamtsl5	ADAMTS-like 5 [Source:MGI Symbol;Acc:MGI:1913798]
NM_007674	Up in Rex-	Cdx4	caudal type homeobox 4 [Source:MGI Symbol;Acc:MGI:88362]
NR_004052	Up in Rex-	NA	NA
NR_033639	Up in Rex-	NA	NA
NM_001135151	Up in Rex-	Slc39a14	solute carrier family 39 (zinc transporter), member 14 [Source:MGI Symbol;Acc:MGI:2384851]
NM_011653	Up in Rex-	Tuba1a	tubulin, alpha 1A [Source:MGI Symbol;Acc:MGI:98869]
NM_001164045	Up in Rex-	Ccl27a	chemokine (C-C motif) ligand 27A [Source:MGI Symbol;Acc:MGI:1343459]
NM_144808	Up in Rex-	Slc39a14	solute carrier family 39 (zinc transporter), member 14 [Source:MGI Symbol;Acc:MGI:2384851]
NM_001081162	Up in Rex-	Slc4a11	solute carrier family 4, sodium bicarbonate transporter-like, member 11 [Source:MGI Symbol;Acc:MGI:2138987]
NM_023057	Up in Rex-	Zak	sterile alpha motif and leucine zipper containing kinase AZK [Source:MGI Symbol;Acc:MGI:2443258]
NM_008173	Up in Rex-	Nr3c1	nuclear receptor subfamily 3, group C, member 1 [Source:MGI Symbol;Acc:MGI:95824]
NM_133232	Up in Rex-	Pfkfb3	6-phosphofructo-2-kinase/fructose-2,6-biphosphatase 3 [Source:MGI Symbol;Acc:MGI:2181202]
NM_001177754	Up in Rex-	Pfkfb3	6-phosphofructo-2-kinase/fructose-2,6-biphosphatase 3 [Source:MGI Symbol;Acc:MGI:2181202]
NM_001177757	Up in Rex-	Pfkfb3	6-phosphofructo-2-kinase/fructose-2,6-biphosphatase 3 [Source:MGI Symbol;Acc:MGI:2181202]
NM_001177753	Up in Rex-	Pfkfb3	6-phosphofructo-2-kinase/fructose-2,6-biphosphatase 3 [Source:MGI Symbol;Acc:MGI:2181202]
NM_001112744	Up in Rex-	Arhgef16	Rho guanine nucleotide exchange factor (GEF) 16 [Source:MGI Symbol;Acc:MGI:2446219]
NM_023645	Up in Rex-	Kdelc1	KDEL (Lys-Asp-Glu-Leu) containing 1 [Source:MGI Symbol;Acc:MGI:1919300]
NM_001177755	Up in Rex-	Pfkfb3	6-phosphofructo-2-kinase/fructose-2,6-biphosphatase 3 [Source:MGI Symbol;Acc:MGI:2181202]
NM_001177756	Up in Rex-	Pfkfb3	6-phosphofructo-2-kinase/fructose-2,6-biphosphatase 3 [Source:MGI Symbol;Acc:MGI:2181202]
NM_010432	Up in Rex-	Hipk1	homeodomain interacting protein kinase 1 [Source:MGI Symbol;Acc:MGI:1314873]
NM_153319	Up in Rex-	Amot	angiomotin [Source:MGI Symbol;Acc:MGI:108440]
NM_175782	Up in Rex-	NA	NA
NM_177191	Up in Rex-	Sycp2	synaptonemal complex protein 2 [Source:MGI Symbol;Acc:MGI:1933281]
NM_207680	Up in Rex-	Bcl2l11	BCL2-like 11 (apoptosis facilitator) [Source:MGI Symbol;Acc:MGI:1197519]
NM_001039543	Up in Rex-	Mlf1	myeloid leukemia factor 1 [Source:MGI Symbol;Acc:MGI:1341819]
NM_011405	Up in Rex-	Slc7a7	solute carrier family 7 (cationic amino acid transporter, y+ system), member 7 [Source:MGI Symbol;Acc:MGI:1337120]
NM_010801	Up in Rex-	Mlf1	myeloid leukemia factor 1 [Source:MGI Symbol;Acc:MGI:1341819]
NM_008071	Up in Rex-	Gabrb3	gamma-aminobutyric acid (GABA) A receptor, subunit beta 3 [Source:MGI Symbol;Acc:MGI:95621]
NM_001093766	Up in Rex-	MYADM	myeloid-associated differentiation marker (Myadm), transcript variant 4, mRNA [Source:RefSeq mRNA;Acc:NM_016969]
NM_026179	Up in Rex-	Abhd5	abhydrolase domain containing 5 [Source:MGI Symbol;Acc:MGI:1914719]
NM_001038701	Up in Rex-	Gabrb3	gamma-aminobutyric acid (GABA) A receptor, subunit beta 3 [Source:MGI Symbol;Acc:MGI:95621]
NM_009242	Up in Rex-	Sparc	secreted acidic cysteine rich glycoprotein [Source:MGI Symbol;Acc:MGI:98373]
NM_001130526	Up in Rex-	Lzts2	leucine zipper, putative tumor suppressor 2 [Source:MGI Symbol;Acc:MGI:2385095]
NM_133350	Up in Rex-	Mapre3	microtubule-associated protein, RP/EB family, member 3 [Source:MGI Symbol;Acc:MGI:2140967]
NM_025446	Up in Rex-	Aig1	androgen-induced 1 [Source:MGI Symbol;Acc:MGI:1913503]
NM_198113	Up in Rex-	Ssh3	slingshot homolog 3 (Drosophila) [Source:MGI Symbol;Acc:MGI:2683546]
NM_015734	Up in Rex-	Col5a1	collagen, type V, alpha 1 [Source:MGI Symbol;Acc:MGI:88457]
NM_001083321	Up in Rex-	Magi1	membrane associated guanylate kinase, WW and PDZ domain containing 1 [Source:MGI Symbol;Acc:MGI:1203522]
NM_001035509	Up in Rex-	Zcchc18	zinc finger, CCHC domain containing 18 [Source:MGI Symbol;Acc:MGI:1914245]
NM_016969	Up in Rex-	MYADM	myeloid-associated differentiation marker (Myadm), transcript variant 4, mRNA [Source:RefSeq mRNA;Acc:NM_016969]
NM_183355	Up in Rex-	Pbx1	pre B cell leukemia homeobox 1 [Source:MGI Symbol;Acc:MGI:97495]
NM_013738	Up in Rex-	Plek2	pleckstrin 2 [Source:MGI Symbol;Acc:MGI:1351466]
NM_153163	Up in Rex-	Cadps2	Ca2+-dependent activator protein for secretion 2 [Source:MGI Symbol;Acc:MGI:2443963]
NM_001004363	Up in Rex-	Nuak1	NUAK family, SNF1-like kinase, 1 [Source:MGI Symbol;Acc:MGI:1925226]
NM_178283	Up in Rex-	Asb13	ankyrin repeat and SOCS box-containing 13 [Source:MGI Symbol;Acc:MGI:2145525]
NM_080595	Up in Rex-	Emid1	EMI domain containing 1 [Source:MGI Symbol;Acc:MGI:2155091]
NM_009948	Up in Rex-	Cpt1b	carnitine palmitoyltransferase 1b, muscle [Source:MGI Symbol;Acc:MGI:1098297]
NM_001038612	Up in Rex-	Olfm1	olfactomedin 1 [Source:MGI Symbol;Acc:MGI:1860437]
NM_133715	Up in Rex-	Arhgap27	Rho GTPase activating protein 27 [Source:MGI Symbol;Acc:MGI:1916903]
NM_001177845	Up in Rex-	Tirap	toll-interleukin 1 receptor (TIR) domain-containing adaptor protein [Source:MGI Symbol;Acc:MGI:2152213]
NM_009896	Up in Rex-	Socs1	suppressor of cytokine signaling 1 [Source:MGI Symbol;Acc:MGI:1354910]
NM_001048142	Up in Rex-	Bdnf	brain derived neurotrophic factor [Source:MGI Symbol;Acc:MGI:88145]
NM_001177758	Up in Rex-	Pfkfb3	6-phosphofructo-2-kinase/fructose-2,6-biphosphatase 3 [Source:MGI Symbol;Acc:MGI:2181202]
NM_001093764	Up in Rex-	Myadm	myeloid-associated differentiation marker [Source:MGI Symbol;Acc:MGI:1355332]
NM_001085370	Up in Rex-	Speg	SPEG complex locus [Source:MGI Symbol;Acc:MGI:109282]
NM_001048139	Up in Rex-	Bdnf	brain derived neurotrophic factor [Source:MGI Symbol;Acc:MGI:88145]
NM_054096	Up in Rex-	Tirap	toll-interleukin 1 receptor (TIR) domain-containing adaptor protein [Source:MGI Symbol;Acc:MGI:2152213]
NM_001177847	Up in Rex-	Tirap	toll-interleukin 1 receptor (TIR) domain-containing adaptor protein [Source:MGI Symbol;Acc:MGI:2152213]
NM_001177846	Up in Rex-	Tirap	toll-interleukin 1 receptor (TIR) domain-containing adaptor protein [Source:MGI Symbol;Acc:MGI:2152213]
NM_028922	Up in Rex-	Ppapdc2	phosphatidic acid phosphatase type 2 domain containing 2 [Source:MGI Symbol;Acc:MGI:1921661]
NM_080857	Up in Rex-	NA	NA
NM_133214	Up in Rex-	Smco4	single-pass membrane protein with coiled-coil domains 4 [Source:MGI Symbol;Acc:MGI:3039636]
NM_007887	Up in Rex-	Usp17la	ubiquitin specific peptidase 17-like A [Source:MGI Symbol;Acc:MGI:107699]
NM_028146	Up in Rex-	Dbndd1	dysbindin (dystrobrevin binding protein 1) domain containing 1 [Source:MGI Symbol;Acc:MGI:1919435]
NM_178890	Up in Rex-	Abtb2	ankyrin repeat and BTB (POZ) domain containing 2 [Source:MGI Symbol;Acc:MGI:2139365]
NM_001024707	Up in Rex-	Lrp3	low density lipoprotein receptor-related protein 3 [Source:MGI Symbol;Acc:MGI:3584516]
NM_001122899	Up in Rex-	Lepr	leptin receptor [Source:MGI Symbol;Acc:MGI:104993]
NM_172538	Up in Rex-	Vezt	vezatin, adherens junctions transmembrane protein [Source:MGI Symbol;Acc:MGI:2143698]
NM_001130525	Up in Rex-	Lzts2	leucine zipper, putative tumor suppressor 2 [Source:MGI Symbol;Acc:MGI:2385095]
NM_001030296	Up in Rex-	Prr7	proline rich 7 (synaptic) [Source:MGI Symbol;Acc:MGI:3487246]
NM_053078	Up in Rex-	Nrep	neuronal regeneration related protein [Source:MGI Symbol;Acc:MGI:99444]
NM_008102	Up in Rex-	Gch1	GTP cyclohydrolase 1 [Source:MGI Symbol;Acc:MGI:95675]
NM_001085421	Up in Rex-	Tspyl5	testis-specific protein, Y-encoded-like 5 [Source:MGI Symbol;Acc:MGI:2442458]
NM_026202	Up in Rex-	Ccdc50	coiled-coil domain containing 50 [Source:MGI Symbol;Acc:MGI:1914751]
NM_001025615	Up in Rex-	Ccdc50	coiled-coil domain containing 50 [Source:MGI Symbol;Acc:MGI:1914751]
NM_176919	Up in Rex-	Ppm1h	protein phosphatase 1H (PP2C domain containing) [Source:MGI Symbol;Acc:MGI:2442087]
NM_019441	Up in Rex-	Ppt2	palmitoyl-protein thioesterase 2 [Source:MGI Symbol;Acc:MGI:1860075]
NM_001093765	Up in Rex-	Myadm	myeloid-associated differentiation marker [Source:MGI Symbol;Acc:MGI:1355332]
NM_172263	Up in Rex-	Pde8b	phosphodiesterase 8B [Source:MGI Symbol;Acc:MGI:2443999]
NM_008135	Up in Rex-	Slc6a9	solute carrier family 6 (neurotransmitter transporter, glycine), member 9 [Source:MGI Symbol;Acc:MGI:95760]
NM_001122737	Up in Rex-	Igf2	insulin-like growth factor 2 [Source:MGI Symbol;Acc:MGI:96434]
NM_145503	Up in Rex-	Lzts2	leucine zipper, putative tumor suppressor 2 [Source:MGI Symbol;Acc:MGI:2385095]
NM_010832	Up in Rex-	Msl3	male-specific lethal 3 homolog (Drosophila) [Source:MGI Symbol;Acc:MGI:1341851]
NM_145495	Up in Rex-	Rin1	Ras and Rab interactor 1 [Source:MGI Symbol;Acc:MGI:2385695]
NM_001048141	Up in Rex-	Bdnf	brain derived neurotrophic factor [Source:MGI Symbol;Acc:MGI:88145]
NM_133763	Up in Rex-	Dnttip1	deoxynucleotidyltransferase, terminal, interacting protein 1 [Source:MGI Symbol;Acc:MGI:1923483]
NM_001081419	Up in Rex-	Dip2a	DIP2 disco-interacting protein 2 homolog A (Drosophila) [Source:MGI Symbol;Acc:MGI:2385920]
NM_016696	Up in Rex-	Gpc1	glypican 1 [Source:MGI Symbol;Acc:MGI:1194891]
NM_028712	Up in Rex-	Rap2b	RAP2B, member of RAS oncogene family [Source:MGI Symbol;Acc:MGI:1921262]
NM_001081316	Up in Rex-	Dsel	dermatan sulfate epimerase-like [Source:MGI Symbol;Acc:MGI:2442948]
NM_153413	Up in Rex-	Dock3	dedicator of cyto-kinesis 3 [Source:MGI Symbol;Acc:MGI:2429763]
NM_010811	Up in Rex-	Ndst2	N-deacetylase/N-sulfotransferase (heparan glucosaminyl) 2 [Source:MGI Symbol;Acc:MGI:97040]
NM_008107	Up in Rex-	Gdf1	growth differentiation factor 1 [Source:MGI Symbol;Acc:MGI:95683]
NM_019872	Up in Rex-	Dmrtb1	DMRT-like family B with proline-rich C-terminal, 1 [Source:MGI Symbol;Acc:MGI:1927125]
NM_011609	Up in Rex-	Tnfrsf1a	tumor necrosis factor receptor superfamily, member 1a [Source:MGI Symbol;Acc:MGI:1314884]
NM_020486	Up in Rex-	Bcam	basal cell adhesion molecule [Source:MGI Symbol;Acc:MGI:1929940]
NM_001162977	Up in Rex-	Megf6	multiple EGF-like-domains 6 [Source:MGI Symbol;Acc:MGI:1919351]
NM_001122736	Up in Rex-	Igf2	insulin-like growth factor 2 [Source:MGI Symbol;Acc:MGI:96434]
NM_001109988	Up in Rex-	Nrep	neuronal regeneration related protein [Source:MGI Symbol;Acc:MGI:99444]
NM_001109990	Up in Rex-	NA	NA
NM_207203	Up in Rex-	BC068157	cDNA sequence BC068157 [Source:MGI Symbol;Acc:MGI:3605626]
NM_010571	Up in Rex-	Irs3	insulin receptor substrate 3 [Source:MGI Symbol;Acc:MGI:1194882]
NM_028247	Up in Rex-	NA	NA
NM_025626	Up in Rex-	Fam107b	family with sequence similarity 107, member B [Source:MGI Symbol;Acc:MGI:1913790]
NM_008629	Up in Rex-	Msi1	musashi RNA-binding protein 1 [Source:MGI Symbol;Acc:MGI:107376]
NM_013755	Up in Rex-	Gyg	glycogenin [Source:MGI Symbol;Acc:MGI:1351614]
NM_145216	Up in Rex-	Rasl10a	RAS-like, family 10, member A [Source:MGI Symbol;Acc:MGI:1922918]
NM_028207	Up in Rex-	Dusp3	dual specificity phosphatase 3 (vaccinia virus phosphatase VH1-related) [Source:MGI Symbol;Acc:MGI:1919599]
NM_172921	Up in Rex-	Nxpe4	neurexophilin and PC-esterase domain family, member 4 [Source:MGI Symbol;Acc:MGI:1924792]
NM_001109989	Up in Rex-	Nrep	neuronal regeneration related protein [Source:MGI Symbol;Acc:MGI:99444]
NM_011428	Up in Rex-	Snap25	synaptosomal-associated protein 25 [Source:MGI Symbol;Acc:MGI:98331]
NM_001111272	Up in Rex-	Stau2	staufen (RNA binding protein) homolog 2 (Drosophila) [Source:MGI Symbol;Acc:MGI:1352508]
NM_010276	Up in Rex-	Gem	GTP binding protein (gene overexpressed in skeletal muscle) [Source:MGI Symbol;Acc:MGI:99844]
NM_025730	Up in Rex-	Lrrk2	leucine-rich repeat kinase 2 [Source:MGI Symbol;Acc:MGI:1913975]
NM_138742	Up in Rex-	Nap1l3	nucleosome assembly protein 1-like 3 [Source:MGI Symbol;Acc:MGI:1859565]
NM_001164636	Up in Rex-	Endov	endonuclease V [Source:MGI Symbol;Acc:MGI:2444688]
NM_177099	Up in Rex-	Lefty2	left-right determination factor 2 [Source:MGI Symbol;Acc:MGI:2443573]
NM_008150	Up in Rex-	Gpc4	glypican 4 [Source:MGI Symbol;Acc:MGI:104902]
NM_008409	Up in Rex-	Itm2a	integral membrane protein 2A [Source:MGI Symbol;Acc:MGI:107706]
NM_026738	Up in Rex-	1110007C09Rik	RIKEN cDNA 1110007C09 gene [Source:MGI Symbol;Acc:MGI:1915730]
NM_008876	Up in Rex-	Pld2	phospholipase D2 [Source:MGI Symbol;Acc:MGI:892877]
NM_027797	Up in Rex-	Tmem80	transmembrane protein 80 [Source:MGI Symbol;Acc:MGI:1918698]
NM_138581	Up in Rex-	1700088E04Rik	RIKEN cDNA 1700088E04 gene [Source:MGI Symbol;Acc:MGI:1920774]
NM_008518	Up in Rex-	Ltb	lymphotoxin B [Source:MGI Symbol;Acc:MGI:104796]
NM_138683	Up in Rex-	Rspo1	R-spondin homolog (Xenopus laevis) [Source:MGI Symbol;Acc:MGI:2183426]
NM_007929	Up in Rex-	Emp2	epithelial membrane protein 2 [Source:MGI Symbol;Acc:MGI:1098726]
NM_010514	Up in Rex-	Igf2	insulin-like growth factor 2 [Source:MGI Symbol;Acc:MGI:96434]
NM_175529	Up in Rex-	Leng9	leukocyte receptor cluster (LRC) member 9 [Source:MGI Symbol;Acc:MGI:2444509]
NM_133189	Up in Rex-	Cacng7	calcium channel, voltage-dependent, gamma subunit 7 [Source:MGI Symbol;Acc:MGI:1932374]
NM_010173	Up in Rex-	Faah	fatty acid amide hydrolase [Source:MGI Symbol;Acc:MGI:109609]
NM_001101998	Up in Rex-	NA	NA
NM_019511	Up in Rex-	Ramp3	receptor (calcitonin) activity modifying protein 3 [Source:MGI Symbol;Acc:MGI:1860292]
NM_007756	Up in Rex-	Cplx1	complexin 1 [Source:MGI Symbol;Acc:MGI:104727]
NM_206958	Up in Rex-	Ltbp1	latent transforming growth factor beta binding protein 1 [Source:MGI Symbol;Acc:MGI:109151]
NM_013723	Up in Rex-	Podxl	podocalyxin-like [Source:MGI Symbol;Acc:MGI:1351317]
NM_028258	Up in Rex-	Dzip1l	DAZ interacting protein 1-like [Source:MGI Symbol;Acc:MGI:1919757]
NM_029116	Up in Rex-	Kbtbd11	kelch repeat and BTB (POZ) domain containing 11 [Source:MGI Symbol;Acc:MGI:1922151]
NM_025303	Up in Rex-	Stau2	staufen (RNA binding protein) homolog 2 (Drosophila) [Source:MGI Symbol;Acc:MGI:1352508]
NR_028265	Up in Rex-	NA	NA
NM_021587	Up in Rex-	NA	NA
NM_134164	Up in Rex-	Syt12	synaptotagmin XII [Source:MGI Symbol;Acc:MGI:2159601]
NM_181021	Up in Rex-	NA	NA
NM_178692	Up in Rex-	C130074G19Rik	RIKEN cDNA C130074G19 gene [Source:MGI Symbol;Acc:MGI:2444831]
NM_007463	Up in Rex-	Speg	SPEG complex locus [Source:MGI Symbol;Acc:MGI:109282]
NM_001037712	Up in Rex-	Kcnh6	potassium voltage-gated channel, subfamily H (eag-related), member 6 [Source:MGI Symbol;Acc:MGI:2684139]
NM_177391	Up in Rex-	Fam109b	family with sequence similarity 109, member B [Source:MGI Symbol;Acc:MGI:2443609]
NM_001024602	Up in Rex-	Cep170b	centrosomal protein 170B [Source:MGI Symbol;Acc:MGI:2145043]
NM_178679	Up in Rex-	Zfp365	zinc finger protein 365 [Source:MGI Symbol;Acc:MGI:2143676]
NM_153388	Up in Rex-	Lrfn4	leucine rich repeat and fibronectin type III domain containing 4 [Source:MGI Symbol;Acc:MGI:2385612]
NM_007540	Up in Rex-	Bdnf	brain derived neurotrophic factor [Source:MGI Symbol;Acc:MGI:88145]
NM_001164225	Up in Rex-	Fbxl16	F-box and leucine-rich repeat protein 16 [Source:MGI Symbol;Acc:MGI:2448488]
NM_028979	Up in Rex-	Cyp2j9	cytochrome P450, family 2, subfamily j, polypeptide 9 [Source:MGI Symbol;Acc:MGI:1921769]
NM_008197	Up in Rex-	H1f0	H1 histone family, member 0 [Source:MGI Symbol;Acc:MGI:95893]
NM_001025245	Up in Rex-	Mbp	myelin basic protein [Source:MGI Symbol;Acc:MGI:96925]
NM_019919	Up in Rex-	Ltbp1	latent transforming growth factor beta binding protein 1 [Source:MGI Symbol;Acc:MGI:109151]
NM_029862	Up in Rex-	Cacfd1	calcium channel flower domain containing 1 [Source:MGI Symbol;Acc:MGI:1924317]
NM_001141932	Up in Rex-	Rbms1	RNA binding motif, single stranded interacting protein 1 [Source:MGI Symbol;Acc:MGI:1861774]
NM_001141931	Up in Rex-	Rbms1	RNA binding motif, single stranded interacting protein 1 [Source:MGI Symbol;Acc:MGI:1861774]
NM_009984	Up in Rex-	Ctsl	cathepsin L [Source:MGI Symbol;Acc:MGI:88564]
NM_172546	Up in Rex-	Cnksr3	Cnksr family member 3 [Source:MGI Symbol;Acc:MGI:2674130]
NM_133913	Up in Rex-	Chpf2	chondroitin polymerizing factor 2 [Source:MGI Symbol;Acc:MGI:1917522]
NM_019686	Up in Rex-	Cib2	calcium and integrin binding family member 2 [Source:MGI Symbol;Acc:MGI:1929293]
NM_080641	Up in Rex-	Bhlhe23	basic helix-loop-helix family, member e23 [Source:MGI Symbol;Acc:MGI:2153710]
NM_026381	Up in Rex-	Shisa5	shisa homolog 5 (Xenopus laevis) [Source:MGI Symbol;Acc:MGI:1915044]
NR_003633	Up in Rex-	NA	NA
NM_013805	Up in Rex-	Cldn5	claudin 5 [Source:MGI Symbol;Acc:MGI:1276112]
NM_009955	Up in Rex-	Dpysl2	dihydropyrimidinase-like 2 [Source:MGI Symbol;Acc:MGI:1349763]
NM_008275	Up in Rex-	Hoxd13	homeobox D13 [Source:MGI Symbol;Acc:MGI:96205]
NM_013626	Up in Rex-	Pam	peptidylglycine alpha-amidating monooxygenase [Source:MGI Symbol;Acc:MGI:97475]
NM_001042558	Up in Rex-	Apaf1	apoptotic peptidase activating factor 1 [Source:MGI Symbol;Acc:MGI:1306796]
NM_008508	Up in Rex-	Lor	loricrin [Source:MGI Symbol;Acc:MGI:96816]
NM_172775	Up in Rex-	Plxnb1	plexin B1 [Source:MGI Symbol;Acc:MGI:2154238]
NM_019989	Up in Rex-	Sh3bgrl	SH3-binding domain glutamic acid-rich protein like [Source:MGI Symbol;Acc:MGI:1930849]
NM_001015046	Up in Rex-	Rap1gap2	RAP1 GTPase activating protein 2 [Source:MGI Symbol;Acc:MGI:3028623]
NM_001113180	Up in Rex-	Gria4	glutamate receptor, ionotropic, AMPA4 (alpha 4) [Source:MGI Symbol;Acc:MGI:95811]
NM_019410	Up in Rex-	Pfn2	profilin 2 [Source:MGI Symbol;Acc:MGI:97550]
NM_001130082	Up in Rex-	NA	NA
NM_018822	Up in Rex-	Sgsh	N-sulfoglucosamine sulfohydrolase (sulfamidase) [Source:MGI Symbol;Acc:MGI:1350341]
NM_001136073	Up in Rex-	Nfatc2	nuclear factor of activated T cells, cytoplasmic, calcineurin dependent 2 [Source:MGI Symbol;Acc:MGI:102463]
NM_175184	Up in Rex-	Mvb12b	multivesicular body subunit 12B [Source:MGI Symbol;Acc:MGI:1919793]
NM_009684	Up in Rex-	Apaf1	apoptotic peptidase activating factor 1 [Source:MGI Symbol;Acc:MGI:1306796]
NM_175326	Up in Rex-	D330045A20Rik	RIKEN cDNA D330045A20 gene [Source:MGI Symbol;Acc:MGI:2147848]
NM_001034876	Up in Rex-	Ccdc24	coiled-coil domain containing 24 [Source:MGI Symbol;Acc:MGI:2685874]
NM_008716	Up in Rex-	Notch3	notch 3 [Source:MGI Symbol;Acc:MGI:99460]
NM_178407	Up in Rex-	Arap2	ArfGAP with RhoGAP domain, ankyrin repeat and PH domain 2 [Source:MGI Symbol;Acc:MGI:2684416]
NM_001177527	Up in Rex-	Zfp964	zinc finger protein 964 [Source:MGI Symbol;Acc:MGI:3646490]
NM_178051	Up in Rex-	Mterfd2	MTERF domain containing 2 [Source:MGI Symbol;Acc:MGI:1918355]
NM_177073	Up in Rex-	Relt	RELT tumor necrosis factor receptor [Source:MGI Symbol;Acc:MGI:2443373]
NM_133234	Up in Rex-	Bbc3	BCL2 binding component 3 [Source:MGI Symbol;Acc:MGI:2181667]
NM_009876	Up in Rex-	Cdkn1c	cyclin-dependent kinase inhibitor 1C (P57) [Source:MGI Symbol;Acc:MGI:104564]
NM_177461	Up in Rex-	Micall1	microtubule associated monooxygenase, calponin and LIM domain containing -like 1 [Source:MGI Symbol;Acc:MGI:105870]
NM_007599	Up in Rex-	Capg	capping protein (actin filament), gelsolin-like [Source:MGI Symbol;Acc:MGI:1098259]
NM_001161624	Up in Rex-	Cdkn1c	cyclin-dependent kinase inhibitor 1C (P57) [Source:MGI Symbol;Acc:MGI:104564]
NM_029007	Up in Rex-	Fam84a	family with sequence similarity 84, member A [Source:MGI Symbol;Acc:MGI:2145011]
NM_204756	Up in Rex-	NA	NA
NM_010899	Up in Rex-	Nfatc2	nuclear factor of activated T cells, cytoplasmic, calcineurin dependent 2 [Source:MGI Symbol;Acc:MGI:102463]
NM_207206	Up in Rex-	Lpcat4	lysophosphatidylcholine acyltransferase 4 [Source:MGI Symbol;Acc:MGI:2138993]
NM_011267	Up in Rex-	Rgs16	regulator of G-protein signaling 16 [Source:MGI Symbol;Acc:MGI:108407]
NM_001033320	Up in Rex-	Rltpr	RGD motif, leucine rich repeats, tropomodulin domain and proline-rich containing [Source:MGI Symbol;Acc:MGI:2685431]
NM_013640	Up in Rex-	Psmb10	proteasome (prosome, macropain) subunit, beta type 10 [Source:MGI Symbol;Acc:MGI:1096380]
NM_133995	Up in Rex-	Upb1	ureidopropionase, beta [Source:MGI Symbol;Acc:MGI:2143535]
NM_016972	Up in Rex-	Slc7a8	solute carrier family 7 (cationic amino acid transporter, y+ system), member 8 [Source:MGI Symbol;Acc:MGI:1355323]
NM_019691	Up in Rex-	Gria4	glutamate receptor, ionotropic, AMPA4 (alpha 4) [Source:MGI Symbol;Acc:MGI:95811]
NM_145922	Up in Rex-	Kcnc4	potassium voltage gated channel, Shaw-related subfamily, member 4 [Source:MGI Symbol;Acc:MGI:96670]
NM_010729	Up in Rex-	Loxl1	lysyl oxidase-like 1 [Source:MGI Symbol;Acc:MGI:106096]
NM_020296	Up in Rex-	Rbms1	RNA binding motif, single stranded interacting protein 1 [Source:MGI Symbol;Acc:MGI:1861774]
NM_177259	Up in Rex-	Dab1	disabled 1 [Source:MGI Symbol;Acc:MGI:108554]
NM_178651	Up in Rex-	Slc30a9	solute carrier family 30 (zinc transporter), member 9 [Source:MGI Symbol;Acc:MGI:1923690]
NM_177394	Up in Rex-	Endov	endonuclease V [Source:MGI Symbol;Acc:MGI:2444688]
NM_029655	Up in Rex-	Snx7	sorting nexin 7 [Source:MGI Symbol;Acc:MGI:1923811]
NM_177763	Up in Rex-	Lhfpl4	lipoma HMGIC fusion partner-like protein 4 [Source:MGI Symbol;Acc:MGI:3057108]
NM_027334	Up in Rex-	Mettl7a1	methyltransferase like 7A1 [Source:MGI Symbol;Acc:MGI:1916523]
NM_013918	Up in Rex-	Usp25	ubiquitin specific peptidase 25 [Source:MGI Symbol;Acc:MGI:1353655]
NM_153136	Up in Rex-	Nudt18	nudix (nucleoside diphosphate linked moiety X)-type motif 18 [Source:MGI Symbol;Acc:MGI:2385853]
NM_001134572	Up in Rex-	NA	NA
NM_146202	Up in Rex-	Zfp768	zinc finger protein 768 [Source:MGI Symbol;Acc:MGI:2384582]
NM_028416	Up in Rex-	Kremen2	kringle containing transmembrane protein 2 [Source:MGI Symbol;Acc:MGI:1920266]
NM_013497	Up in Rex-	Creb3	cAMP responsive element binding protein 3 [Source:MGI Symbol;Acc:MGI:99946]
NM_025619	Up in Rex-	1700019L03Rik	RIKEN cDNA 1700019L03 gene [Source:MGI Symbol;Acc:MGI:2447809]
NM_172883	Up in Rex-	Mfsd7a	major facilitator superfamily domain containing 7A [Source:MGI Symbol;Acc:MGI:2442629]
NM_019408	Up in Rex-	Nfkb2	nuclear factor of kappa light polypeptide gene enhancer in B cells 2, p49/p100 [Source:MGI Symbol;Acc:MGI:1099800]
NM_053117	Up in Rex-	Pard6g	par-6 partitioning defective 6 homolog gamma (C. elegans) [Source:MGI Symbol;Acc:MGI:2135606]
NM_009711	Up in Rex-	Artn	artemin [Source:MGI Symbol;Acc:MGI:1333791]
NM_022000	Up in Rex-	Gnas	GNAS (guanine nucleotide binding protein, alpha stimulating) complex locus [Source:MGI Symbol;Acc:MGI:95777]
NM_001145970	Up in Rex-	Map7d1	MAP7 domain containing 1 [Source:MGI Symbol;Acc:MGI:2384297]
NM_001007757	Up in Rex-	NA	NA
NM_172294	Up in Rex-	Sulf1	sulfatase 1 [Source:MGI Symbol;Acc:MGI:2138563]
NM_001024945	Up in Rex-	Qsox1	quiescin Q6 sulfhydryl oxidase 1 [Source:MGI Symbol;Acc:MGI:1330818]
NM_001042534	Up in Rex-	Capg	capping protein (actin filament), gelsolin-like [Source:MGI Symbol;Acc:MGI:1098259]
NM_016691	Up in Rex-	Clcn5	chloride channel 5 [Source:MGI Symbol;Acc:MGI:99486]
NM_001135559	Up in Rex-	Sos2	son of sevenless homolog 2 (Drosophila) [Source:MGI Symbol;Acc:MGI:98355]
NM_001077507	Up in Rex-	Gnas	GNAS (guanine nucleotide binding protein, alpha stimulating) complex locus [Source:MGI Symbol;Acc:MGI:95777]
NM_145952	Up in Rex-	Tbc1d12	TBC1D12: TBC1 domain family, member 12 [Source:MGI Symbol;Acc:MGI:2384803]
NM_178659	Up in Rex-	Jmjd4	jumonji domain containing 4 [Source:MGI Symbol;Acc:MGI:2144404]
NM_173395	Up in Rex-	Fam132b	family with sequence similarity 132, member B [Source:MGI Symbol;Acc:MGI:3606476]
NM_175448	Up in Rex-	Clvs2	clavesin 2 [Source:MGI Symbol;Acc:MGI:2443223]
NM_001079905	Up in Rex-	Repin1	replication initiator 1 [Source:MGI Symbol;Acc:MGI:1889817]
NM_010818	Up in Rex-	Cd200	CD200 antigen [Source:MGI Symbol;Acc:MGI:1196990]
NM_177604	Up in Rex-	AA986860	expressed sequence AA986860 [Source:MGI Symbol;Acc:MGI:2138143]
NM_178084	Up in Rex-	NA	NA
NM_144941	Up in Rex-	Map7d1	MAP7 domain containing 1 [Source:MGI Symbol;Acc:MGI:2384297]
NM_207682	Up in Rex-	Kif1b	kinesin family member 1B [Source:MGI Symbol;Acc:MGI:108426]
NM_001110778	Up in Rex-	Adam11	a disintegrin and metallopeptidase domain 11 [Source:MGI Symbol;Acc:MGI:1098667]
NM_148939	Up in Rex-	Ly6g5b	lymphocyte antigen 6 complex, locus G5B [Source:MGI Symbol;Acc:MGI:2385809]
NM_199473	Up in Rex-	Col8a2	collagen, type VIII, alpha 2 [Source:MGI Symbol;Acc:MGI:88464]
NM_175099	Up in Rex-	Repin1	replication initiator 1 [Source:MGI Symbol;Acc:MGI:1889817]
NM_001077510	Up in Rex-	Gnas	GNAS (guanine nucleotide binding protein, alpha stimulating) complex locus [Source:MGI Symbol;Acc:MGI:95777]
NR_003258	Up in Rex-	NA	NA
NM_001160051	Up in Rex-	NA	NA
NM_010753	Up in Rex-	Mxd4	Max dimerization protein 4 [Source:MGI Symbol;Acc:MGI:104991]
NM_010309	Up in Rex-	Gnas	GNAS (guanine nucleotide binding protein, alpha stimulating) complex locus [Source:MGI Symbol;Acc:MGI:95777]
NM_201618	Up in Rex-	Gnas	GNAS (guanine nucleotide binding protein, alpha stimulating) complex locus [Source:MGI Symbol;Acc:MGI:95777]
NM_001164663	Up in Rex-	Soga1	suppressor of glucose, autophagy associated 1 [Source:MGI Symbol;Acc:MGI:2444575]
NM_001033311	Up in Rex-	Vsig10	V-set and immunoglobulin domain containing 10 [Source:MGI Symbol;Acc:MGI:2448533]
NM_020605	Up in Rex-	Jph3	junctophilin 3 [Source:MGI Symbol;Acc:MGI:1891497]
NM_028046	Up in Rex-	1600014K23Rik	RIKEN cDNA 1600014K23 gene [Source:MGI Symbol;Acc:MGI:1919246]
NM_001081344	Up in Rex-	Stxbp5	syntaxin binding protein 5 (tomosyn) [Source:MGI Symbol;Acc:MGI:1926058]
NM_145629	Up in Rex-	Pls3	plastin 3 (T-isoform) [Source:MGI Symbol;Acc:MGI:104807]
NM_001083810	Up in Rex-	Prr5l	proline rich 5 like [Source:MGI Symbol;Acc:MGI:1919696]
NM_201616	Up in Rex-	Gnas	GNAS (guanine nucleotide binding protein, alpha stimulating) complex locus [Source:MGI Symbol;Acc:MGI:95777]
NM_134087	Up in Rex-	Fam83h	family with sequence similarity 83, member H [Source:MGI Symbol;Acc:MGI:2145900]
NM_010835	Up in Rex-	Msx1	msh homeobox 1 [Source:MGI Symbol;Acc:MGI:97168]
NM_172778	Up in Rex-	Maob	monoamine oxidase B [Source:MGI Symbol;Acc:MGI:96916]
NM_001109376	Up in Rex-	NA	NA
NM_183335	Up in Rex-	Igsf1	immunoglobulin superfamily, member 1 [Source:MGI Symbol;Acc:MGI:2147913]
NM_001166454	Up in Rex-	Pls3	plastin 3 (T-isoform) [Source:MGI Symbol;Acc:MGI:104807]
NM_001160326	Up in Rex-	Serp2	stress-associated endoplasmic reticulum protein family member 2 [Source:MGI Symbol;Acc:MGI:1919911]
NM_001168253	Up in Rex-	Fam83h	family with sequence similarity 83, member H [Source:MGI Symbol;Acc:MGI:2145900]
NM_001190156	Up in Rex-	Snx7	sorting nexin 7 [Source:MGI Symbol;Acc:MGI:1923811]
NM_001177370	Up in Rex-	Nfkb2	nuclear factor of kappa light polypeptide gene enhancer in B cells 2, p49/p100 [Source:MGI Symbol;Acc:MGI:1099800]
NM_001161548	Up in Rex-	Tmem184a	transmembrane protein 184a [Source:MGI Symbol;Acc:MGI:2385897]
NM_176930	Up in Rex-	Nrcam	neuron-glia-CAM-related cell adhesion molecule [Source:MGI Symbol;Acc:MGI:104750]
NM_016846	Up in Rex-	Rgl1	ral guanine nucleotide dissociation stimulator,-like 1 [Source:MGI Symbol;Acc:MGI:107484]
NM_001163637	Up in Rex-	Jakmip2	janus kinase and microtubule interacting protein 2 [Source:MGI Symbol;Acc:MGI:1923467]
NM_172309	Up in Rex-	Arntl2	aryl hydrocarbon receptor nuclear translocator-like 2 [Source:MGI Symbol;Acc:MGI:2684845]
NR_003145	Up in Rex-	NA	NA
NM_153382	Up in Rex-	Lats2	large tumor suppressor 2 [Source:MGI Symbol;Acc:MGI:1354386]
NM_001159507	Up in Rex-	Grip2	glutamate receptor interacting protein 2 [Source:MGI Symbol;Acc:MGI:2681173]
NM_144914	Up in Rex-	Tmem184a	transmembrane protein 184a [Source:MGI Symbol;Acc:MGI:2385897]
NM_027154	Up in Rex-	Tmbim1	transmembrane BAX inhibitor motif containing 1 [Source:MGI Symbol;Acc:MGI:1916910]
NM_001039466	Up in Rex-	Trim46	tripartite motif-containing 46 [Source:MGI Symbol;Acc:MGI:2673000]
NM_001100460	Up in Rex-	Zbtb42	zinc finger and BTB domain containing 42 [Source:MGI Symbol;Acc:MGI:3644133]
NM_001146031	Up in Rex-	Nrcam	neuron-glia-CAM-related cell adhesion molecule [Source:MGI Symbol;Acc:MGI:104750]
NM_009643	Up in Rex-	Ahnak	AHNAK nucleoprotein (desmoyokin) [Source:MGI Symbol;Acc:MGI:1316648]
NM_009177	Up in Rex-	St3gal1	ST3 beta-galactoside alpha-2,3-sialyltransferase 1 [Source:MGI Symbol;Acc:MGI:98304]
NM_009540	Up in Rex-	NA	NA
NM_009613	Up in Rex-	Adam11	a disintegrin and metallopeptidase domain 11 [Source:MGI Symbol;Acc:MGI:1098667]
NM_008413	Up in Rex-	Jak2	Janus kinase 2 [Source:MGI Symbol;Acc:MGI:96629]
NM_011770	Up in Rex-	Ikzf2	IKAROS family zinc finger 2 [Source:MGI Symbol;Acc:MGI:1342541]
NM_026138	Up in Rex-	Soga3	SOGA family member 3 [Source:MGI Symbol;Acc:MGI:1914662]
NM_010492	Up in Rex-	Ica1	islet cell autoantigen 1 [Source:MGI Symbol;Acc:MGI:96391]
NM_201600	Up in Rex-	Myo5b	myosin VB [Source:MGI Symbol;Acc:MGI:106598]
NM_001177647	Up in Rex-	Sirpa	signal-regulatory protein alpha [Source:MGI Symbol;Acc:MGI:108563]
NM_146261	Up in Rex-	Fam199x	family with sequence similarity 199, X-linked [Source:MGI Symbol;Acc:MGI:2384304]
NM_001166453	Up in Rex-	Pls3	plastin 3 (T-isoform) [Source:MGI Symbol;Acc:MGI:104807]
NM_001048177	Up in Rex-	Jak2	Janus kinase 2 [Source:MGI Symbol;Acc:MGI:96629]
NM_019880	Up in Rex-	Mtch1	mitochondrial carrier homolog 1 (C. elegans) [Source:MGI Symbol;Acc:MGI:1929261]
NM_009867	Up in Rex-	Cdh4	cadherin 4 [Source:MGI Symbol;Acc:MGI:99218]
NM_001079904	Up in Rex-	Repin1	replication initiator 1 [Source:MGI Symbol;Acc:MGI:1889817]
NM_001111311	Up in Rex-	Lrrfip1	leucine rich repeat (in FLII) interacting protein 1 [Source:MGI Symbol;Acc:MGI:1342770]
NM_007561	Up in Rex-	Bmpr2	bone morphogenetic protein receptor, type II (serine/threonine kinase) [Source:MGI Symbol;Acc:MGI:1095407]
NM_175181	Up in Rex-	Prr5l	proline rich 5 like [Source:MGI Symbol;Acc:MGI:1919696]
NR_027651	Up in Rex-	NA	NA
NM_177167	Up in Rex-	Ppm1e	protein phosphatase 1E (PP2C domain containing) [Source:MGI Symbol;Acc:MGI:2444096]
NM_001079903	Up in Rex-	Repin1	replication initiator 1 [Source:MGI Symbol;Acc:MGI:1889817]
NM_172787	Up in Rex-	L3mbtl3	l(3)mbt-like 3 (Drosophila) [Source:MGI Symbol;Acc:MGI:2143628]
NM_001081295	Up in Rex-	Arhgef26	Rho guanine nucleotide exchange factor (GEF) 26 [Source:MGI Symbol;Acc:MGI:1918053]
NM_019440	Up in Rex-	Irgm2	immunity-related GTPase family M member 2 [Source:MGI Symbol;Acc:MGI:1926262]
NM_134068	Up in Rex-	Dusp22	dual specificity phosphatase 22 [Source:MGI Symbol;Acc:MGI:1915926]
NM_021716	Up in Rex-	Fign	fidgetin [Source:MGI Symbol;Acc:MGI:1890647]
NM_023326	Up in Rex-	Bmyc	brain expressed myelocytomatosis oncogene [Source:MGI Symbol;Acc:MGI:88184]
NM_001079902	Up in Rex-	Repin1	replication initiator 1 [Source:MGI Symbol;Acc:MGI:1889817]
NM_010882	Up in Rex-	Ndn	necdin [Source:MGI Symbol;Acc:MGI:97290]
NM_133955	Up in Rex-	Rhou	ras homolog gene family, member U [Source:MGI Symbol;Acc:MGI:1916831]
NM_008113	Up in Rex-	Arhgdig	Rho GDP dissociation inhibitor (GDI) gamma [Source:MGI Symbol;Acc:MGI:108430]
NM_010783	Up in Rex-	Mdfi	MyoD family inhibitor [Source:MGI Symbol;Acc:MGI:107687]
NM_172655	Up in Rex-	Hecw2	HECT, C2 and WW domain containing E3 ubiquitin protein ligase 2 [Source:MGI Symbol;Acc:MGI:2685817]
NM_011489	Up in Rex-	Stat5b	signal transducer and activator of transcription 5B [Source:MGI Symbol;Acc:MGI:103035]
NM_001079901	Up in Rex-	Repin1	replication initiator 1 [Source:MGI Symbol;Acc:MGI:1889817]
NM_008625	Up in Rex-	Mrc1	mannose receptor, C type 1 [Source:MGI Symbol;Acc:MGI:97142]
NM_001113563	Up in Rex-	Stat5b	signal transducer and activator of transcription 5B [Source:MGI Symbol;Acc:MGI:103035]
NM_030203	Up in Rex-	Tspyl4	TSPY-like 4 [Source:MGI Symbol;Acc:MGI:106393]
NM_026770	Up in Rex-	Cgref1	cell growth regulator with EF hand domain 1 [Source:MGI Symbol;Acc:MGI:1915817]
NR_028298	Up in Rex-	NA	NA
NM_025858	Up in Rex-	Shisa5	shisa homolog 5 (Xenopus laevis) [Source:MGI Symbol;Acc:MGI:1915044]
NM_019444	Up in Rex-	Ramp2	receptor (calcitonin) activity modifying protein 2 [Source:MGI Symbol;Acc:MGI:1859650]
NM_194347	Up in Rex-	AY358078	cDNA sequence AY358078 [Source:MGI Symbol;Acc:MGI:2682312]
NM_054071	Up in Rex-	Fgfrl1	fibroblast growth factor receptor-like 1 [Source:MGI Symbol;Acc:MGI:2150920]
NM_011544	Up in Rex-	Tcf12	transcription factor 12 [Source:MGI Symbol;Acc:MGI:101877]
NM_133977	Up in Rex-	Trf	transferrin [Source:MGI Symbol;Acc:MGI:98821]
NM_008513	Up in Rex-	Lrp5	low density lipoprotein receptor-related protein 5 [Source:MGI Symbol;Acc:MGI:1278315]
NM_011797	Up in Rex-	Car14	carbonic anhydrase 14 [Source:MGI Symbol;Acc:MGI:1344341]
NM_013819	Up in Rex-	H2-M3	histocompatibility 2, M region locus 3 [Source:MGI Symbol;Acc:MGI:95915]
NM_001031772	Up in Rex-	Lin28b	lin-28 homolog B (C. elegans) [Source:MGI Symbol;Acc:MGI:3584032]
NM_207246	Up in Rex-	Rasgrp3	RAS, guanyl releasing protein 3 [Source:MGI Symbol;Acc:MGI:3028579]
NM_001177369	Up in Rex-	Nfkb2	nuclear factor of kappa light polypeptide gene enhancer in B cells 2, p49/p100 [Source:MGI Symbol;Acc:MGI:1099800]
NM_025815	Up in Rex-	Cpne8	copine VIII [Source:MGI Symbol;Acc:MGI:1914121]
NM_001122892	Up in Rex-	Fyn	Fyn proto-oncogene [Source:MGI Symbol;Acc:MGI:95602]
NM_153103	Up in Rex-	Kif1c	kinesin family member 1C [Source:MGI Symbol;Acc:MGI:1098260]
NM_175260	Up in Rex-	Myh10	myosin, heavy polypeptide 10, non-muscle [Source:MGI Symbol;Acc:MGI:1930780]
NM_001160149	Up in Rex-	Cgref1	cell growth regulator with EF hand domain 1 [Source:MGI Symbol;Acc:MGI:1915817]
NM_010568	Up in Rex-	Insr	insulin receptor [Source:MGI Symbol;Acc:MGI:96575]
NM_033610	Up in Rex-	Sncb	synuclein, beta [Source:MGI Symbol;Acc:MGI:1889011]
NM_001034168	Up in Rex-	Ank2	ankyrin 2, brain [Source:MGI Symbol;Acc:MGI:88025]
NM_013669	Up in Rex-	Snap91	synaptosomal-associated protein 91 [Source:MGI Symbol;Acc:MGI:109132]
NM_173388	Up in Rex-	Slc43a2	solute carrier family 43, member 2 [Source:MGI Symbol;Acc:MGI:2442746]
NM_175645	Up in Rex-	Xylt1	xylosyltransferase 1 [Source:MGI Symbol;Acc:MGI:2451073]
NM_178655	Up in Rex-	Ank2	ankyrin 2, brain [Source:MGI Symbol;Acc:MGI:88025]
NM_001164790	Up in Rex-	Scg3	secretogranin III [Source:MGI Symbol;Acc:MGI:103032]
NM_001164708	Up in Rex-	NA	NA
NM_020050	Up in Rex-	Tmem9b	TMEM9 domain family, member B [Source:MGI Symbol;Acc:MGI:1915254]
NM_001164259	Up in Rex-	Fgfrl1	fibroblast growth factor receptor-like 1 [Source:MGI Symbol;Acc:MGI:2150920]
NM_133662	Up in Rex-	Ier3	immediate early response 3 [Source:MGI Symbol;Acc:MGI:104814]
NM_133942	Up in Rex-	Plekha1	pleckstrin homology domain containing, family A (phosphoinositide binding specific) member 1 [Source:MGI Symbol;Acc:MGI:2442213]
NM_001134829	Up in Rex-	Lpgat1	lysophosphatidylglycerol acyltransferase 1 [Source:MGI Symbol;Acc:MGI:2446186]
NM_007789	Up in Rex-	Ncan	neurocan [Source:MGI Symbol;Acc:MGI:104694]
NM_007547	Up in Rex-	Sirpa	signal-regulatory protein alpha [Source:MGI Symbol;Acc:MGI:108563]
NM_009130	Up in Rex-	Scg3	secretogranin III [Source:MGI Symbol;Acc:MGI:103032]
NM_175561	Up in Rex-	Pcnxl2	pecanex-like 2 (Drosophila) [Source:MGI Symbol;Acc:MGI:2445010]
NM_009655	Up in Rex-	Alcam	activated leukocyte cell adhesion molecule [Source:MGI Symbol;Acc:MGI:1313266]
NM_013914	Up in Rex-	Snai3	snail homolog 3 (Drosophila) [Source:MGI Symbol;Acc:MGI:1353563]
NM_172266	Up in Rex-	Lpgat1	lysophosphatidylglycerol acyltransferase 1 [Source:MGI Symbol;Acc:MGI:2446186]
NM_144867	Up in Rex-	Slmo1	slowmo homolog 1 (Drosophila) [Source:MGI Symbol;Acc:MGI:2442865]
NM_001081473	Up in Rex-	Zxdb	zinc finger, X-linked, duplicated B [Source:MGI Symbol;Acc:MGI:3694898]
NM_001109973	Up in Rex-	Mdfi	MyoD family inhibitor [Source:MGI Symbol;Acc:MGI:107687]
NM_027875	Up in Rex-	Syde1	synapse defective 1, Rho GTPase, homolog 1 (C. elegans) [Source:MGI Symbol;Acc:MGI:1918959]
NM_008494	Up in Rex-	Lfng	LFNG O-fucosylpeptide 3-beta-N-acetylglucosaminyltransferase [Source:MGI Symbol;Acc:MGI:1095413]
NM_001005420	Up in Rex-	Ppp1r26	protein phosphatase 1, regulatory subunit 26 [Source:MGI Symbol;Acc:MGI:2685193]
NM_001098233	Up in Rex-	Purg	purine-rich element binding protein G [Source:MGI Symbol;Acc:MGI:1922279]
NM_024223	Up in Rex-	Crip2	cysteine rich protein 2 [Source:MGI Symbol;Acc:MGI:1915587]
NM_001166493	Up in Rex-	Rasgrp3	RAS, guanyl releasing protein 3 [Source:MGI Symbol;Acc:MGI:3028579]
NM_009455	Up in Rex-	Ube2e1	ubiquitin-conjugating enzyme E2E 1 [Source:MGI Symbol;Acc:MGI:107411]
NM_024368	Up in Rex-	NA	NA
NM_001122893	Up in Rex-	Fyn	Fyn proto-oncogene [Source:MGI Symbol;Acc:MGI:95602]
NM_008054	Up in Rex-	Fyn	Fyn proto-oncogene [Source:MGI Symbol;Acc:MGI:95602]
NM_020028	Up in Rex-	Lpar2	lysophosphatidic acid receptor 2 [Source:MGI Symbol;Acc:MGI:1858422]
NR_033136	Up in Rex-	NA	NA
NM_019819	Up in Rex-	Dusp14	dual specificity phosphatase 14 [Source:MGI Symbol;Acc:MGI:1927168]
NM_001024139	Up in Rex-	Adamts15	a disintegrin-like and metallopeptidase (reprolysin type) with thrombospondin type 1 motif, 15 [Source:MGI Symbol;Acc:MGI:2449569]
NM_009256	Up in Rex-	Serpinb9	serine (or cysteine) peptidase inhibitor, clade B, member 9 [Source:MGI Symbol;Acc:MGI:106603]
NM_177630	Up in Rex-	Ldoc1l	leucine zipper, down-regulated in cancer 1-like [Source:MGI Symbol;Acc:MGI:2675858]
NM_001033322	Up in Rex-	Gucy1a2	guanylate cyclase 1, soluble, alpha 2 [Source:MGI Symbol;Acc:MGI:2660877]
NM_134133	Up in Rex-	Smim3	small integral membrane protein 3 [Source:MGI Symbol;Acc:MGI:1917088]
NR_027677	Up in Rex-	NA	NA
NM_178695	Up in Rex-	Prrg4	proline rich Gla (G-carboxyglutamic acid) 4 (transmembrane) [Source:MGI Symbol;Acc:MGI:2442211]
NM_175168	Up in Rex-	Ptk7	PTK7 protein tyrosine kinase 7 [Source:MGI Symbol;Acc:MGI:1918711]
NM_029809	Up in Rex-	2310014L17Rik	RIKEN cDNA 2310014L17 gene [Source:MGI Symbol;Acc:MGI:1924198]
NM_001177646	Up in Rex-	Sirpa	signal-regulatory protein alpha [Source:MGI Symbol;Acc:MGI:108563]
NM_020283	Up in Rex-	B3galt1	UDP-Gal:betaGlcNAc beta 1,3-galactosyltransferase, polypeptide 1 [Source:MGI Symbol;Acc:MGI:1349403]
NM_152804	Up in Rex-	Plk2	polo-like kinase 2 [Source:MGI Symbol;Acc:MGI:1099790]
NM_033270	Up in Rex-	E2f6	E2F transcription factor 6 [Source:MGI Symbol;Acc:MGI:1354159]
NM_019566	Up in Rex-	Rhog	ras homolog gene family, member G [Source:MGI Symbol;Acc:MGI:1928370]
NM_001163305	Up in Rex-	Pex2	peroxisomal biogenesis factor 2 [Source:MGI Symbol;Acc:MGI:107486]
NM_001141950	Up in Rex-	Tmem80	transmembrane protein 80 [Source:MGI Symbol;Acc:MGI:1918698]
NM_001081421	Up in Rex-	Galnt16	UDP-N-acetyl-alpha-D-galactosamine:polypeptide N-acetylgalactosaminyltransferase 16 [Source:MGI Symbol;Acc:MGI:1917754]
NM_007678	Up in Rex-	Cebpa	CCAAT/enhancer binding protein (C/EBP), alpha [Source:MGI Symbol;Acc:MGI:99480]
NR_015522	Up in Rex-	NA	NA
NM_031373	Up in Rex-	Ogfr	opioid growth factor receptor [Source:MGI Symbol;Acc:MGI:1919325]
NM_008986	Up in Rex-	Ptrf	polymerase I and transcript release factor [Source:MGI Symbol;Acc:MGI:1277968]
NM_001163306	Up in Rex-	NA	NA
NM_001146199	Up in Rex-	Ptpn21	protein tyrosine phosphatase, non-receptor type 21 [Source:MGI Symbol;Acc:MGI:1344406]
NM_001038653	Up in Rex-	Slc16a3	solute carrier family 16 (monocarboxylic acid transporters), member 3 [Source:MGI Symbol;Acc:MGI:1933438]
NM_030696	Up in Rex-	Slc16a3	solute carrier family 16 (monocarboxylic acid transporters), member 3 [Source:MGI Symbol;Acc:MGI:1933438]
NM_008994	Up in Rex-	Pex2	peroxisomal biogenesis factor 2 [Source:MGI Symbol;Acc:MGI:107486]
NM_001162532	Up in Rex-	Fam174b	family with sequence similarity 174, member B [Source:MGI Symbol;Acc:MGI:3698178]
NM_001159583	Up in Rex-	Fam219a	family with sequence similarity 219, member A [Source:MGI Symbol;Acc:MGI:1919151]
NM_001167777	Up in Rex-	Asxl3	additional sex combs like 3 (Drosophila) [Source:MGI Symbol;Acc:MGI:2685175]
NM_001163302	Up in Rex-	Pex2	peroxisomal biogenesis factor 2 [Source:MGI Symbol;Acc:MGI:107486]
NM_010599	Up in Rex-	Kcnab3	potassium voltage-gated channel, shaker-related subfamily, beta member 3 [Source:MGI Symbol;Acc:MGI:1336208]
NM_011877	Up in Rex-	Ptpn21	protein tyrosine phosphatase, non-receptor type 21 [Source:MGI Symbol;Acc:MGI:1344406]
NM_001163303	Up in Rex-	NA	NA
NM_183138	Up in Rex-	Tet3	tet methylcytosine dioxygenase 3 [Source:MGI Symbol;Acc:MGI:2446229]
NM_001033167	Up in Rex-	Slc22a23	solute carrier family 22, member 23 [Source:MGI Symbol;Acc:MGI:1920352]
NM_053248	Up in Rex-	Slc5a5	solute carrier family 5 (sodium iodide symporter), member 5 [Source:MGI Symbol;Acc:MGI:2149330]
NM_180958	Up in Rex-	Ccdc79	coiled-coil domain containing 79 [Source:MGI Symbol;Acc:MGI:2443187]
NM_001163301	Up in Rex-	Pex2	peroxisomal biogenesis factor 2 [Source:MGI Symbol;Acc:MGI:107486]
NM_001163304	Up in Rex-	NA	NA
NM_183037	Up in Rex-	Trim46	tripartite motif-containing 46 [Source:MGI Symbol;Acc:MGI:2673000]
NM_001145922	Up in Rex-	Arhgef40	Rho guanine nucleotide exchange factor (GEF) 40 [Source:MGI Symbol;Acc:MGI:2685515]
NM_001031664	Up in Rex-	Nudt10	nudix (nucleoside diphosphate linked moiety X)-type motif 10 [Source:MGI Symbol;Acc:MGI:2147931]
NM_177942	Up in Rex-	Ece2	endothelin converting enzyme 2 [Source:MGI Symbol;Acc:MGI:1101356]
NM_139293	Up in Rex-	Ece2	endothelin converting enzyme 2 [Source:MGI Symbol;Acc:MGI:1101356]
NM_001145921	Up in Rex-	Arhgef40	Rho guanine nucleotide exchange factor (GEF) 40 [Source:MGI Symbol;Acc:MGI:2685515]
NR_030698	Up in Rex-	NA	NA
NM_011957	Up in Rex-	Creb3l1	cAMP responsive element binding protein 3-like 1 [Source:MGI Symbol;Acc:MGI:1347062]
NM_009893	Up in Rex-	Chrd	chordin [Source:MGI Symbol;Acc:MGI:1313268]
NM_009846	Up in Rex-	Cd24a	CD24a antigen [Source:MGI Symbol;Acc:MGI:88323]
NM_172257	Up in Rex-	Sidt2	SID1 transmembrane family, member 2 [Source:MGI Symbol;Acc:MGI:2446134]
NM_001038654	Up in Rex-	Slc16a3	solute carrier family 16 (monocarboxylic acid transporters), member 3 [Source:MGI Symbol;Acc:MGI:1933438]
NM_028013	Up in Rex-	Endod1	endonuclease domain containing 1 [Source:MGI Symbol;Acc:MGI:1919196]
NM_001002987	Up in Rex-	NA	NA
NM_001100717	Up in Rex-	NA	NA
NM_010237	Up in Rex-	Frk	fyn-related kinase [Source:MGI Symbol;Acc:MGI:103265]
NM_001033600	Up in Rex-	Acsl4	acyl-CoA synthetase long-chain family member 4 [Source:MGI Symbol;Acc:MGI:1354713]
NM_001162884	Up in Rex-	Igsf10	immunoglobulin superfamily, member 10 [Source:MGI Symbol;Acc:MGI:1923481]
NM_008130	Up in Rex-	Gli3	GLI-Kruppel family member GLI3 [Source:MGI Symbol;Acc:MGI:95729]
NM_026161	Up in Rex-	C1qtnf4	C1q and tumor necrosis factor related protein 4 [Source:MGI Symbol;Acc:MGI:1914695]
NM_015755	Up in Rex-	Hunk	hormonally upregulated Neu-associated kinase [Source:MGI Symbol;Acc:MGI:1347352]
NM_019477	Up in Rex-	Acsl4	acyl-CoA synthetase long-chain family member 4 [Source:MGI Symbol;Acc:MGI:1354713]
NM_146052	Up in Rex-	Lrrc3b	leucine rich repeat containing 3B [Source:MGI Symbol;Acc:MGI:2384996]
NM_009902	Up in Rex-	Cldn3	claudin 3 [Source:MGI Symbol;Acc:MGI:1329044]
NM_025273	Up in Rex-	Pcbd1	pterin 4 alpha carbinolamine dehydratase/dimerization cofactor of hepatocyte nuclear factor 1 alpha (TCF1) 1 [Source:MGI Symbol;Acc:MGI:94873]
NM_207663	Up in Rex-	Synm	synemin, intermediate filament protein [Source:MGI Symbol;Acc:MGI:2661187]
NM_001110849	Up in Rex-	Prr5l	proline rich 5 like [Source:MGI Symbol;Acc:MGI:1919696]
NM_172449	Up in Rex-	Bzrap1	benzodiazepine receptor associated protein 1 [Source:MGI Symbol;Acc:MGI:2450877]
NM_001081286	Up in Rex-	Fat1	FAT tumor suppressor homolog 1 (Drosophila) [Source:MGI Symbol;Acc:MGI:109168]
NM_029653	Up in Rex-	Dapk1	death associated protein kinase 1 [Source:MGI Symbol;Acc:MGI:1916885]
NM_207625	Up in Rex-	Acsl4	acyl-CoA synthetase long-chain family member 4 [Source:MGI Symbol;Acc:MGI:1354713]
NM_198249	Up in Rex-	Arhgef40	Rho guanine nucleotide exchange factor (GEF) 40 [Source:MGI Symbol;Acc:MGI:2685515]
NM_001163732	Up in Rex-	Frmd3	FERM domain containing 3 [Source:MGI Symbol;Acc:MGI:2442466]
NM_008608	Up in Rex-	Mmp14	matrix metallopeptidase 14 (membrane-inserted) [Source:MGI Symbol;Acc:MGI:101900]
NM_029999	Up in Rex-	Lbh	limb-bud and heart [Source:MGI Symbol;Acc:MGI:1925139]
NM_033603	Up in Rex-	Amn	amnionless [Source:MGI Symbol;Acc:MGI:1934943]
NM_001161799	Up in Rex-	Mfap2	microfibrillar-associated protein 2 [Source:MGI Symbol;Acc:MGI:99559]
NM_008546	Up in Rex-	Mfap2	microfibrillar-associated protein 2 [Source:MGI Symbol;Acc:MGI:99559]
NM_008198	Up in Rex-	Cfb	complement factor B [Source:MGI Symbol;Acc:MGI:105975]
NM_010288	Up in Rex-	Gja1	gap junction protein, alpha 1 [Source:MGI Symbol;Acc:MGI:95713]
NM_009144	Up in Rex-	Sfrp2	secreted frizzled-related protein 2 [Source:MGI Symbol;Acc:MGI:108078]
NR_015472	Up in Rex-	NA	NA
NM_010308	Up in Rex-	Gnao1	guanine nucleotide binding protein, alpha O [Source:MGI Symbol;Acc:MGI:95775]
NM_134062	Up in Rex-	Dapk1	death associated protein kinase 1 [Source:MGI Symbol;Acc:MGI:1916885]
NM_177855	Up in Rex-	Med12l	mediator of RNA polymerase II transcription, subunit 12 homolog (yeast)-like [Source:MGI Symbol;Acc:MGI:2139916]
NM_027993	Up in Rex-	Fam219a	family with sequence similarity 219, member A [Source:MGI Symbol;Acc:MGI:1919151]
NM_198095	Up in Rex-	Bst2	bone marrow stromal cell antigen 2 [Source:MGI Symbol;Acc:MGI:1916800]
NM_024264	Up in Rex-	Cyp27a1	cytochrome P450, family 27, subfamily a, polypeptide 1 [Source:MGI Symbol;Acc:MGI:88594]
NM_027249	Up in Rex-	Tlcd2	TLC domain containing 2 [Source:MGI Symbol;Acc:MGI:1917141]
NM_013792	Up in Rex-	Naglu	alpha-N-acetylglucosaminidase (Sanfilippo disease IIIB) [Source:MGI Symbol;Acc:MGI:1351641]
NR_027956	Up in Rex-	NA	NA
NM_008259	Up in Rex-	Foxa1	forkhead box A1 [Source:MGI Symbol;Acc:MGI:1347472]
NM_025339	Up in Rex-	Tmem42	transmembrane protein 42 [Source:MGI Symbol;Acc:MGI:1277176]
NM_001081324	Up in Rex-	Neto2	neuropilin (NRP) and tolloid (TLL)-like 2 [Source:MGI Symbol;Acc:MGI:1921763]
NM_023268	Up in Rex-	Qsox1	quiescin Q6 sulfhydryl oxidase 1 [Source:MGI Symbol;Acc:MGI:1330818]
NM_001162864	Up in Rex-	Ttbk1	tau tubulin kinase 1 [Source:MGI Symbol;Acc:MGI:2147036]
NM_183289	Up in Rex-	Tcerg1l	transcription elongation regulator 1-like [Source:MGI Symbol;Acc:MGI:1917821]
NM_008416	Up in Rex-	Junb	Jun-B oncogene [Source:MGI Symbol;Acc:MGI:96647]
NM_001105526	Up in Rex-	NA	NA
NM_024414	Up in Rex-	Stx1b	syntaxin 1B [Source:MGI Symbol;Acc:MGI:1930705]
NM_015771	Up in Rex-	Lats2	large tumor suppressor 2 [Source:MGI Symbol;Acc:MGI:1354386]
NM_019690	Up in Rex-	Gnas	GNAS (guanine nucleotide binding protein, alpha stimulating) complex locus [Source:MGI Symbol;Acc:MGI:95777]
NM_001033538	Up in Rex-	Cass4	Cas scaffolding protein family member 4 [Source:MGI Symbol;Acc:MGI:2444482]
NM_001099297	Up in Rex-	Duox1	dual oxidase 1 [Source:MGI Symbol;Acc:MGI:2139422]
NM_144945	Up in Rex-	Lgi2	leucine-rich repeat LGI family, member 2 [Source:MGI Symbol;Acc:MGI:2180196]
NM_183312	Up in Rex-	Synm	synemin, intermediate filament protein [Source:MGI Symbol;Acc:MGI:2661187]
NM_009162	Up in Rex-	Scg5	secretogranin V [Source:MGI Symbol;Acc:MGI:98289]
NM_001037955	Up in Rex-	Dusp22	dual specificity phosphatase 22 [Source:MGI Symbol;Acc:MGI:1915926]
NM_001013362	Up in Rex-	Nptxr	neuronal pentraxin receptor [Source:MGI Symbol;Acc:MGI:1920590]
NM_177638	Up in Rex-	Crb3	crumbs homolog 3 (Drosophila) [Source:MGI Symbol;Acc:MGI:2670904]
NM_183027	Up in Rex-	Ap1s3	adaptor-related protein complex AP-1, sigma 3 [Source:MGI Symbol;Acc:MGI:1891304]
NM_009705	Up in Rex-	Arg2	arginase type II [Source:MGI Symbol;Acc:MGI:1330806]
NM_177715	Up in Rex-	KCTD12	mmu-mir-5130 [Source:miRBase;Acc:MI0018042]
NM_007897	Up in Rex-	Ebf1	early B cell factor 1 [Source:MGI Symbol;Acc:MGI:95275]
NM_001080820	Up in Rex-	Cass4	Cas scaffolding protein family member 4 [Source:MGI Symbol;Acc:MGI:2444482]
NM_011256	Up in Rex-	Pitpnm2	phosphatidylinositol transfer protein, membrane-associated 2 [Source:MGI Symbol;Acc:MGI:1336192]
NM_030113	Up in Rex-	Arhgap10	Rho GTPase activating protein 10 [Source:MGI Symbol;Acc:MGI:1925764]
NM_027948	Up in Rex-	1700003E16Rik	RIKEN cDNA 1700003E16 gene [Source:MGI Symbol;Acc:MGI:1919087]
NM_013691	Up in Rex-	Thbs3	thrombospondin 3 [Source:MGI Symbol;Acc:MGI:98739]
NM_001083114	Up in Rex-	Pphln1	periphilin 1 [Source:MGI Symbol;Acc:MGI:1917029]
NM_175363	Up in Rex-	Pphln1	periphilin 1 [Source:MGI Symbol;Acc:MGI:1917029]
NM_001136181	Up in Rex-	Hsbp1l1	heat shock factor binding protein 1-like 1 [Source:MGI Symbol;Acc:MGI:1913505]
NM_025780	Up in Rex-	Thap2	THAP domain containing, apoptosis associated protein 2 [Source:MGI Symbol;Acc:MGI:1914066]
NM_001130435	Up in Rex-	NA	NA
NM_001159538	Up in Rex-	Fgd2	FYVE, RhoGEF and PH domain containing 2 [Source:MGI Symbol;Acc:MGI:1347084]
NM_013710	Up in Rex-	Fgd2	FYVE, RhoGEF and PH domain containing 2 [Source:MGI Symbol;Acc:MGI:1347084]
NM_030598	Up in Rex-	Rcan2	regulator of calcineurin 2 [Source:MGI Symbol;Acc:MGI:1858219]
NM_177592	Up in Rex-	Tmem164	transmembrane protein 164 [Source:MGI Symbol;Acc:MGI:2148020]
NM_022021	Up in Rex-	Cables1	CDK5 and Abl enzyme substrate 1 [Source:MGI Symbol;Acc:MGI:1927065]
NM_010703	Up in Rex-	Lef1	lymphoid enhancer binding factor 1 [Source:MGI Symbol;Acc:MGI:96770]
NM_146062	Up in Rex-	Pphln1	periphilin 1 [Source:MGI Symbol;Acc:MGI:1917029]
NM_011578	Up in Rex-	Tgfbr3	transforming growth factor, beta receptor III [Source:MGI Symbol;Acc:MGI:104637]
NM_001085371	Up in Rex-	Speg	SPEG complex locus [Source:MGI Symbol;Acc:MGI:109282]
NM_001081037	Up in Rex-	Srgap1	SLIT-ROBO Rho GTPase activating protein 1 [Source:MGI Symbol;Acc:MGI:2152936]
NR_027857	Up in Rex-	NA	NA
NM_008887	Up in Rex-	Phox2a	paired-like homeobox 2a [Source:MGI Symbol;Acc:MGI:106633]
NM_021316	Up in Rex-	Cend1	cell cycle exit and neuronal differentiation 1 [Source:MGI Symbol;Acc:MGI:1929898]
NM_183148	Up in Rex-	Iffo2	intermediate filament family orphan 2 [Source:MGI Symbol;Acc:MGI:2140675]
NM_025277	Up in Rex-	Gng10	guanine nucleotide binding protein (G protein), gamma 10 [Source:MGI Symbol;Acc:MGI:1336169]
NM_201639	Up in Rex-	Synm	synemin, intermediate filament protein [Source:MGI Symbol;Acc:MGI:2661187]
NM_001142706	Up in Rex-	Cfb	complement factor B [Source:MGI Symbol;Acc:MGI:105975]
NM_010117	Up in Rex-	Rhbdf1	rhomboid family 1 (Drosophila) [Source:MGI Symbol;Acc:MGI:104328]
NM_021424	Up in Rex-	Pvrl1	poliovirus receptor-related 1 [Source:MGI Symbol;Acc:MGI:1926483]
NM_145544	Up in Rex-	Rap1gds1	RAP1, GTP-GDP dissociation stimulator 1 [Source:MGI Symbol;Acc:MGI:2385189]
NM_021890	Up in Rex-	Fads3	fatty acid desaturase 3 [Source:MGI Symbol;Acc:MGI:1928740]
NM_011992	Up in Rex-	Rcn2	reticulocalbin 2 [Source:MGI Symbol;Acc:MGI:1349765]
NM_027309	Up in Rex-	Lysmd2	LysM, putative peptidoglycan-binding, domain containing 2 [Source:MGI Symbol;Acc:MGI:1917332]
NM_010513	Up in Rex-	Igf1r	insulin-like growth factor I receptor [Source:MGI Symbol;Acc:MGI:96433]
NR_003647	Up in Rex-	NA	NA
NM_007806	Up in Rex-	Cyba	cytochrome b-245, alpha polypeptide [Source:MGI Symbol;Acc:MGI:1316658]
NM_001163514	Up in Rex-	Extl2	exostoses (multiple)-like 2 [Source:MGI Symbol;Acc:MGI:1889574]
NM_019732	Up in Rex-	Runx3	runt related transcription factor 3 [Source:MGI Symbol;Acc:MGI:102672]
NM_001076341	Up in Rex-	NA	NA
NM_133986	Up in Rex-	Tcta	T cell leukemia translocation altered gene [Source:MGI Symbol;Acc:MGI:1918829]
NM_001081189	Up in Rex-	Uprt	uracil phosphoribosyltransferase (FUR1) homolog (S. cerevisiae) [Source:MGI Symbol;Acc:MGI:2685620]
NM_008909	Up in Rex-	Ppl	periplakin [Source:MGI Symbol;Acc:MGI:1194898]
NM_008851	Up in Rex-	Pitpnm1	phosphatidylinositol transfer protein, membrane-associated 1 [Source:MGI Symbol;Acc:MGI:1197524]
NM_178615	Up in Rex-	Rgmb	RGM domain family, member B [Source:MGI Symbol;Acc:MGI:1916049]
NM_018774	Up in Rex-	Phc2	polyhomeotic-like 2 (Drosophila) [Source:MGI Symbol;Acc:MGI:1860454]
NM_013599	Up in Rex-	Mmp9	matrix metallopeptidase 9 [Source:MGI Symbol;Acc:MGI:97011]
NM_181752	Up in Rex-	Gpr135	G protein-coupled receptor 135 [Source:MGI Symbol;Acc:MGI:2676315]
NM_001039223	Up in Rex-	Gm14137	predicted gene 14137 [Source:MGI Symbol;Acc:MGI:3651144]
NM_011538	Up in Rex-	Tbx6	T-box 6 [Source:MGI Symbol;Acc:MGI:102539]
NR_027920	Up in Rex-	NA	NA
NM_001040690	Up in Rex-	Rap1gds1	RAP1, GTP-GDP dissociation stimulator 1 [Source:MGI Symbol;Acc:MGI:2385189]
NM_021388	Up in Rex-	Extl2	exostoses (multiple)-like 2 [Source:MGI Symbol;Acc:MGI:1889574]
NR_028129	Up in Rex-	NA	NA
NM_019656	Up in Rex-	Tspan6	tetraspanin 6 [Source:MGI Symbol;Acc:MGI:1926264]
NM_010235	Up in Rex-	Fosl1	fos-like antigen 1 [Source:MGI Symbol;Acc:MGI:107179]
NM_009954	Up in Rex-	Bcar1	breast cancer anti-estrogen resistance 1 [Source:MGI Symbol;Acc:MGI:108091]
NM_028307	Up in Rex-	Tdrkh	tudor and KH domain containing protein [Source:MGI Symbol;Acc:MGI:1919884]
NM_172441	Up in Rex-	Shroom2	shroom family member 2 [Source:MGI Symbol;Acc:MGI:107194]
NM_009255	Up in Rex-	Serpine2	serine (or cysteine) peptidase inhibitor, clade E, member 2 [Source:MGI Symbol;Acc:MGI:101780]
NM_133208	Up in Rex-	Zfp287	zinc finger protein 287 [Source:MGI Symbol;Acc:MGI:2176561]
NM_001146287	Up in Rex-	Cables1	CDK5 and Abl enzyme substrate 1 [Source:MGI Symbol;Acc:MGI:1927065]
NM_153507	Up in Rex-	Cpne2	copine II [Source:MGI Symbol;Acc:MGI:2387578]
NM_031183	Up in Rex-	Sp6	trans-acting transcription factor 6 [Source:MGI Symbol;Acc:MGI:1932575]
NM_001080926	Up in Rex-	Lrp8	low density lipoprotein receptor-related protein 8, apolipoprotein e receptor [Source:MGI Symbol;Acc:MGI:1340044]
NM_027564	Up in Rex-	4921507P07Rik	RIKEN cDNA 4921507P07 gene [Source:MGI Symbol;Acc:MGI:1918071]
NM_172772	Up in Rex-	Fam63b	family with sequence similarity 63, member B [Source:MGI Symbol;Acc:MGI:2443086]
NM_001163515	Up in Rex-	Extl2	exostoses (multiple)-like 2 [Source:MGI Symbol;Acc:MGI:1889574]
NR_033520	Up in Rex-	NA	NA
NM_201409	Up in Rex-	Usp17lb	ubiquitin specific peptidase 17-like B [Source:MGI Symbol;Acc:MGI:3051498]
NM_010399	Up in Rex-	H2-T22	histocompatibility 2, T region locus 22 [Source:MGI Symbol;Acc:MGI:95956]
NM_204194	Up in Rex-	NA	NA
NM_001143689	Up in Rex-	H2-Q4	histocompatibility 2, Q region locus 4 [Source:MGI Symbol;Acc:MGI:95933]
NM_009399	Up in Rex-	Tnfrsf11a	tumor necrosis factor receptor superfamily, member 11a [Source:MGI Symbol;Acc:MGI:1314891]
NM_013851	Up in Rex-	Abca8b	ATP-binding cassette, sub-family A (ABC1), member 8b [Source:MGI Symbol;Acc:MGI:1351668]
NR_033496	Up in Rex-	NA	NA
NM_020267	Up in Rex-	Trim44	tripartite motif-containing 44 [Source:MGI Symbol;Acc:MGI:1931835]
NM_010075	Up in Rex-	Dpp6	dipeptidylpeptidase 6 [Source:MGI Symbol;Acc:MGI:94921]
NM_172530	Up in Rex-	She	src homology 2 domain-containing transforming protein E [Source:MGI Symbol;Acc:MGI:1099462]
NM_001012336	Up in Rex-	Mdk	midkine [Source:MGI Symbol;Acc:MGI:96949]
NM_207649	Up in Rex-	Rcan2	regulator of calcineurin 2 [Source:MGI Symbol;Acc:MGI:1858219]
NM_007471	Up in Rex-	App	amyloid beta (A4) precursor protein [Source:MGI Symbol;Acc:MGI:88059]
NM_001136078	Up in Rex-	Pitpnm1	phosphatidylinositol transfer protein, membrane-associated 1 [Source:MGI Symbol;Acc:MGI:1197524]
NM_027258	Up in Rex-	Rnf157	ring finger protein 157 [Source:MGI Symbol;Acc:MGI:2442484]
NM_001101464	Up in Rex-	Foxi3	forkhead box I3 [Source:MGI Symbol;Acc:MGI:3511278]
NM_001145541	Up in Rex-	NA	NA
NM_007754	Up in Rex-	Cpd	carboxypeptidase D [Source:MGI Symbol;Acc:MGI:107265]
NM_001170745	Up in Rex-	Magi2	membrane associated guanylate kinase, WW and PDZ domain containing 2 [Source:MGI Symbol;Acc:MGI:1354953]
NM_001081678	Up in Rex-	Zfp800	zinc finger protein 800 [Source:MGI Symbol;Acc:MGI:1889334]
NM_015753	Up in Rex-	Zeb2	zinc finger E-box binding homeobox 2 [Source:MGI Symbol;Acc:MGI:1344407]
NM_022417	Up in Rex-	Itm2c	integral membrane protein 2C [Source:MGI Symbol;Acc:MGI:1927594]
NM_023320	Up in Rex-	Plekho1	pleckstrin homology domain containing, family O member 1 [Source:MGI Symbol;Acc:MGI:1914470]
NM_175307	Up in Rex-	Fam46b	family with sequence similarity 46, member B [Source:MGI Symbol;Acc:MGI:2140500]
NM_001012335	Up in Rex-	Mdk	midkine [Source:MGI Symbol;Acc:MGI:96949]
NM_010169	Up in Rex-	F2r	coagulation factor II (thrombin) receptor [Source:MGI Symbol;Acc:MGI:101802]
NM_030021	Up in Rex-	Cutal	cutA divalent cation tolerance homolog-like [Source:MGI Symbol;Acc:MGI:1925246]
NM_175256	Up in Rex-	Heg1	HEG homolog 1 (zebrafish) [Source:MGI Symbol;Acc:MGI:1924696]
NM_001111331	Up in Rex-	Kcnip3	Kv channel interacting protein 3, calsenilin [Source:MGI Symbol;Acc:MGI:1929258]
NM_001159289	Up in Rex-	Bcl11a	B cell CLL/lymphoma 11A (zinc finger protein) [Source:MGI Symbol;Acc:MGI:106190]
NM_001162974	Up in Rex-	Lrrc51	leucine rich repeat containing 51 [Source:MGI Symbol;Acc:MGI:1916608]
NM_181848	Up in Rex-	Optn	optineurin [Source:MGI Symbol;Acc:MGI:1918898]
NM_001008238	Up in Rex-	Bnip2	BCL2/adenovirus E1B interacting protein 2 [Source:MGI Symbol;Acc:MGI:109327]
NM_001113181	Up in Rex-	Gria4	glutamate receptor, ionotropic, AMPA4 (alpha 4) [Source:MGI Symbol;Acc:MGI:95811]
NM_025821	Up in Rex-	Carhsp1	calcium regulated heat stable protein 1 [Source:MGI Symbol;Acc:MGI:1196368]
NM_010784	Up in Rex-	Mdk	midkine [Source:MGI Symbol;Acc:MGI:96949]
NM_057160	Up in Rex-	NA	NA
NM_001081667	Up in Rex-	Klhl34	kelch-like 34 [Source:MGI Symbol;Acc:MGI:2685234]
NM_026003	Up in Rex-	Smarca2	SWI/SNF related, matrix associated, actin dependent regulator of chromatin, subfamily a, member 2 [Source:MGI Symbol;Acc:MGI:99603]
NM_015823	Up in Rex-	Magi2	membrane associated guanylate kinase, WW and PDZ domain containing 2 [Source:MGI Symbol;Acc:MGI:1354953]
NM_011674	Up in Rex-	Ugt8a	UDP galactosyltransferase 8A [Source:MGI Symbol;Acc:MGI:109522]
NM_001078079	Up in Rex-	NA	NA
NM_001136060	Up in Rex-	Dpp6	dipeptidylpeptidase 6 [Source:MGI Symbol;Acc:MGI:94921]
NM_013867	Up in Rex-	Bcar3	breast cancer anti-estrogen resistance 3 [Source:MGI Symbol;Acc:MGI:1352501]
NM_145395	Up in Rex-	Duoxa1	dual oxidase maturation factor 1 [Source:MGI Symbol;Acc:MGI:2384861]
NM_001007578	Up in Rex-	Armcx6	armadillo repeat containing, X-linked 6 [Source:MGI Symbol;Acc:MGI:2147993]
NM_001177884	Up in Rex-	Whsc1	Wolf-Hirschhorn syndrome candidate 1 (human) [Source:MGI Symbol;Acc:MGI:1276574]
NM_029770	Up in Rex-	Unc5b	unc-5 homolog B (C. elegans) [Source:MGI Symbol;Acc:MGI:894703]
NM_001159290	Up in Rex-	Bcl11a	B cell CLL/lymphoma 11A (zinc finger protein) [Source:MGI Symbol;Acc:MGI:106190]
NM_016899	Up in Rex-	Rab25	RAB25, member RAS oncogene family [Source:MGI Symbol;Acc:MGI:1858203]
NM_001170746	Up in Rex-	Magi2	membrane associated guanylate kinase, WW and PDZ domain containing 2 [Source:MGI Symbol;Acc:MGI:1354953]
NM_029564	Up in Rex-	Tax1bp3	Tax1 (human T cell leukemia virus type I) binding protein 3 [Source:MGI Symbol;Acc:MGI:1923531]
NM_010397	Up in Rex-	H2-T22	histocompatibility 2, T region locus 22 [Source:MGI Symbol;Acc:MGI:95956]
NM_016677	Up in Rex-	Hpcal1	hippocalcin-like 1 [Source:MGI Symbol;Acc:MGI:1855689]
NM_172841	Up in Rex-	Slco5a1	solute carrier organic anion transporter family, member 5A1 [Source:MGI Symbol;Acc:MGI:2443431]
NM_016787	Up in Rex-	Bnip2	BCL2/adenovirus E1B interacting protein 2 [Source:MGI Symbol;Acc:MGI:109327]
NM_134022	Up in Rex-	NA	NA
NM_001177565	Up in Rex-	Gm8300	predicted gene 8300 [Source:MGI Symbol;Acc:MGI:3643794]
NM_011055	Up in Rex-	Pde3b	phosphodiesterase 3B, cGMP-inhibited [Source:MGI Symbol;Acc:MGI:1333863]
NM_009609	Up in Rex-	Actg1	actin, gamma, cytoplasmic 1 [Source:MGI Symbol;Acc:MGI:87906]
NM_021422	Up in Rex-	Dnaja4	DnaJ (Hsp40) homolog, subfamily A, member 4 [Source:MGI Symbol;Acc:MGI:1927638]
NM_026405	Up in Rex-	Rab32	RAB32, member RAS oncogene family [Source:MGI Symbol;Acc:MGI:1915094]
NM_010689	Up in Rex-	Lat	linker for activation of T cells [Source:MGI Symbol;Acc:MGI:1342293]
NM_145840	Up in Rex-	Rgs9bp	regulator of G-protein signalling 9 binding protein [Source:MGI Symbol;Acc:MGI:2384418]
NM_011176	Up in Rex-	St14	suppression of tumorigenicity 14 (colon carcinoma) [Source:MGI Symbol;Acc:MGI:1338881]
NM_010200	Up in Rex-	Fgf13	fibroblast growth factor 13 [Source:MGI Symbol;Acc:MGI:109178]
NM_145144	Up in Rex-	Aif1l	allograft inflammatory factor 1-like [Source:MGI Symbol;Acc:MGI:1919598]
NM_009988	Up in Rex-	Cxadr	coxsackie virus and adenovirus receptor [Source:MGI Symbol;Acc:MGI:1201679]
NM_153505	Up in Rex-	Nckap1l	NCK associated protein 1 like [Source:MGI Symbol;Acc:MGI:1926063]
NM_007570	Up in Rex-	Btg2	B cell translocation gene 2, anti-proliferative [Source:MGI Symbol;Acc:MGI:108384]
NM_008304	Up in Rex-	Sdc2	syndecan 2 [Source:MGI Symbol;Acc:MGI:1349165]
NM_030143	Up in Rex-	Ddit4l	DNA-damage-inducible transcript 4-like [Source:MGI Symbol;Acc:MGI:1920534]
NM_027356	Up in Rex-	Ufsp1	UFM1-specific peptidase 1 [Source:MGI Symbol;Acc:MGI:1917490]
NM_011046	Up in Rex-	Furin	furin (paired basic amino acid cleaving enzyme) [Source:MGI Symbol;Acc:MGI:97513]
NM_001081454	Up in Rex-	Furin	furin (paired basic amino acid cleaving enzyme) [Source:MGI Symbol;Acc:MGI:97513]
NM_178936	Up in Rex-	Tmem56	transmembrane protein 56 [Source:MGI Symbol;Acc:MGI:1923195]
NM_019548	Up in Rex-	Tro	trophinin [Source:MGI Symbol;Acc:MGI:1928994]
NM_001043336	Up in Rex-	Eml1	echinoderm microtubule associated protein like 1 [Source:MGI Symbol;Acc:MGI:1915769]
NM_019713	Up in Rex-	Rassf1	Ras association (RalGDS/AF-6) domain family member 1 [Source:MGI Symbol;Acc:MGI:1928386]
NM_001106047	Up in Rex-	NA	NA
NM_009673	Up in Rex-	Anxa5	annexin A5 [Source:MGI Symbol;Acc:MGI:106008]
NM_175231	Up in Rex-	Whsc1	Wolf-Hirschhorn syndrome candidate 1 (human) [Source:MGI Symbol;Acc:MGI:1276574]
NM_001081102	Up in Rex-	Whsc1	Wolf-Hirschhorn syndrome candidate 1 (human) [Source:MGI Symbol;Acc:MGI:1276574]
NM_007408	Up in Rex-	Plin2	perilipin 2 [Source:MGI Symbol;Acc:MGI:87920]
NM_026239	Up in Rex-	Tmem35	transmembrane protein 35 [Source:MGI Symbol;Acc:MGI:1914814]
NM_001043335	Up in Rex-	Eml1	echinoderm microtubule associated protein like 1 [Source:MGI Symbol;Acc:MGI:1915769]
NM_001164792	Up in Rex-	Tpbg	trophoblast glycoprotein [Source:MGI Symbol;Acc:MGI:1341264]
NM_013907	Up in Rex-	Fbxw4	F-box and WD-40 domain protein 4 [Source:MGI Symbol;Acc:MGI:1354698]
NM_026131	Up in Rex-	Pdlim7	PDZ and LIM domain 7 [Source:MGI Symbol;Acc:MGI:1914649]
NM_207282	Up in Rex-	Dpp6	dipeptidylpeptidase 6 [Source:MGI Symbol;Acc:MGI:94921]
NM_023788	Up in Rex-	Mageh1	melanoma antigen, family H, 1 [Source:MGI Symbol;Acc:MGI:1922875]
NM_031387	Up in Rex-	Tdrd1	tudor domain containing 1 [Source:MGI Symbol;Acc:MGI:1933218]
NM_001002241	Up in Rex-	Tdrd1	tudor domain containing 1 [Source:MGI Symbol;Acc:MGI:1933218]
NM_001002240	Up in Rex-	Tdrd1	tudor domain containing 1 [Source:MGI Symbol;Acc:MGI:1933218]
NM_001002238	Up in Rex-	Tdrd1	tudor domain containing 1 [Source:MGI Symbol;Acc:MGI:1933218]
NM_030859	Up in Rex-	NA	NA
NM_010757	Up in Rex-	Mafk	v-maf musculoaponeurotic fibrosarcoma oncogene family, protein K (avian) [Source:MGI Symbol;Acc:MGI:99951]
NM_010475	Up in Rex-	Hsd17b1	hydroxysteroid (17-beta) dehydrogenase 1 [Source:MGI Symbol;Acc:MGI:105077]
NM_001110513	Up in Rex-	Ebf4	early B cell factor 4 [Source:MGI Symbol;Acc:MGI:2385972]
NM_010111	Up in Rex-	Efnb2	ephrin B2 [Source:MGI Symbol;Acc:MGI:105097]
NM_030060	Up in Rex-	Batf3	basic leucine zipper transcription factor, ATF-like 3 [Source:MGI Symbol;Acc:MGI:1925491]
NR_033185	Up in Rex-	NA	NA
NM_008519	Up in Rex-	Ltb4r1	leukotriene B4 receptor 1 [Source:MGI Symbol;Acc:MGI:1309472]
NM_172503	Up in Rex-	Zswim4	zinc finger SWIM-type containing 4 [Source:MGI Symbol;Acc:MGI:2443726]
NM_007405	Up in Rex-	Adcy6	adenylate cyclase 6 [Source:MGI Symbol;Acc:MGI:87917]
NM_011627	Up in Rex-	Tpbg	trophoblast glycoprotein [Source:MGI Symbol;Acc:MGI:1341264]
NM_001081047	Up in Rex-	Cnksr1	connector enhancer of kinase suppressor of Ras 1 [Source:MGI Symbol;Acc:MGI:2670958]
NM_011988	Up in Rex-	Slc27a3	solute carrier family 27 (fatty acid transporter), member 3 [Source:MGI Symbol;Acc:MGI:1347358]
NM_030733	Up in Rex-	Gpr63	G protein-coupled receptor 63 [Source:MGI Symbol;Acc:MGI:2135884]
NM_001081278	Up in Rex-	Tbc1d4	TBC1 domain family, member 4 [Source:MGI Symbol;Acc:MGI:2429660]
NM_134083	Up in Rex-	Rcbtb2	regulator of chromosome condensation (RCC1) and BTB (POZ) domain containing protein 2 [Source:MGI Symbol;Acc:MGI:1917200]
NM_001170694	Up in Rex-	Rcbtb2	regulator of chromosome condensation (RCC1) and BTB (POZ) domain containing protein 2 [Source:MGI Symbol;Acc:MGI:1917200]
NM_001038710	Up in Rex-	Tmod2	tropomodulin 2 [Source:MGI Symbol;Acc:MGI:1355335]
NM_029537	Up in Rex-	Tmem98	transmembrane protein 98 [Source:MGI Symbol;Acc:MGI:1923457]
NM_134093	Up in Rex-	Letmd1	LETM1 domain containing 1 [Source:MGI Symbol;Acc:MGI:1915864]
NM_016711	Up in Rex-	Tmod2	tropomodulin 2 [Source:MGI Symbol;Acc:MGI:1355335]
NM_033325	Up in Rex-	Loxl2	lysyl oxidase-like 2 [Source:MGI Symbol;Acc:MGI:2137913]
NM_007696	Up in Rex-	Ovgp1	oviductal glycoprotein 1 [Source:MGI Symbol;Acc:MGI:106661]
NM_001083929	Up in Rex-	NA	NA
NM_008161	Up in Rex-	Gpx3	glutathione peroxidase 3 [Source:MGI Symbol;Acc:MGI:105102]
NM_019789	Up in Rex-	Kcnip3	Kv channel interacting protein 3, calsenilin [Source:MGI Symbol;Acc:MGI:1929258]
NM_172381	Up in Rex-	AI314180	expressed sequence AI314180 [Source:MGI Symbol;Acc:MGI:2140220]
NM_021299	Up in Rex-	Ak3	adenylate kinase 3 [Source:MGI Symbol;Acc:MGI:1860835]
NM_009869	Up in Rex-	Cdh9	cadherin 9 [Source:MGI Symbol;Acc:MGI:107433]
NM_028444	Up in Rex-	Prkcdbp	protein kinase C, delta binding protein [Source:MGI Symbol;Acc:MGI:1923422]
NM_198011	Up in Rex-	E430018J23Rik	RIKEN cDNA E430018J23 gene [Source:MGI Symbol;Acc:MGI:2141981]
NM_001033465	Up in Rex-	6430531B16Rik	RIKEN cDNA 6430531B16 gene [Source:MGI Symbol;Acc:MGI:2685939]
NM_027721	Up in Rex-	Katnal2	katanin p60 subunit A-like 2 [Source:MGI Symbol;Acc:MGI:1924234]
NM_010098	Up in Rex-	Opn3	opsin 3 [Source:MGI Symbol;Acc:MGI:1338022]
NM_001164789	Up in Rex-	Eomes	eomesodermin homolog (Xenopus laevis) [Source:MGI Symbol;Acc:MGI:1201683]
NM_033602	Up in Rex-	Peli2	pellino 2 [Source:MGI Symbol;Acc:MGI:1891445]
NM_175136	Up in Rex-	Rnf122	ring finger protein 122 [Source:MGI Symbol;Acc:MGI:1916117]
NM_010136	Up in Rex-	Eomes	eomesodermin homolog (Xenopus laevis) [Source:MGI Symbol;Acc:MGI:1201683]
NM_025613	Up in Rex-	Eid1	EP300 interacting inhibitor of differentiation 1 [Source:MGI Symbol;Acc:MGI:1889651]
NM_001163660	Up in Rex-	Nkd1	naked cuticle 1 homolog (Drosophila) [Source:MGI Symbol;Acc:MGI:2135954]
NR_033304	Up in Rex-	NA	NA
NM_177139	Up in Rex-	Lypd6	LY6/PLAUR domain containing 6 [Source:MGI Symbol;Acc:MGI:2443848]
NM_023043	Up in Rex-	Prnd	prion protein dublet [Source:MGI Symbol;Acc:MGI:1346999]
NM_001029855	Up in Rex-	Psme2	proteasome (prosome, macropain) activator subunit 2 (PA28 beta) [Source:MGI Symbol;Acc:MGI:1096365]
NM_023396	Up in Rex-	Rprm	reprimo, TP53 dependent G2 arrest mediator candidate [Source:MGI Symbol;Acc:MGI:1915124]
NM_001001491	Up in Rex-	Tpm4	tropomyosin 4 [Source:MGI Symbol;Acc:MGI:2449202]
NM_007863	Up in Rex-	Mpp3	membrane protein, palmitoylated 3 (MAGUK p55 subfamily member 3) [Source:MGI Symbol;Acc:MGI:1328354]
NM_001081300	Up in Rex-	Tshz1	teashirt zinc finger family member 1 [Source:MGI Symbol;Acc:MGI:1346031]
NM_001102364	Up in Rex-	NA	NA
NM_175490	Up in Rex-	Gpr75	G protein-coupled receptor 75 [Source:MGI Symbol;Acc:MGI:2441843]
NM_001033178	Up in Rex-	Tmem181a	transmembrane protein 181A [Source:MGI Symbol;Acc:MGI:1924356]
NR_033596	Up in Rex-	NA	NA
NM_133804	Up in Rex-	Tmem132a	transmembrane protein 132A [Source:MGI Symbol;Acc:MGI:2147810]
NM_016685	Up in Rex-	Comp	cartilage oligomeric matrix protein [Source:MGI Symbol;Acc:MGI:88469]
NM_007526	Up in Rex-	Barx1	BarH-like homeobox 1 [Source:MGI Symbol;Acc:MGI:103124]
NM_010678	Up in Rex-	Aff3	AF4/FMR2 family, member 3 [Source:MGI Symbol;Acc:MGI:106927]
NM_001106461	Up in Rex-	NA	NA
NM_023160	Up in Rex-	Cml1	camello-like 1 [Source:MGI Symbol;Acc:MGI:1913366]
NM_001114087	Up in Rex-	Pdlim7	PDZ and LIM domain 7 [Source:MGI Symbol;Acc:MGI:1914649]
NM_176959	Up in Rex-	Fbxl7	F-box and leucine-rich repeat protein 7 [Source:MGI Symbol;Acc:MGI:3052506]
NM_008449	Up in Rex-	Kif5c	kinesin family member 5C [Source:MGI Symbol;Acc:MGI:1098269]
NM_010251	Up in Rex-	Gabra4	gamma-aminobutyric acid (GABA) A receptor, subunit alpha 4 [Source:MGI Symbol;Acc:MGI:95616]
NM_172393	Up in Rex-	Aim1	absent in melanoma 1 [Source:MGI Symbol;Acc:MGI:109544]
NM_172118	Up in Rex-	Myl9	myosin, light polypeptide 9, regulatory [Source:MGI Symbol;Acc:MGI:2138915]
NM_008516	Up in Rex-	Lrrn1	leucine rich repeat protein 1, neuronal [Source:MGI Symbol;Acc:MGI:106038]
NM_001076256	Up in Rex-	NA	NA
NM_020510	Up in Rex-	Fzd2	frizzled homolog 2 (Drosophila) [Source:MGI Symbol;Acc:MGI:1888513]
NM_178911	Up in Rex-	Pld4	phospholipase D family, member 4 [Source:MGI Symbol;Acc:MGI:2144765]
NM_010321	Up in Rex-	Gnmt	glycine N-methyltransferase [Source:MGI Symbol;Acc:MGI:1202304]
NM_027990	Up in Rex-	Lypd6b	LY6/PLAUR domain containing 6B [Source:MGI Symbol;Acc:MGI:1919147]
NM_001003948	Up in Rex-	Pid1	phosphotyrosine interaction domain containing 1 [Source:MGI Symbol;Acc:MGI:2138391]
NM_201373	Up in Rex-	Trim56	tripartite motif-containing 56 [Source:MGI Symbol;Acc:MGI:2685298]
NM_018777	Up in Rex-	Cldn6	claudin 6 [Source:MGI Symbol;Acc:MGI:1859284]
NM_175480	Up in Rex-	Zfp612	zinc finger protein 612 [Source:MGI Symbol;Acc:MGI:2443465]
NM_173863	Up in Rex-	Crtc3	CREB regulated transcription coactivator 3 [Source:MGI Symbol;Acc:MGI:1917711]
NM_026473	Up in Rex-	Tubb6	tubulin, beta 6 class V [Source:MGI Symbol;Acc:MGI:1915201]
NM_026418	Up in Rex-	Rgs10	regulator of G-protein signalling 10 [Source:MGI Symbol;Acc:MGI:1915115]
NM_001033851	Up in Rex-	Cpne8	copine VIII [Source:MGI Symbol;Acc:MGI:1914121]
NM_178227	Up in Rex-	Scn3b	sodium channel, voltage-gated, type III, beta [Source:MGI Symbol;Acc:MGI:1918882]
NM_008988	Up in Rex-	Igdcc3	immunoglobulin superfamily, DCC subclass, member 3 [Source:MGI Symbol;Acc:MGI:1202390]
NM_001033171	Up in Rex-	Klrg2	killer cell lectin-like receptor subfamily G, member 2 [Source:MGI Symbol;Acc:MGI:1921503]
NM_015825	Up in Rex-	Sh3bgr	SH3-binding domain glutamic acid-rich protein [Source:MGI Symbol;Acc:MGI:1354740]
NM_007484	Up in Rex-	Rhoc	ras homolog gene family, member C [Source:MGI Symbol;Acc:MGI:106028]
NM_144783	Up in Rex-	Wt1	Wilms tumor 1 homolog [Source:MGI Symbol;Acc:MGI:98968]
NM_001013360	Up in Rex-	Nptxr	neuronal pentraxin receptor [Source:MGI Symbol;Acc:MGI:1920590]
NM_010562	Up in Rex-	Ilk	integrin linked kinase [Source:MGI Symbol;Acc:MGI:1195267]
NM_173788	Up in Rex-	Npr2	natriuretic peptide receptor 2 [Source:MGI Symbol;Acc:MGI:97372]
NM_001161724	Up in Rex-	Ilk	integrin linked kinase [Source:MGI Symbol;Acc:MGI:1195267]
NM_007759	Up in Rex-	Crabp2	cellular retinoic acid binding protein II [Source:MGI Symbol;Acc:MGI:88491]
NM_009841	Up in Rex-	Cd14	CD14 antigen [Source:MGI Symbol;Acc:MGI:88318]
NM_019586	Up in Rex-	Ube2j1	ubiquitin-conjugating enzyme E2J 1 [Source:MGI Symbol;Acc:MGI:1926245]
NM_001005748	Up in Rex-	Phactr1	phosphatase and actin regulator 1 [Source:MGI Symbol;Acc:MGI:2659021]
NM_011920	Up in Rex-	Abcg2	ATP-binding cassette, sub-family G (WHITE), member 2 [Source:MGI Symbol;Acc:MGI:1347061]
NM_008580	Up in Rex-	Map3k5	mitogen-activated protein kinase kinase kinase 5 [Source:MGI Symbol;Acc:MGI:1346876]
NM_001014795	Up in Rex-	NA	NA
NM_027147	Up in Rex-	Enho	energy homeostasis associated [Source:MGI Symbol;Acc:MGI:1916888]
NM_177190	Up in Rex-	Tcp11l1	t-complex 11 like 1 [Source:MGI Symbol;Acc:MGI:2444263]
NM_001110843	Up in Rex-	Cacna2d1	calcium channel, voltage-dependent, alpha2/delta subunit 1 [Source:MGI Symbol;Acc:MGI:88295]
NM_001081098	Up in Rex-	Zfp362	zinc finger protein 362 [Source:MGI Symbol;Acc:MGI:2652839]
NM_011057	Up in Rex-	Pdgfb	platelet derived growth factor, B polypeptide [Source:MGI Symbol;Acc:MGI:97528]
NM_183311	Up in Rex-	Tmem145	transmembrane protein 145 [Source:MGI Symbol;Acc:MGI:3607779]
NM_001111096	Up in Rex-	Lyn	Yamaguchi sarcoma viral (v-yes-1) oncogene homolog [Source:MGI Symbol;Acc:MGI:96892]
NM_007837	Up in Rex-	Ddit3	DNA-damage inducible transcript 3 [Source:MGI Symbol;Acc:MGI:109247]
NM_001083912	Up in Rex-	Plekhg2	pleckstrin homology domain containing, family G (with RhoGef domain) member 2 [Source:MGI Symbol;Acc:MGI:2141874]
NM_001029836	Up in Rex-	Npnt	nephronectin [Source:MGI Symbol;Acc:MGI:2148811]
NM_001002272	Up in Rex-	Tro	trophinin [Source:MGI Symbol;Acc:MGI:1928994]
NM_139128	Up in Rex-	Coro6	coronin 6 [Source:MGI Symbol;Acc:MGI:2183448]
NM_138752	Up in Rex-	Plekhg2	pleckstrin homology domain containing, family G (with RhoGef domain) member 2 [Source:MGI Symbol;Acc:MGI:2141874]
NM_001177871	Up in Rex-	Filip1l	filamin A interacting protein 1-like [Source:MGI Symbol;Acc:MGI:1925999]
NM_001040397	Up in Rex-	Filip1l	filamin A interacting protein 1-like [Source:MGI Symbol;Acc:MGI:1925999]
NM_025638	Up in Rex-	Gdpd1	glycerophosphodiester phosphodiesterase domain containing 1 [Source:MGI Symbol;Acc:MGI:1913819]
NM_183201	Up in Rex-	Slfn5	schlafen 5 [Source:MGI Symbol;Acc:MGI:1329004]
NM_009784	Up in Rex-	Cacna2d1	calcium channel, voltage-dependent, alpha2/delta subunit 1 [Source:MGI Symbol;Acc:MGI:88295]
NM_023672	Up in Rex-	Ssbp3	single-stranded DNA binding protein 3 [Source:MGI Symbol;Acc:MGI:1919725]
NM_001110844	Up in Rex-	Cacna2d1	calcium channel, voltage-dependent, alpha2/delta subunit 1 [Source:MGI Symbol;Acc:MGI:88295]
NM_033525	Up in Rex-	Npnt	nephronectin [Source:MGI Symbol;Acc:MGI:2148811]
NM_146090	Up in Rex-	Zadh2	zinc binding alcohol dehydrogenase, domain containing 2 [Source:MGI Symbol;Acc:MGI:2444835]
NR_027919	Up in Rex-	NA	NA
NM_198438	Up in Rex-	Ssbp3	single-stranded DNA binding protein 3 [Source:MGI Symbol;Acc:MGI:1919725]
NM_001110845	Up in Rex-	Cacna2d1	calcium channel, voltage-dependent, alpha2/delta subunit 1 [Source:MGI Symbol;Acc:MGI:88295]
NM_011412	Up in Rex-	Slit3	slit homolog 3 (Drosophila) [Source:MGI Symbol;Acc:MGI:1315202]
NM_001110846	Up in Rex-	Cacna2d1	calcium channel, voltage-dependent, alpha2/delta subunit 1 [Source:MGI Symbol;Acc:MGI:88295]
NM_144936	Up in Rex-	Tmem45b	transmembrane protein 45b [Source:MGI Symbol;Acc:MGI:2384574]
NM_009409	Up in Rex-	Top2b	topoisomerase (DNA) II beta [Source:MGI Symbol;Acc:MGI:98791]
NM_011594	Up in Rex-	Timp2	tissue inhibitor of metalloproteinase 2 [Source:MGI Symbol;Acc:MGI:98753]
NM_153522	Up in Rex-	Scn3b	sodium channel, voltage-gated, type III, beta [Source:MGI Symbol;Acc:MGI:1918882]
NM_172336	Up in Rex-	NA	NA
NM_001083917	Up in Rex-	Scn3b	sodium channel, voltage-gated, type III, beta [Source:MGI Symbol;Acc:MGI:1918882]
NM_010008	Up in Rex-	Cyp2j6	cytochrome P450, family 2, subfamily j, polypeptide 6 [Source:MGI Symbol;Acc:MGI:1270148]
NM_025869	Up in Rex-	Dusp26	dual specificity phosphatase 26 (putative) [Source:MGI Symbol;Acc:MGI:1914209]
NM_172869	Up in Rex-	Frmd3	FERM domain containing 3 [Source:MGI Symbol;Acc:MGI:2442466]
NR_027699	Up in Rex-	NA	NA
NM_010747	Up in Rex-	Lyn	Yamaguchi sarcoma viral (v-yes-1) oncogene homolog [Source:MGI Symbol;Acc:MGI:96892]
NM_181415	Up in Rex-	Atrnl1	attractin like 1 [Source:MGI Symbol;Acc:MGI:2147749]
NM_026667	Up in Rex-	Fam114a1	family with sequence similarity 114, member A1 [Source:MGI Symbol;Acc:MGI:1915553]
NM_144796	Up in Rex-	Susd4	sushi domain containing 4 [Source:MGI Symbol;Acc:MGI:2138351]
NM_009306	Up in Rex-	Syt1	synaptotagmin I [Source:MGI Symbol;Acc:MGI:99667]
NM_001112735	Up in Rex-	9930012K11Rik	RIKEN cDNA 9930012K11 gene [Source:MGI Symbol;Acc:MGI:2145726]
NM_011756	Up in Rex-	Zfp36	zinc finger protein 36 [Source:MGI Symbol;Acc:MGI:99180]
NM_010578	Up in Rex-	Itgb1	integrin beta 1 (fibronectin receptor beta) [Source:MGI Symbol;Acc:MGI:96610]
NM_172913	Up in Rex-	Tox3	TOX high mobility group box family member 3 [Source:MGI Symbol;Acc:MGI:3039593]
NM_020505	Up in Rex-	Vav3	vav 3 oncogene [Source:MGI Symbol;Acc:MGI:1888518]
NM_008199	Up in Rex-	H2-Bl	histocompatibility 2, blastocyst [Source:MGI Symbol;Acc:MGI:892004]
NM_007381	Up in Rex-	Acadl	acyl-Coenzyme A dehydrogenase, long-chain [Source:MGI Symbol;Acc:MGI:87866]
NR_028360	Up in Rex-	NA	NA
NM_001038613	Up in Rex-	Olfm1	olfactomedin 1 [Source:MGI Symbol;Acc:MGI:1860437]
NM_001081977	Up in Rex-	Rnf144a	ring finger protein 144A [Source:MGI Symbol;Acc:MGI:1344401]
NM_080563	Up in Rex-	Rnf144a	ring finger protein 144A [Source:MGI Symbol;Acc:MGI:1344401]
NM_019461	Up in Rex-	Usp27x	ubiquitin specific peptidase 27, X chromosome [Source:MGI Symbol;Acc:MGI:1859645]
NM_008515	Up in Rex-	Lrrfip1	leucine rich repeat (in FLII) interacting protein 1 [Source:MGI Symbol;Acc:MGI:1342770]
NM_020576	Up in Rex-	Psors1c2	psoriasis susceptibility 1 candidate 2 (human) [Source:MGI Symbol;Acc:MGI:1930025]
NM_030719	Up in Rex-	Gatsl2	GATS protein-like 2 [Source:MGI Symbol;Acc:MGI:1933384]
NM_001012477	Up in Rex-	Cxcl12	chemokine (C-X-C motif) ligand 12 [Source:MGI Symbol;Acc:MGI:103556]
NM_001004155	Up in Rex-	9930012K11Rik	RIKEN cDNA 9930012K11 gene [Source:MGI Symbol;Acc:MGI:2145726]
NM_178771	Up in Rex-	Klhl26	kelch-like 26 [Source:MGI Symbol;Acc:MGI:2443079]
NM_146139	Up in Rex-	Vav3	vav 3 oncogene [Source:MGI Symbol;Acc:MGI:1888518]
NM_008779	Up in Rex-	Cntn3	contactin 3 [Source:MGI Symbol;Acc:MGI:99534]
NM_009061	Up in Rex-	Rgs2	regulator of G-protein signaling 2 [Source:MGI Symbol;Acc:MGI:1098271]
NM_183248	Up in Rex-	Nkx6-2	NK6 homeobox 2 [Source:MGI Symbol;Acc:MGI:1352738]
NM_198101	Up in Rex-	Gmip	Gem-interacting protein [Source:MGI Symbol;Acc:MGI:1926066]
NM_013655	Up in Rex-	Cxcl12	chemokine (C-X-C motif) ligand 12 [Source:MGI Symbol;Acc:MGI:103556]
NM_021431	Up in Rex-	Nudt11	nudix (nucleoside diphosphate linked moiety X)-type motif 11 [Source:MGI Symbol;Acc:MGI:1930957]
NM_001163567	Up in Rex-	Fam102b	family with sequence similarity 102, member B [Source:MGI Symbol;Acc:MGI:3036259]
NM_027543	Up in Rex-	Gpr173	G-protein coupled receptor 173 [Source:MGI Symbol;Acc:MGI:1918021]
NM_017467	Up in Rex-	Zfp316	zinc finger protein 316 [Source:MGI Symbol;Acc:MGI:1860402]
NM_001122830	Up in Rex-	Klhl26	kelch-like 26 [Source:MGI Symbol;Acc:MGI:2443079]
NM_026162	Up in Rex-	Plxdc2	plexin domain containing 2 [Source:MGI Symbol;Acc:MGI:1914698]
NM_019479	Up in Rex-	Hes6	hairy and enhancer of split 6 [Source:MGI Symbol;Acc:MGI:1859852]
NM_001081052	Up in Rex-	Nhs	Nance-Horan syndrome (human) [Source:MGI Symbol;Acc:MGI:2684894]
NR_028315	Up in Rex-	NA	NA
NM_178893	Up in Rex-	Coro2a	coronin, actin binding protein 2A [Source:MGI Symbol;Acc:MGI:1345966]
NM_053099	Up in Rex-	Setbp1	SET binding protein 1 [Source:MGI Symbol;Acc:MGI:1933199]
NM_144794	Up in Rex-	Tmem63a	transmembrane protein 63a [Source:MGI Symbol;Acc:MGI:2384789]
NM_001164804	Up in Rex-	Coro2a	coronin, actin binding protein 2A [Source:MGI Symbol;Acc:MGI:1345966]
NM_177781	Up in Rex-	Trpa1	transient receptor potential cation channel, subfamily A, member 1 [Source:MGI Symbol;Acc:MGI:3522699]
NM_001081428	Up in Rex-	Fam184a	family with sequence similarity 184, member A [Source:MGI Symbol;Acc:MGI:1923156]
NM_198419	Up in Rex-	Phactr1	phosphatase and actin regulator 1 [Source:MGI Symbol;Acc:MGI:2659021]
NM_178395	Up in Rex-	Zdhhc2	zinc finger, DHHC domain containing 2 [Source:MGI Symbol;Acc:MGI:1923452]
NM_053123	Up in Rex-	Smarca1	SWI/SNF related, matrix associated, actin dependent regulator of chromatin, subfamily a, member 1 [Source:MGI Symbol;Acc:MGI:1935127]
NM_153410	Up in Rex-	Gpsm1	G-protein signalling modulator 1 (AGS3-like, C. elegans) [Source:MGI Symbol;Acc:MGI:1915089]
NM_008168	Up in Rex-	Grik5	glutamate receptor, ionotropic, kainate 5 (gamma 2) [Source:MGI Symbol;Acc:MGI:95818]
NM_011774	Up in Rex-	Slc30a4	solute carrier family 30 (zinc transporter), member 4 [Source:MGI Symbol;Acc:MGI:1345282]
NM_001110316	Up in Rex-	Zscan4f	zinc finger and SCAN domain containing 4F [Source:MGI Symbol;Acc:MGI:3708485]
NM_008239	Up in Rex-	Foxq1	forkhead box Q1 [Source:MGI Symbol;Acc:MGI:1298228]
NM_001035531	Up in Rex-	NA	NA
NM_020496	Up in Rex-	Tbx20	T-box 20 [Source:MGI Symbol;Acc:MGI:1888496]
NM_001039155	Up in Rex-	Triobp	TRIO and F-actin binding protein [Source:MGI Symbol;Acc:MGI:1349410]
NM_025629	Up in Rex-	Adamtsl5	ADAMTS-like 5 [Source:MGI Symbol;Acc:MGI:1913798]
NM_008289	Up in Rex-	Hsd11b2	hydroxysteroid 11-beta dehydrogenase 2 [Source:MGI Symbol;Acc:MGI:104720]
NM_024441	Up in Rex-	Hspb2	heat shock protein 2 [Source:MGI Symbol;Acc:MGI:1916503]
NM_198408	Up in Rex-	Crhbp	corticotropin releasing hormone binding protein [Source:MGI Symbol;Acc:MGI:88497]
NM_027280	Up in Rex-	Nkd1	naked cuticle 1 homolog (Drosophila) [Source:MGI Symbol;Acc:MGI:2135954]
NM_001163217	Up in Rex-	Fgfr3	fibroblast growth factor receptor 3 [Source:MGI Symbol;Acc:MGI:95524]
NR_033508	Up in Rex-	NA	NA
NM_001014288	Up in Rex-	Ptprd	protein tyrosine phosphatase, receptor type, D [Source:MGI Symbol;Acc:MGI:97812]
NM_009290	Up in Rex-	Wnt8a	wingless-related MMTV integration site 8A [Source:MGI Symbol;Acc:MGI:107924]
NM_008813	Up in Rex-	Enpp1	ectonucleotide pyrophosphatase/phosphodiesterase 1 [Source:MGI Symbol;Acc:MGI:97370]
NM_024189	Up in Rex-	Yaf2	YY1 associated factor 2 [Source:MGI Symbol;Acc:MGI:1914307]
NM_009350	Up in Rex-	Adad1	adenosine deaminase domain containing 1 (testis specific) [Source:MGI Symbol;Acc:MGI:103258]
NM_007933	Up in Rex-	Eno3	enolase 3, beta muscle [Source:MGI Symbol;Acc:MGI:95395]
NM_013642	Up in Rex-	Dusp1	dual specificity phosphatase 1 [Source:MGI Symbol;Acc:MGI:105120]
NM_001114332	Up in Rex-	Slc16a10	solute carrier family 16 (monocarboxylic acid transporters), member 10 [Source:MGI Symbol;Acc:MGI:1919722]
NM_019572	Up in Rex-	Hdac7	histone deacetylase 7 [Source:MGI Symbol;Acc:MGI:1891835]
NM_133769	Up in Rex-	Cyfip2	cytoplasmic FMR1 interacting protein 2 [Source:MGI Symbol;Acc:MGI:1924134]
NM_001081027	Up in Rex-	Kcnt2	potassium channel, subfamily T, member 2 [Source:MGI Symbol;Acc:MGI:3036273]
NM_028803	Up in Rex-	Gbe1	glucan (1,4-alpha-), branching enzyme 1 [Source:MGI Symbol;Acc:MGI:1921435]
NM_001111312	Up in Rex-	Lrrfip1	leucine rich repeat (in FLII) interacting protein 1 [Source:MGI Symbol;Acc:MGI:1342770]
NR_028381	Up in Rex-	NA	NA
NM_001164254	Up in Rex-	Tpm1	tropomyosin 1, alpha [Source:MGI Symbol;Acc:MGI:98809]
NM_019498	Up in Rex-	Olfm1	olfactomedin 1 [Source:MGI Symbol;Acc:MGI:1860437]
NM_026385	Up in Rex-	Pllp	plasma membrane proteolipid [Source:MGI Symbol;Acc:MGI:1915051]
NM_009465	Up in Rex-	Axl	AXL receptor tyrosine kinase [Source:MGI Symbol;Acc:MGI:1347244]
NM_001081252	Up in Rex-	Uggt2	UDP-glucose glycoprotein glucosyltransferase 2 [Source:MGI Symbol;Acc:MGI:1913685]
NM_001099123	Up in Rex-	NA	NA
NM_175429	Up in Rex-	Kctd12b	potassium channel tetramerisation domain containing 12b [Source:MGI Symbol;Acc:MGI:2444667]
NM_025969	Up in Rex-	Timm21	tranlocase of inner mitochondrial membrane 21 [Source:MGI Symbol;Acc:MGI:1920595]
NM_001005740	Up in Rex-	Phactr1	phosphatase and actin regulator 1 [Source:MGI Symbol;Acc:MGI:2659021]
NM_001106996	Up in Rex-	NA	NA
NM_026977	Up in Rex-	Cnppd1	cyclin Pas1/PHO80 domain containing 1 [Source:MGI Symbol;Acc:MGI:1916421]
NM_016768	Up in Rex-	Pbx3	pre B cell leukemia homeobox 3 [Source:MGI Symbol;Acc:MGI:97496]
NM_019681	Up in Rex-	Ncs1	neuronal calcium sensor 1 [Source:MGI Symbol;Acc:MGI:109166]
NM_008869	Up in Rex-	Pla2g4a	phospholipase A2, group IVA (cytosolic, calcium-dependent) [Source:MGI Symbol;Acc:MGI:1195256]
NM_001164791	Up in Rex-	Zak	sterile alpha motif and leucine zipper containing kinase AZK [Source:MGI Symbol;Acc:MGI:2443258]
NM_183308	Up in Rex-	Pon2	paraoxonase 2 [Source:MGI Symbol;Acc:MGI:106687]
NM_001177890	Up in Rex-	Cacna1g	calcium channel, voltage-dependent, T type, alpha 1G subunit [Source:MGI Symbol;Acc:MGI:1201678]
NM_001163172	Up in Rex-	Tmem92	transmembrane protein 92 [Source:MGI Symbol;Acc:MGI:3034723]
NM_030693	Up in Rex-	Atf5	activating transcription factor 5 [Source:MGI Symbol;Acc:MGI:2141857]
NM_001164256	Up in Rex-	Tpm1	tropomyosin 1, alpha [Source:MGI Symbol;Acc:MGI:98809]
NM_001168665	Up in Rex-	NA	NA
NM_001177888	Up in Rex-	Cacna1g	calcium channel, voltage-dependent, T type, alpha 1G subunit [Source:MGI Symbol;Acc:MGI:1201678]
NM_009783	Up in Rex-	Cacna1g	calcium channel, voltage-dependent, T type, alpha 1G subunit [Source:MGI Symbol;Acc:MGI:1201678]
NM_001112813	Up in Rex-	Cacna1g	calcium channel, voltage-dependent, T type, alpha 1G subunit [Source:MGI Symbol;Acc:MGI:1201678]
NR_033305	Up in Rex-	NA	NA
NM_001162494	Up in Rex-	Fzd6	frizzled homolog 6 (Drosophila) [Source:MGI Symbol;Acc:MGI:108474]
NM_029083	Up in Rex-	Ddit4	DNA-damage-inducible transcript 4 [Source:MGI Symbol;Acc:MGI:1921997]
NM_008478	Up in Rex-	L1cam	L1 cell adhesion molecule [Source:MGI Symbol;Acc:MGI:96721]
NM_009735	Up in Rex-	B2m	beta-2 microglobulin [Source:MGI Symbol;Acc:MGI:88127]
NM_008056	Up in Rex-	Fzd6	frizzled homolog 6 (Drosophila) [Source:MGI Symbol;Acc:MGI:108474]
NM_001122889	Up in Rex-	Epha7	Eph receptor A7 [Source:MGI Symbol;Acc:MGI:95276]
NM_001037309	Up in Rex-	NA	NA
NM_172553	Up in Rex-	Alx1	ALX homeobox 1 [Source:MGI Symbol;Acc:MGI:104621]
NM_010141	Up in Rex-	Epha7	Eph receptor A7 [Source:MGI Symbol;Acc:MGI:95276]
NM_026832	Up in Rex-	Cgrrf1	cell growth regulator with ring finger domain 1 [Source:MGI Symbol;Acc:MGI:1916368]
NM_001081270	Up in Rex-	Dscaml1	Down syndrome cell adhesion molecule like 1 [Source:MGI Symbol;Acc:MGI:2150309]
NM_026346	Up in Rex-	Fbxo32	F-box protein 32 [Source:MGI Symbol;Acc:MGI:1914981]
NM_028341	Up in Rex-	Ttc39c	tetratricopeptide repeat domain 39C [Source:MGI Symbol;Acc:MGI:1919997]
NM_001029929	Up in Rex-	Zmynd15	zinc finger, MYND-type containing 15 [Source:MGI Symbol;Acc:MGI:3603821]
NM_010286	Up in Rex-	Tsc22d3	TSC22 domain family, member 3 [Source:MGI Symbol;Acc:MGI:1196284]
NM_172694	Up in Rex-	Megf9	multiple EGF-like-domains 9 [Source:MGI Symbol;Acc:MGI:1918264]
NM_172767	Up in Rex-	Vwa5a	von Willebrand factor A domain containing 5A [Source:MGI Symbol;Acc:MGI:1915026]
NM_001145957	Up in Rex-	Vwa5a	von Willebrand factor A domain containing 5A [Source:MGI Symbol;Acc:MGI:1915026]
NM_028787	Up in Rex-	Slc35f5	solute carrier family 35, member F5 [Source:MGI Symbol;Acc:MGI:1921400]
NM_001005784	Up in Rex-	NA	NA
NM_021458	Up in Rex-	Fzd3	frizzled homolog 3 (Drosophila) [Source:MGI Symbol;Acc:MGI:108476]
NR_033629	Up in Rex-	NA	NA
NR_015507	Up in Rex-	NA	NA
NM_031199	Up in Rex-	Tgfa	transforming growth factor alpha [Source:MGI Symbol;Acc:MGI:98724]
NM_139130	Up in Rex-	Coro6	coronin 6 [Source:MGI Symbol;Acc:MGI:2183448]
NM_001134504	Up in Rex-	NA	NA
NM_001009031	Up in Rex-	NA	NA
NM_139129	Up in Rex-	Coro6	coronin 6 [Source:MGI Symbol;Acc:MGI:2183448]
NM_001177574	Up in Rex-	BB287469	expressed sequence BB287469 [Source:MGI Symbol;Acc:MGI:3034635]
NM_026268	Up in Rex-	Dusp6	dual specificity phosphatase 6 [Source:MGI Symbol;Acc:MGI:1914853]
NM_021560	Up in Rex-	Bhlhe22	basic helix-loop-helix family, member e22 [Source:MGI Symbol;Acc:MGI:1930001]
NM_181988	Up in Rex-	Rerg	RAS-like, estrogen-regulated, growth-inhibitor [Source:MGI Symbol;Acc:MGI:2665139]
NM_026840	Up in Rex-	Pdgfrl	platelet-derived growth factor receptor-like [Source:MGI Symbol;Acc:MGI:1916047]
NM_023048	Up in Rex-	Asb4	ankyrin repeat and SOCS box-containing 4 [Source:MGI Symbol;Acc:MGI:1929751]
NM_011211	Up in Rex-	Ptprd	protein tyrosine phosphatase, receptor type, D [Source:MGI Symbol;Acc:MGI:97812]
NM_033314	Up in Rex-	Slco2a1	solute carrier organic anion transporter family, member 2a1 [Source:MGI Symbol;Acc:MGI:1346021]
NM_001081556	Up in Rex-	NA	NA
NM_011643	Up in Rex-	Trpc1	transient receptor potential cation channel, subfamily C, member 1 [Source:MGI Symbol;Acc:MGI:109528]
NM_026884	Up in Rex-	Fam57b	family with sequence similarity 57, member B [Source:MGI Symbol;Acc:MGI:1916202]
NM_028325	Up in Rex-	Zcchc12	zinc finger, CCHC domain containing 12 [Source:MGI Symbol;Acc:MGI:1919943]
NM_011520	Up in Rex-	Sdc3	syndecan 3 [Source:MGI Symbol;Acc:MGI:1349163]
NM_001025192	Up in Rex-	Cxadr	coxsackie virus and adenovirus receptor [Source:MGI Symbol;Acc:MGI:1201679]
NM_001081302	Up in Rex-	Trio	triple functional domain (PTPRF interacting) [Source:MGI Symbol;Acc:MGI:1927230]
NM_001163216	Up in Rex-	Fgfr3	fibroblast growth factor receptor 3 [Source:MGI Symbol;Acc:MGI:95524]
NM_008667	Up in Rex-	Nab1	Ngfi-A binding protein 1 [Source:MGI Symbol;Acc:MGI:107564]
NM_008010	Up in Rex-	Fgfr3	fibroblast growth factor receptor 3 [Source:MGI Symbol;Acc:MGI:95524]
NM_177784	Up in Rex-	Klhl23	kelch-like 23 [Source:MGI Symbol;Acc:MGI:2683536]
NM_019487	Up in Rex-	Hebp2	heme binding protein 2 [Source:MGI Symbol;Acc:MGI:1860084]
NM_001128103	Up in Rex-	Ano3	anoctamin 3 [Source:MGI Symbol;Acc:MGI:3613666]
NM_027828	Up in Rex-	Fam110c	family with sequence similarity 110, member C [Source:MGI Symbol;Acc:MGI:1918813]
NM_022332	Up in Rex-	St7	suppression of tumorigenicity 7 [Source:MGI Symbol;Acc:MGI:1927450]
NM_009527	Up in Rex-	Wnt7a	wingless-related MMTV integration site 7A [Source:MGI Symbol;Acc:MGI:98961]
NM_001163481	Up in Rex-	Fkbp10	FK506 binding protein 10 [Source:MGI Symbol;Acc:MGI:104769]
NM_010221	Up in Rex-	Fkbp10	FK506 binding protein 10 [Source:MGI Symbol;Acc:MGI:104769]
NM_153054	Up in Rex-	Slc18a1	solute carrier family 18 (vesicular monoamine), member 1 [Source:MGI Symbol;Acc:MGI:106684]
NM_134096	Up in Rex-	Fam19a5	family with sequence similarity 19, member A5 [Source:MGI Symbol;Acc:MGI:2146182]
NM_026955	Up in Rex-	Vstm5	V-set and transmembrane domain containing 5 [Source:MGI Symbol;Acc:MGI:1916387]
NM_019804	Up in Rex-	B4galt4	UDP-Gal:betaGlcNAc beta 1,4-galactosyltransferase, polypeptide 4 [Source:MGI Symbol;Acc:MGI:1928387]
NM_176933	Up in Rex-	Dusp4	dual specificity phosphatase 4 [Source:MGI Symbol;Acc:MGI:2442191]
NM_016669	Up in Rex-	Crym	crystallin, mu [Source:MGI Symbol;Acc:MGI:102675]
NM_009234	Up in Rex-	Sox11	SRY-box containing gene 11 [Source:MGI Symbol;Acc:MGI:98359]
NM_022032	Up in Rex-	Perp	PERP, TP53 apoptosis effector [Source:MGI Symbol;Acc:MGI:1929938]
NM_011803	Up in Rex-	Klf6	Kruppel-like factor 6 [Source:MGI Symbol;Acc:MGI:1346318]
NM_001077364	Up in Rex-	Tsc22d3	TSC22 domain family, member 3 [Source:MGI Symbol;Acc:MGI:1196284]
NM_001145954	Up in Rex-	Lpp	LIM domain containing preferred translocation partner in lipoma [Source:MGI Symbol;Acc:MGI:2441849]
NM_001164214	Up in Rex-	Rerg	RAS-like, estrogen-regulated, growth-inhibitor [Source:MGI Symbol;Acc:MGI:2665139]
NM_001145974	Up in Rex-	NA	NA
NM_011272	Up in Rex-	Rln1	relaxin 1 [Source:MGI Symbol;Acc:MGI:97931]
NM_001164212	Up in Rex-	Rerg	RAS-like, estrogen-regulated, growth-inhibitor [Source:MGI Symbol;Acc:MGI:2665139]
NM_031393	Up in Rex-	Sytl1	synaptotagmin-like 1 [Source:MGI Symbol;Acc:MGI:1933365]
NM_172696	Up in Rex-	Inadl	InaD-like (Drosophila) [Source:MGI Symbol;Acc:MGI:1277960]
NM_177751	Up in Rex-	Cnksr2	connector enhancer of kinase suppressor of Ras 2 [Source:MGI Symbol;Acc:MGI:2661175]
NM_001014761	Up in Rex-	Scn2b	sodium channel, voltage-gated, type II, beta [Source:MGI Symbol;Acc:MGI:106921]
NM_011978	Up in Rex-	Slc27a2	solute carrier family 27 (fatty acid transporter), member 2 [Source:MGI Symbol;Acc:MGI:1347099]
NM_148941	Up in Rex-	Elovl4	elongation of very long chain fatty acids (FEN1/Elo2, SUR4/Elo3, yeast)-like 4 [Source:MGI Symbol;Acc:MGI:1933331]
NM_011990	Up in Rex-	Slc7a11	solute carrier family 7 (cationic amino acid transporter, y+ system), member 11 [Source:MGI Symbol;Acc:MGI:1347355]
NM_001136062	Up in Rex-	Eno3	enolase 3, beta muscle [Source:MGI Symbol;Acc:MGI:95395]
NM_178928	Up in Rex-	Afap1l1	actin filament associated protein 1-like 1 [Source:MGI Symbol;Acc:MGI:2147199]
NM_178665	Up in Rex-	Lpp	LIM domain containing preferred translocation partner in lipoma [Source:MGI Symbol;Acc:MGI:2441849]
NM_177384	Up in Rex-	Ttc16	tetratricopeptide repeat domain 16 [Source:MGI Symbol;Acc:MGI:2443048]
NM_001145952	Up in Rex-	Lpp	LIM domain containing preferred translocation partner in lipoma [Source:MGI Symbol;Acc:MGI:2441849]
NM_153142	Up in Rex-	Slc35e4	solute carrier family 35, member E4 [Source:MGI Symbol;Acc:MGI:2144150]
NM_001163215	Up in Rex-	Fgfr3	fibroblast growth factor receptor 3 [Source:MGI Symbol;Acc:MGI:95524]
NM_001077326	Up in Rex-	NA	NA
NM_001083315	Up in Rex-	St7	suppression of tumorigenicity 7 [Source:MGI Symbol;Acc:MGI:1927450]
NM_015800	Up in Rex-	Crim1	cysteine rich transmembrane BMP regulator 1 (chordin like) [Source:MGI Symbol;Acc:MGI:1354756]
NM_007488	Up in Rex-	Arnt2	aryl hydrocarbon receptor nuclear translocator 2 [Source:MGI Symbol;Acc:MGI:107188]
NM_008086	Up in Rex-	Gas1	growth arrest specific 1 [Source:MGI Symbol;Acc:MGI:95655]
NM_010634	Up in Rex-	Fabp5	fatty acid binding protein 5, epidermal [Source:MGI Symbol;Acc:MGI:101790]
NM_018784	Up in Rex-	St3gal6	ST3 beta-galactoside alpha-2,3-sialyltransferase 6 [Source:MGI Symbol;Acc:MGI:1888707]
NM_028958	Up in Rex-	Taf7l	TAF7-like RNA polymerase II, TATA box binding protein (TBP)-associated factor [Source:MGI Symbol;Acc:MGI:1921719]
NM_027402	Up in Rex-	Fndc5	fibronectin type III domain containing 5 [Source:MGI Symbol;Acc:MGI:1917614]
NM_178740	Up in Rex-	Slitrk4	SLIT and NTRK-like family, member 4 [Source:MGI Symbol;Acc:MGI:2442509]
NM_178618	Up in Rex-	Fam83g	family with sequence similarity 83, member G [Source:MGI Symbol;Acc:MGI:1916890]
NM_183315	Up in Rex-	Ctxn1	cortexin 1 [Source:MGI Symbol;Acc:MGI:88566]
NM_001034896	Up in Rex-	Tmem92	transmembrane protein 92 [Source:MGI Symbol;Acc:MGI:3034723]
NM_007496	Up in Rex-	Zfhx3	zinc finger homeobox 3 [Source:MGI Symbol;Acc:MGI:99948]
NM_009073	Up in Rex-	Rom1	rod outer segment membrane protein 1 [Source:MGI Symbol;Acc:MGI:97998]
NM_177335	Up in Rex-	D930020B18Rik	RIKEN cDNA D930020B18 gene [Source:MGI Symbol;Acc:MGI:2442001]
NM_001038642	Up in Rex-	Ets1	E26 avian leukemia oncogene 1, 5' domain [Source:MGI Symbol;Acc:MGI:95455]
NM_001081148	Up in Rex-	Cyp2b23	cytochrome P450, family 2, subfamily b, polypeptide 23 [Source:MGI Symbol;Acc:MGI:3646735]
NM_025560	Up in Rex-	Oxld1	oxidoreductase like domain containing 1 [Source:MGI Symbol;Acc:MGI:1913681]
NM_029554	Up in Rex-	0610040J01Rik	RIKEN cDNA 0610040J01 gene [Source:MGI Symbol;Acc:MGI:1923511]
NM_009964	Up in Rex-	Cryab	crystallin, alpha B [Source:MGI Symbol;Acc:MGI:88516]
NM_016707	Up in Rex-	Bcl11a	B cell CLL/lymphoma 11A (zinc finger protein) [Source:MGI Symbol;Acc:MGI:106190]
NM_009238	Up in Rex-	Sox4	SRY-box containing gene 4 [Source:MGI Symbol;Acc:MGI:98366]
NR_033604	Up in Rex-	NA	NA
NM_001024851	Up in Rex-	Ankrd34a	ankyrin repeat domain 34A [Source:MGI Symbol;Acc:MGI:3617846]
NM_001039181	Up in Rex-	Npr3	natriuretic peptide receptor 3 [Source:MGI Symbol;Acc:MGI:97373]
NM_008728	Up in Rex-	Npr3	natriuretic peptide receptor 3 [Source:MGI Symbol;Acc:MGI:97373]
NM_144786	Up in Rex-	Ggt7	gamma-glutamyltransferase 7 [Source:MGI Symbol;Acc:MGI:1913385]
NM_011808	Up in Rex-	Ets1	E26 avian leukemia oncogene 1, 5' domain [Source:MGI Symbol;Acc:MGI:95455]
NM_172621	Up in Rex-	Clic5	chloride intracellular channel 5 [Source:MGI Symbol;Acc:MGI:1917912]
NM_001136064	Up in Rex-	Bscl2	Bernardinelli-Seip congenital lipodystrophy 2 homolog (human) [Source:MGI Symbol;Acc:MGI:1298392]
NM_010316	Up in Rex-	Gng3	guanine nucleotide binding protein (G protein), gamma 3 [Source:MGI Symbol;Acc:MGI:102704]
NM_008915	Up in Rex-	Ppp3cc	protein phosphatase 3, catalytic subunit, gamma isoform [Source:MGI Symbol;Acc:MGI:107162]
NR_030711	Up in Rex-	NA	NA
NM_028493	Up in Rex-	Rhobtb3	Rho-related BTB domain containing 3 [Source:MGI Symbol;Acc:MGI:1920546]
NM_001161802	Up in Rex-	Zscan4e	zinc finger and SCAN domain containing 4E [Source:MGI Symbol;Acc:MGI:3643613]
NM_030556	Up in Rex-	Slc19a3	solute carrier family 19, member 3 [Source:MGI Symbol;Acc:MGI:1931307]
NM_001164253	Up in Rex-	Tpm1	tropomyosin 1, alpha [Source:MGI Symbol;Acc:MGI:98809]
NM_001048229	Up in Rex-	Dbndd2	dysbindin (dystrobrevin binding protein 1) domain containing 2 [Source:MGI Symbol;Acc:MGI:106562]
NM_007704	Up in Rex-	Inadl	InaD-like (Drosophila) [Source:MGI Symbol;Acc:MGI:1277960]
NM_001164252	Up in Rex-	Tpm1	tropomyosin 1, alpha [Source:MGI Symbol;Acc:MGI:98809]
NM_134082	Up in Rex-	Farp1	FERM, RhoGEF (Arhgef) and pleckstrin domain protein 1 (chondrocyte-derived) [Source:MGI Symbol;Acc:MGI:2446173]
NM_019972	Up in Rex-	Sort1	sortilin 1 [Source:MGI Symbol;Acc:MGI:1338015]
NM_008013	Up in Rex-	Fgl2	fibrinogen-like protein 2 [Source:MGI Symbol;Acc:MGI:103266]
NM_172752	Up in Rex-	Sorbs2	sorbin and SH3 domain containing 2 [Source:MGI Symbol;Acc:MGI:1924574]
NM_008083	Up in Rex-	Gap43	growth associated protein 43 [Source:MGI Symbol;Acc:MGI:95639]
NR_029736	Up in Rex-	Mir18	microRNA 18 [Source:MGI Symbol;Acc:MGI:2676844]
NM_013812	Up in Rex-	Cdk2ap1	CDK2 (cyclin-dependent kinase 2)-associated protein 1 [Source:MGI Symbol;Acc:MGI:1202069]
NM_178102	Up in Rex-	NA	NA
NM_008551	Up in Rex-	Mapkapk2	MAP kinase-activated protein kinase 2 [Source:MGI Symbol;Acc:MGI:109298]
NM_019568	Up in Rex-	Cxcl14	chemokine (C-X-C motif) ligand 14 [Source:MGI Symbol;Acc:MGI:1888514]
NM_147776	Up in Rex-	Vwa1	von Willebrand factor A domain containing 1 [Source:MGI Symbol;Acc:MGI:2179729]
NM_029348	Up in Rex-	Zbtb4	zinc finger and BTB domain containing 4 [Source:MGI Symbol;Acc:MGI:1922830]
NM_008213	Up in Rex-	Hand1	heart and neural crest derivatives expressed transcript 1 [Source:MGI Symbol;Acc:MGI:103577]
NM_007559	Up in Rex-	Bmp8b	bone morphogenetic protein 8b [Source:MGI Symbol;Acc:MGI:107335]
NM_017373	Up in Rex-	Nfil3	nuclear factor, interleukin 3, regulated [Source:MGI Symbol;Acc:MGI:109495]
NM_007791	Up in Rex-	Csrp1	cysteine and glycine-rich protein 1 [Source:MGI Symbol;Acc:MGI:88549]
NM_011198	Up in Rex-	Ptgs2	prostaglandin-endoperoxide synthase 2 [Source:MGI Symbol;Acc:MGI:97798]
NM_144552	Up in Rex-	Stxbp6	syntaxin binding protein 6 (amisyn) [Source:MGI Symbol;Acc:MGI:2384963]
NM_001033141	Up in Rex-	Ecscr	endothelial cell surface expressed chemotaxis and apoptosis regulator [Source:MGI Symbol;Acc:MGI:1915795]
NM_001033550	Up in Rex-	Lrrc8b	leucine rich repeat containing 8 family, member B [Source:MGI Symbol;Acc:MGI:2141353]
NM_023842	Up in Rex-	Dsp	desmoplakin [Source:MGI Symbol;Acc:MGI:109611]
NM_008926	Up in Rex-	Prkg2	protein kinase, cGMP-dependent, type II [Source:MGI Symbol;Acc:MGI:108173]
NM_019867	Up in Rex-	Ngef	neuronal guanine nucleotide exchange factor [Source:MGI Symbol;Acc:MGI:1858414]
NM_172728	Up in Rex-	Creb5	cAMP responsive element binding protein 5 [Source:MGI Symbol;Acc:MGI:2443973]
NM_138751	Up in Rex-	Tmem47	transmembrane protein 47 [Source:MGI Symbol;Acc:MGI:2177570]
NM_011658	Up in Rex-	Twist1	twist basic helix-loop-helix transcription factor 1 [Source:MGI Symbol;Acc:MGI:98872]
NM_001177629	Up in Rex-	Grb10	growth factor receptor bound protein 10 [Source:MGI Symbol;Acc:MGI:103232]
NM_145158	Up in Rex-	Emilin2	elastin microfibril interfacer 2 [Source:MGI Symbol;Acc:MGI:2389136]
NM_008610	Up in Rex-	Mmp2	matrix metallopeptidase 2 [Source:MGI Symbol;Acc:MGI:97009]
NM_010755	Up in Rex-	Maff	v-maf musculoaponeurotic fibrosarcoma oncogene family, protein F (avian) [Source:MGI Symbol;Acc:MGI:96910]
NM_010441	Up in Rex-	Hmga2	high mobility group AT-hook 2 [Source:MGI Symbol;Acc:MGI:101761]
NM_145066	Up in Rex-	Gpr85	G protein-coupled receptor 85 [Source:MGI Symbol;Acc:MGI:1927851]
NM_031054	Up in Rex-	NA	NA
NM_013871	Up in Rex-	Mapk12	mitogen-activated protein kinase 12 [Source:MGI Symbol;Acc:MGI:1353438]
NM_130859	Up in Rex-	Card10	caspase recruitment domain family, member 10 [Source:MGI Symbol;Acc:MGI:2146012]
NM_008745	Up in Rex-	Ntrk2	neurotrophic tyrosine kinase, receptor, type 2 [Source:MGI Symbol;Acc:MGI:97384]
NM_010234	Up in Rex-	Fos	FBJ osteosarcoma oncogene [Source:MGI Symbol;Acc:MGI:95574]
NM_207583	Up in Rex-	Brinp2	bone morphogenic protein/retinoic acid inducible neural-specific 2 [Source:MGI Symbol;Acc:MGI:2443333]
NM_010345	Up in Rex-	Grb10	growth factor receptor bound protein 10 [Source:MGI Symbol;Acc:MGI:103232]
NM_027113	Up in Rex-	Wdr5b	WD repeat domain 5B [Source:MGI Symbol;Acc:MGI:1916794]
NM_001159275	Up in Rex-	Slc25a2	solute carrier family 25 (mitochondrial carrier, ornithine transporter) member 2 [Source:MGI Symbol;Acc:MGI:2137907]
NM_001048228	Up in Rex-	Dbndd2	dysbindin (dystrobrevin binding protein 1) domain containing 2 [Source:MGI Symbol;Acc:MGI:106562]
NM_031402	Up in Rex-	Crispld1	cysteine-rich secretory protein LCCL domain containing 1 [Source:MGI Symbol;Acc:MGI:1934666]
NM_170684	Up in Rex-	Cpne7	copine VII [Source:MGI Symbol;Acc:MGI:2142747]
NM_001102400	Up in Rex-	Dab2	disabled 2, mitogen-responsive phosphoprotein [Source:MGI Symbol;Acc:MGI:109175]
NM_008364	Up in Rex-	Il1rap	interleukin 1 receptor accessory protein [Source:MGI Symbol;Acc:MGI:104975]
NM_134103	Up in Rex-	Il1rap	interleukin 1 receptor accessory protein [Source:MGI Symbol;Acc:MGI:104975]
NR_029471	Up in Rex-	NA	NA
NM_027219	Up in Rex-	Cdc42ep1	CDC42 effector protein (Rho GTPase binding) 1 [Source:MGI Symbol;Acc:MGI:1929763]
NM_001173477	Up in Rex-	Speg	SPEG complex locus [Source:MGI Symbol;Acc:MGI:109282]
NM_001002267	Up in Rex-	Tmem158	transmembrane protein 158 [Source:MGI Symbol;Acc:MGI:1919559]
NM_172788	Up in Rex-	Sh3rf3	SH3 domain containing ring finger 3 [Source:MGI Symbol;Acc:MGI:2444637]
NM_175271	Up in Rex-	Lpar4	lysophosphatidic acid receptor 4 [Source:MGI Symbol;Acc:MGI:1925384]
NM_146173	Up in Rex-	Tspan33	tetraspanin 33 [Source:MGI Symbol;Acc:MGI:1919012]
NM_001161730	Up in Rex-	Tap1	transporter 1, ATP-binding cassette, sub-family B (MDR/TAP) [Source:MGI Symbol;Acc:MGI:98483]
NM_001048227	Up in Rex-	Dbndd2	dysbindin (dystrobrevin binding protein 1) domain containing 2 [Source:MGI Symbol;Acc:MGI:106562]
NM_001001892	Up in Rex-	H2-K1	histocompatibility 2, K1, K region [Source:MGI Symbol;Acc:MGI:95904]
NM_182840	Up in Rex-	Emilin3	elastin microfibril interfacer 3 [Source:MGI Symbol;Acc:MGI:2389142]
NM_024289	Up in Rex-	Osbpl5	oxysterol binding protein-like 5 [Source:MGI Symbol;Acc:MGI:1930265]
NM_033563	Up in Rex-	Klf7	Kruppel-like factor 7 (ubiquitous) [Source:MGI Symbol;Acc:MGI:1935151]
NM_009154	Up in Rex-	Sema5a	sema domain, seven thrombospondin repeats (type 1 and type 1-like), transmembrane domain (TM) and short cytoplasmic domain, (semaphorin) 5A [Source:MGI Symbol;Acc:MGI:107556]
NM_028117	Up in Rex-	Chst14	carbohydrate (N-acetylgalactosamine 4-0) sulfotransferase 14 [Source:MGI Symbol;Acc:MGI:1919386]
NM_001008702	Up in Rex-	Dab2	disabled 2, mitogen-responsive phosphoprotein [Source:MGI Symbol;Acc:MGI:109175]
NM_027117	Up in Rex-	Klhdc2	kelch domain containing 2 [Source:MGI Symbol;Acc:MGI:1916804]
NM_198003	Up in Rex-	Zfp946	zinc finger protein 946 [Source:MGI Symbol;Acc:MGI:1921399]
NM_007606	Up in Rex-	Car3	carbonic anhydrase 3 [Source:MGI Symbol;Acc:MGI:88270]
NM_013781	Up in Rex-	Sh2d3c	SH2 domain containing 3C [Source:MGI Symbol;Acc:MGI:1351631]
NR_027888	Up in Rex-	NA	NA
NM_028478	Up in Rex-	Rassf6	Ras association (RalGDS/AF-6) domain family member 6 [Source:MGI Symbol;Acc:MGI:1920496]
NM_001146347	Up in Rex-	NA	NA
NM_172682	Up in Rex-	Fam160a1	family with sequence similarity 160, member A1 [Source:MGI Symbol;Acc:MGI:2444746]
NM_001037905	Up in Rex-	Dab2	disabled 2, mitogen-responsive phosphoprotein [Source:MGI Symbol;Acc:MGI:109175]
NM_001032960	Up in Rex-	NA	NA
NM_021507	Up in Rex-	Sqrdl	sulfide quinone reductase-like (yeast) [Source:MGI Symbol;Acc:MGI:1929899]
NM_001033227	Up in Rex-	Slc5a10	solute carrier family 5 (sodium/glucose cotransporter), member 10 [Source:MGI Symbol;Acc:MGI:1926089]
NM_001164249	Up in Rex-	Tpm1	tropomyosin 1, alpha [Source:MGI Symbol;Acc:MGI:98809]
NM_013683	Up in Rex-	Tap1	transporter 1, ATP-binding cassette, sub-family B (MDR/TAP) [Source:MGI Symbol;Acc:MGI:98483]
NM_010479	Up in Rex-	Hspa1a	heat shock protein 1A [Source:MGI Symbol;Acc:MGI:96244]
NM_017394	Up in Rex-	Slc7a10	solute carrier family 7 (cationic amino acid transporter, y+ system), member 10 [Source:MGI Symbol;Acc:MGI:1858261]
NM_008144	Up in Rex-	Bscl2	Bernardinelli-Seip congenital lipodystrophy 2 homolog (human) [Source:MGI Symbol;Acc:MGI:1298392]
NM_029005	Up in Rex-	Mlkl	mixed lineage kinase domain-like [Source:MGI Symbol;Acc:MGI:1921818]
NM_145515	Up in Rex-	Mark1	MAP/microtubule affinity-regulating kinase 1 [Source:MGI Symbol;Acc:MGI:2664902]
NM_026797	Up in Rex-	Dbndd2	dysbindin (dystrobrevin binding protein 1) domain containing 2 [Source:MGI Symbol;Acc:MGI:106562]
NM_010572	Up in Rex-	Irs4	insulin receptor substrate 4 [Source:MGI Symbol;Acc:MGI:1338009]
NM_011113	Up in Rex-	Plaur	plasminogen activator, urokinase receptor [Source:MGI Symbol;Acc:MGI:97612]
NM_213614	Up in Rex-	2005-09-01	septin 5 [Source:MGI Symbol;Acc:MGI:1195461]
NM_001161746	Up in Rex-	Tnfrsf12a	tumor necrosis factor receptor superfamily, member 12a [Source:MGI Symbol;Acc:MGI:1351484]
NM_177919	Up in Rex-	Tceal5	transcription elongation factor A (SII)-like 5 [Source:MGI Symbol;Acc:MGI:3036236]
NM_001003829	Up in Rex-	NA	NA
NR_030696	Up in Rex-	NA	NA
NM_001083334	Up in Rex-	Bin1	bridging integrator 1 [Source:MGI Symbol;Acc:MGI:108092]
NM_001005787	Up in Rex-	Inadl	InaD-like (Drosophila) [Source:MGI Symbol;Acc:MGI:1277960]
NM_023689	Up in Rex-	Spock3	sparc/osteonectin, cwcv and kazal-like domains proteoglycan 3 [Source:MGI Symbol;Acc:MGI:1920152]
NM_029658	Up in Rex-	Fam101b	family with sequence similarity 101, member B [Source:MGI Symbol;Acc:MGI:1923816]
NM_024283	Up in Rex-	1500015O10Rik	RIKEN cDNA 1500015O10 gene [Source:MGI Symbol;Acc:MGI:1926146]
NM_013749	Up in Rex-	Tnfrsf12a	tumor necrosis factor receptor superfamily, member 12a [Source:MGI Symbol;Acc:MGI:1351484]
NM_178591	Up in Rex-	Nrg1	neuregulin 1 [Source:MGI Symbol;Acc:MGI:96083]
NR_027930	Up in Rex-	NA	NA
NM_001159731	Up in Rex-	Rxrg	retinoid X receptor gamma [Source:MGI Symbol;Acc:MGI:98216]
NM_001164250	Up in Rex-	Tpm1	tropomyosin 1, alpha [Source:MGI Symbol;Acc:MGI:98809]
NM_011261	Up in Rex-	Reln	reelin [Source:MGI Symbol;Acc:MGI:103022]
NM_009801	Up in Rex-	Car2	carbonic anhydrase 2 [Source:MGI Symbol;Acc:MGI:88269]
NM_010094	Up in Rex-	Lefty1	left right determination factor 1 [Source:MGI Symbol;Acc:MGI:107405]
NM_024427	Up in Rex-	Tpm1	tropomyosin 1, alpha [Source:MGI Symbol;Acc:MGI:98809]
NM_015803	Up in Rex-	Atp8a2	ATPase, aminophospholipid transporter-like, class I, type 8A, member 2 [Source:MGI Symbol;Acc:MGI:1354710]
NM_001177654	Up in Rex-	Nsmf	NMDA receptor synaptonuclear signaling and neuronal migration factor [Source:MGI Symbol;Acc:MGI:1861755]
NM_172397	Up in Rex-	Limd2	LIM domain containing 2 [Source:MGI Symbol;Acc:MGI:1915053]
NM_009668	Up in Rex-	Bin1	bridging integrator 1 [Source:MGI Symbol;Acc:MGI:108092]
NM_028974	Up in Rex-	Kbtbd13	kelch repeat and BTB (POZ) domain containing 13 [Source:MGI Symbol;Acc:MGI:1921742]
NM_001162909	Up in Rex-	4930546H06Rik	RIKEN cDNA 4930546H06 gene [Source:MGI Symbol;Acc:MGI:1922452]
NM_021286	Up in Rex-	Sez6	seizure related gene 6 [Source:MGI Symbol;Acc:MGI:104745]
NM_001162503	Up in Rex-	Sqrdl	sulfide quinone reductase-like (yeast) [Source:MGI Symbol;Acc:MGI:1929899]
NM_013476	Up in Rex-	Ar	androgen receptor [Source:MGI Symbol;Acc:MGI:88064]
NM_001177655	Up in Rex-	Nsmf	NMDA receptor synaptonuclear signaling and neuronal migration factor [Source:MGI Symbol;Acc:MGI:1861755]
NM_145978	Up in Rex-	Pdlim2	PDZ and LIM domain 2 [Source:MGI Symbol;Acc:MGI:2384850]
NM_194263	Up in Rex-	Tbx20	T-box 20 [Source:MGI Symbol;Acc:MGI:1888496]
NM_001039386	Up in Rex-	Nsmf	NMDA receptor synaptonuclear signaling and neuronal migration factor [Source:MGI Symbol;Acc:MGI:1861755]
NM_001039387	Up in Rex-	Nsmf	NMDA receptor synaptonuclear signaling and neuronal migration factor [Source:MGI Symbol;Acc:MGI:1861755]
NM_175506	Up in Rex-	Adamts19	a disintegrin-like and metallopeptidase (reprolysin type) with thrombospondin type 1 motif, 19 [Source:MGI Symbol;Acc:MGI:2442875]
NM_010736	Up in Rex-	Ltbr	lymphotoxin B receptor [Source:MGI Symbol;Acc:MGI:104875]
NM_080793	Up in Rex-	Setd7	SET domain containing (lysine methyltransferase) 7 [Source:MGI Symbol;Acc:MGI:1920501]
NM_009898	Up in Rex-	Coro1a	coronin, actin binding protein 1A [Source:MGI Symbol;Acc:MGI:1345961]
NM_007392	Up in Rex-	Acta2	actin, alpha 2, smooth muscle, aorta [Source:MGI Symbol;Acc:MGI:87909]
NM_007709	Up in Rex-	Cited1	Cbp/p300-interacting transactivator with Glu/Asp-rich carboxy-terminal domain 1 [Source:MGI Symbol;Acc:MGI:108023]
NM_029930	Up in Rex-	Fam115a	family with sequence similarity 115, member A [Source:MGI Symbol;Acc:MGI:1914665]
NM_027127	Up in Rex-	Gpx8	glutathione peroxidase 8 (putative) [Source:MGI Symbol;Acc:MGI:1916840]
NM_175116	Up in Rex-	Lpar6	lysophosphatidic acid receptor 6 [Source:MGI Symbol;Acc:MGI:1914418]
NM_177049	Up in Rex-	Jph4	junctophilin 4 [Source:MGI Symbol;Acc:MGI:2443113]
NM_007738	Up in Rex-	Col7a1	collagen, type VII, alpha 1 [Source:MGI Symbol;Acc:MGI:88462]
NM_029978	Up in Rex-	Fam57b	family with sequence similarity 57, member B [Source:MGI Symbol;Acc:MGI:1916202]
NM_013675	Up in Rex-	Sptb	spectrin beta, erythrocytic [Source:MGI Symbol;Acc:MGI:98387]
NM_001167861	Up in Rex-	Wipf3	WAS/WASL interacting protein family, member 3 [Source:MGI Symbol;Acc:MGI:3044681]
NM_016798	Up in Rex-	Pdlim3	PDZ and LIM domain 3 [Source:MGI Symbol;Acc:MGI:1859274]
NM_177233	Up in Rex-	Fam19a4	family with sequence similarity 19, member A4 [Source:MGI Symbol;Acc:MGI:2444563]
NM_020276	Up in Rex-	Nsmf	NMDA receptor synaptonuclear signaling and neuronal migration factor [Source:MGI Symbol;Acc:MGI:1861755]
NM_010820	Up in Rex-	Mpdz	multiple PDZ domain protein [Source:MGI Symbol;Acc:MGI:1343489]
NM_001114088	Up in Rex-	Pdlim7	PDZ and LIM domain 7 [Source:MGI Symbol;Acc:MGI:1914649]
NM_008976	Up in Rex-	Ptpn14	protein tyrosine phosphatase, non-receptor type 14 [Source:MGI Symbol;Acc:MGI:102467]
NM_011227	Up in Rex-	Rab20	RAB20, member RAS oncogene family [Source:MGI Symbol;Acc:MGI:102789]
NM_001111314	Up in Rex-	Ngef	neuronal guanine nucleotide exchange factor [Source:MGI Symbol;Acc:MGI:1858414]
NM_010923	Up in Rex-	Nnat	neuronatin [Source:MGI Symbol;Acc:MGI:104716]
NM_009153	Up in Rex-	Sema3b	sema domain, immunoglobulin domain (Ig), short basic domain, secreted, (semaphorin) 3B [Source:MGI Symbol;Acc:MGI:107561]
NM_026788	Up in Rex-	Mthfd2l	methylenetetrahydrofolate dehydrogenase (NADP+ dependent) 2-like [Source:MGI Symbol;Acc:MGI:1915871]
NM_146120	Up in Rex-	Gsn	gelsolin [Source:MGI Symbol;Acc:MGI:95851]
NM_008080	Up in Rex-	B4galnt1	beta-1,4-N-acetyl-galactosaminyl transferase 1 [Source:MGI Symbol;Acc:MGI:1342057]
NM_053142	Up in Rex-	Pcdhb17	protocadherin beta 17 [Source:MGI Symbol;Acc:MGI:2136754]
NM_010380	Up in Rex-	H2-D1	histocompatibility 2, D region locus 1 [Source:MGI Symbol;Acc:MGI:95896]
NM_030082	Up in Rex-	Hist3h2ba	histone cluster 3, H2ba [Source:MGI Symbol;Acc:MGI:1925553]
NM_001081134	Up in Rex-	Kcng1	potassium voltage-gated channel, subfamily G, member 1 [Source:MGI Symbol;Acc:MGI:3616086]
NM_024208	Up in Rex-	Echdc3	enoyl Coenzyme A hydratase domain containing 3 [Source:MGI Symbol;Acc:MGI:1915106]
NM_175386	Up in Rex-	Lhfp	lipoma HMGIC fusion partner [Source:MGI Symbol;Acc:MGI:1920048]
NM_133485	Up in Rex-	Ppp1r14c	protein phosphatase 1, regulatory (inhibitor) subunit 14c [Source:MGI Symbol;Acc:MGI:1923392]
NM_007742	Up in Rex-	Col1a1	collagen, type I, alpha 1 [Source:MGI Symbol;Acc:MGI:88467]
NM_023663	Up in Rex-	Ripk4	receptor-interacting serine-threonine kinase 4 [Source:MGI Symbol;Acc:MGI:1919638]
NM_001081395	Up in Rex-	Amotl1	angiomotin-like 1 [Source:MGI Symbol;Acc:MGI:1922973]
NM_001164251	Up in Rex-	Tpm1	tropomyosin 1, alpha [Source:MGI Symbol;Acc:MGI:98809]
NM_027996	Up in Rex-	Zswim8	zinc finger SWIM-type containing 8 [Source:MGI Symbol;Acc:MGI:1919156]
NM_011880	Up in Rex-	Rgs7	regulator of G protein signaling 7 [Source:MGI Symbol;Acc:MGI:1346089]
NM_007558	Up in Rex-	Bmp8a	bone morphogenetic protein 8a [Source:MGI Symbol;Acc:MGI:104515]
NM_001163582	Up in Rex-	Prom1	prominin 1 [Source:MGI Symbol;Acc:MGI:1100886]
NM_011766	Up in Rex-	Zfpm2	zinc finger protein, multitype 2 [Source:MGI Symbol;Acc:MGI:1334444]
NM_023118	Up in Rex-	Dab2	disabled 2, mitogen-responsive phosphoprotein [Source:MGI Symbol;Acc:MGI:109175]
NM_001163581	Up in Rex-	Prom1	prominin 1 [Source:MGI Symbol;Acc:MGI:1100886]
NM_001001885	Up in Rex-	Tmem151a	transmembrane protein 151A [Source:MGI Symbol;Acc:MGI:2147713]
NM_180960	Up in Rex-	Nnat	neuronatin [Source:MGI Symbol;Acc:MGI:104716]
NM_001113384	Up in Rex-	NA	NA
NM_024469	Up in Rex-	Bhlhe41	basic helix-loop-helix family, member e41 [Source:MGI Symbol;Acc:MGI:1930704]
NM_001009549	Up in Rex-	Zfp36l3	zinc finger protein 36, C3H type-like 3 [Source:MGI Symbol;Acc:MGI:3525151]
NM_019588	Up in Rex-	Plce1	phospholipase C, epsilon 1 [Source:MGI Symbol;Acc:MGI:1921305]
NM_029568	Up in Rex-	Mfap4	microfibrillar-associated protein 4 [Source:MGI Symbol;Acc:MGI:1342276]
NR_027963	Up in Rex-	NA	NA
NM_001167860	Up in Rex-	Wipf3	WAS/WASL interacting protein family, member 3 [Source:MGI Symbol;Acc:MGI:3044681]
NM_001163578	Up in Rex-	Prom1	prominin 1 [Source:MGI Symbol;Acc:MGI:1100886]
NM_008772	Up in Rex-	P2ry1	purinergic receptor P2Y, G-protein coupled 1 [Source:MGI Symbol;Acc:MGI:105049]
NM_001109338	Up in Rex-	NA	NA
NM_001164248	Up in Rex-	Tpm1	tropomyosin 1, alpha [Source:MGI Symbol;Acc:MGI:98809]
NM_175074	Up in Rex-	Hmgn3	high mobility group nucleosomal binding domain 3 [Source:MGI Symbol;Acc:MGI:2138069]
NM_008792	Up in Rex-	Pcsk2	proprotein convertase subtilisin/kexin type 2 [Source:MGI Symbol;Acc:MGI:97512]
NM_001163583	Up in Rex-	Prom1	prominin 1 [Source:MGI Symbol;Acc:MGI:1100886]
NM_011171	Up in Rex-	Procr	protein C receptor, endothelial [Source:MGI Symbol;Acc:MGI:104596]
NM_007483	Up in Rex-	Rhob	ras homolog gene family, member B [Source:MGI Symbol;Acc:MGI:107949]
NM_001042779	Up in Rex-	Sema3b	sema domain, immunoglobulin domain (Ig), short basic domain, secreted, (semaphorin) 3B [Source:MGI Symbol;Acc:MGI:107561]
NM_001081088	Up in Rex-	Lrp2	low density lipoprotein receptor-related protein 2 [Source:MGI Symbol;Acc:MGI:95794]
NM_001045527	Up in Rex-	Hsf5	heat shock transcription factor family member 5 [Source:MGI Symbol;Acc:MGI:2685585]
NM_027773	Up in Rex-	Fam57a	family with sequence similarity 57, member A [Source:MGI Symbol;Acc:MGI:2151840]
NR_003292	Up in Rex-	NA	NA
NM_026122	Up in Rex-	Hmgn3	high mobility group nucleosomal binding domain 3 [Source:MGI Symbol;Acc:MGI:2138069]
NM_010517	Up in Rex-	Igfbp4	insulin-like growth factor binding protein 4 [Source:MGI Symbol;Acc:MGI:96439]
NM_001039115	Up in Rex-	Zkscan4	zinc finger with KRAB and SCAN domains 4 [Source:MGI Symbol;Acc:MGI:3649412]
NM_001081212	Up in Rex-	Irs2	insulin receptor substrate 2 [Source:MGI Symbol;Acc:MGI:109334]
NM_010244	Up in Rex-	Fv1	Friend virus susceptibility 1 [Source:MGI Symbol;Acc:MGI:95595]
NM_134065	Up in Rex-	Epdr1	ependymin related protein 1 (zebrafish) [Source:MGI Symbol;Acc:MGI:2145369]
NM_001013137	Up in Rex-	NA	NA
NR_033707	Up in Rex-	NA	NA
NR_029786	Up in Rex-	Mir19a	microRNA 19a [Source:MGI Symbol;Acc:MGI:3618743]
NM_008778	Up in Rex-	Pak3	p21 protein (Cdc42/Rac)-activated kinase 3 [Source:MGI Symbol;Acc:MGI:1339656]
NM_001135688	Up in Rex-	Ly6h	lymphocyte antigen 6 complex, locus H [Source:MGI Symbol;Acc:MGI:1346030]
NM_011310	Up in Rex-	S100a3	S100 calcium binding protein A3 [Source:MGI Symbol;Acc:MGI:1338849]
NM_021487	Up in Rex-	Kcne1l	potassium voltage-gated channel, Isk-related family, member 1-like, pseudogene [Source:MGI Symbol;Acc:MGI:1913490]
NM_021387	Up in Rex-	Vstm2b	V-set and transmembrane domain containing 2B [Source:MGI Symbol;Acc:MGI:1914525]
NM_175240	Up in Rex-	Fam187b	family with sequence similarity 187, member B [Source:MGI Symbol;Acc:MGI:1923665]
NM_029102	Up in Rex-	Glt8d2	glycosyltransferase 8 domain containing 2 [Source:MGI Symbol;Acc:MGI:1922032]
NM_001166644	Up in Rex-	Zfp651	zinc finger protein 651 [Source:MGI Symbol;Acc:MGI:2670992]
NM_007912	Up in Rex-	Egfr	epidermal growth factor receptor [Source:MGI Symbol;Acc:MGI:95294]
NM_011894	Up in Rex-	Sh3bp5	SH3-domain binding protein 5 (BTK-associated) [Source:MGI Symbol;Acc:MGI:1344391]
NM_001163577	Up in Rex-	Prom1	prominin 1 [Source:MGI Symbol;Acc:MGI:1100886]
NM_008935	Up in Rex-	Prom1	prominin 1 [Source:MGI Symbol;Acc:MGI:1100886]
NM_001085390	Up in Rex-	Dusp5	dual specificity phosphatase 5 [Source:MGI Symbol;Acc:MGI:2685183]
NM_001164255	Up in Rex-	Tpm1	tropomyosin 1, alpha [Source:MGI Symbol;Acc:MGI:98809]
NM_009107	Up in Rex-	Rxrg	retinoid X receptor gamma [Source:MGI Symbol;Acc:MGI:98216]
NM_178675	Up in Rex-	Slc35f1	solute carrier family 35, member F1 [Source:MGI Symbol;Acc:MGI:2139810]
NM_207602	Up in Rex-	NA	NA
NM_021715	Up in Rex-	Chst7	carbohydrate (N-acetylglucosamino) sulfotransferase 7 [Source:MGI Symbol;Acc:MGI:1891767]
NM_011348	Up in Rex-	Sema3e	sema domain, immunoglobulin domain (Ig), short basic domain, secreted, (semaphorin) 3E [Source:MGI Symbol;Acc:MGI:1340034]
NM_021704	Up in Rex-	Cxcl12	chemokine (C-X-C motif) ligand 12 [Source:MGI Symbol;Acc:MGI:103556]
NM_001161796	Up in Rex-	Gucy1b3	guanylate cyclase 1, soluble, beta 3 [Source:MGI Symbol;Acc:MGI:1860604]
NM_001163584	Up in Rex-	Prom1	prominin 1 [Source:MGI Symbol;Acc:MGI:1100886]
NM_001163585	Up in Rex-	Prom1	prominin 1 [Source:MGI Symbol;Acc:MGI:1100886]
NM_017469	Up in Rex-	Gucy1b3	guanylate cyclase 1, soluble, beta 3 [Source:MGI Symbol;Acc:MGI:1860604]
NM_001109040	Up in Rex-	Kif21a	kinesin family member 21A [Source:MGI Symbol;Acc:MGI:109188]
NM_021306	Up in Rex-	Ecel1	endothelin converting enzyme-like 1 [Source:MGI Symbol;Acc:MGI:1343461]
NM_009712	Up in Rex-	Arsb	arylsulfatase B [Source:MGI Symbol;Acc:MGI:88075]
NM_009397	Up in Rex-	Tnfaip3	tumor necrosis factor, alpha-induced protein 3 [Source:MGI Symbol;Acc:MGI:1196377]
NM_183180	Up in Rex-	Tspan18	tetraspanin 18 [Source:MGI Symbol;Acc:MGI:1917186]
NM_011324	Up in Rex-	Scnn1a	sodium channel, nonvoltage-gated 1 alpha [Source:MGI Symbol;Acc:MGI:101782]
NM_172463	Up in Rex-	Sned1	sushi, nidogen and EGF-like domains 1 [Source:MGI Symbol;Acc:MGI:3045960]
NM_027739	Up in Rex-	B4galnt1	beta-1,4-N-acetyl-galactosaminyl transferase 1 [Source:MGI Symbol;Acc:MGI:1342057]
NM_001009158	Up in Rex-	NA	NA
NM_013703	Up in Rex-	Vldlr	very low density lipoprotein receptor [Source:MGI Symbol;Acc:MGI:98935]
NM_001161420	Up in Rex-	Vldlr	very low density lipoprotein receptor [Source:MGI Symbol;Acc:MGI:98935]
NM_008973	Up in Rex-	Ptn	pleiotrophin [Source:MGI Symbol;Acc:MGI:97804]
NM_007664	Up in Rex-	Cdh2	cadherin 2 [Source:MGI Symbol;Acc:MGI:88355]
NM_017369	Up in Rex-	Gabre	gamma-aminobutyric acid (GABA) A receptor, subunit epsilon [Source:MGI Symbol;Acc:MGI:1330235]
NM_001001738	Up in Rex-	Itprip	inositol 1,4,5-triphosphate receptor interacting protein [Source:MGI Symbol;Acc:MGI:3042776]
NM_001025438	Up in Rex-	Camk2d	calcium/calmodulin-dependent protein kinase II, delta [Source:MGI Symbol;Acc:MGI:1341265]
NM_001109041	Up in Rex-	Kif21a	kinesin family member 21A [Source:MGI Symbol;Acc:MGI:109188]
NM_178774	Up in Rex-	Prr18	proline rich region 18 [Source:MGI Symbol;Acc:MGI:2443403]
NM_001109042	Up in Rex-	Kif21a	kinesin family member 21A [Source:MGI Symbol;Acc:MGI:109188]
NM_016705	Up in Rex-	Kif21a	kinesin family member 21A [Source:MGI Symbol;Acc:MGI:109188]
NM_022019	Up in Rex-	Dusp10	dual specificity phosphatase 10 [Source:MGI Symbol;Acc:MGI:1927070]
NM_008326	Up in Rex-	Irgm1	immunity-related GTPase family M member 1 [Source:MGI Symbol;Acc:MGI:107567]
NM_010516	Up in Rex-	Cyr61	cysteine rich protein 61 [Source:MGI Symbol;Acc:MGI:88613]
NM_009644	Up in Rex-	Ahrr	aryl-hydrocarbon receptor repressor [Source:MGI Symbol;Acc:MGI:1333776]
NM_001108862	Up in Rex-	NA	NA
NM_001025439	Up in Rex-	Camk2d	calcium/calmodulin-dependent protein kinase II, delta [Source:MGI Symbol;Acc:MGI:1341265]
NM_030689	Up in Rex-	Nptxr	neuronal pentraxin receptor [Source:MGI Symbol;Acc:MGI:1920590]
NM_172632	Up in Rex-	Mapk4	mitogen-activated protein kinase 4 [Source:MGI Symbol;Acc:MGI:2444559]
NM_009627	Up in Rex-	Adm	adrenomedullin [Source:MGI Symbol;Acc:MGI:108058]
NM_008862	Up in Rex-	Pkia	protein kinase inhibitor, alpha [Source:MGI Symbol;Acc:MGI:104747]
NM_021447	Up in Rex-	Trim54	tripartite motif-containing 54 [Source:MGI Symbol;Acc:MGI:1889623]
NM_001159518	Up in Rex-	Igfbp7	insulin-like growth factor binding protein 7 [Source:MGI Symbol;Acc:MGI:1352480]
NM_008048	Up in Rex-	Igfbp7	insulin-like growth factor binding protein 7 [Source:MGI Symbol;Acc:MGI:1352480]
NM_010730	Up in Rex-	Anxa1	annexin A1 [Source:MGI Symbol;Acc:MGI:96819]
NM_144865	Up in Rex-	Reep2	receptor accessory protein 2 [Source:MGI Symbol;Acc:MGI:2385070]
NM_001166402	Up in Rex-	Tnfaip3	tumor necrosis factor, alpha-induced protein 3 [Source:MGI Symbol;Acc:MGI:1196377]
NM_153081	Up in Rex-	Slc16a11	solute carrier family 16 (monocarboxylic acid transporters), member 11 [Source:MGI Symbol;Acc:MGI:2663709]
NM_008299	Up in Rex-	Dnajb3	DnaJ (Hsp40) homolog, subfamily B, member 3 [Source:MGI Symbol;Acc:MGI:1306822]
NM_001190704	Up in Rex-	Dlk1	delta-like 1 homolog (Drosophila) [Source:MGI Symbol;Acc:MGI:94900]
NM_009982	Up in Rex-	Ctsc	cathepsin C [Source:MGI Symbol;Acc:MGI:109553]
NM_175514	Up in Rex-	Fam171b	family with sequence similarity 171, member B [Source:MGI Symbol;Acc:MGI:2444579]
NM_145148	Up in Rex-	Frmd4b	FERM domain containing 4B [Source:MGI Symbol;Acc:MGI:2141794]
NM_023813	Up in Rex-	Camk2d	calcium/calmodulin-dependent protein kinase II, delta [Source:MGI Symbol;Acc:MGI:1341265]
NM_001162926	Up in Rex-	Fam84b	family with sequence similarity 84, member B [Source:MGI Symbol;Acc:MGI:3026924]
NM_011566	Up in Rex-	Tead3	TEA domain family member 3 [Source:MGI Symbol;Acc:MGI:109241]
NM_001098226	Up in Rex-	Tead3	TEA domain family member 3 [Source:MGI Symbol;Acc:MGI:109241]
NM_024124	Up in Rex-	Hdac9	histone deacetylase 9 [Source:MGI Symbol;Acc:MGI:1931221]
NM_207208	Up in Rex-	Clca6	chloride channel calcium activated 6 [Source:MGI Symbol;Acc:MGI:2139744]
NR_028280	Up in Rex-	NA	NA
NM_133979	Up in Rex-	Ano10	anoctamin 10 [Source:MGI Symbol;Acc:MGI:2143103]
NM_010218	Up in Rex-	Fjx1	four jointed box 1 (Drosophila) [Source:MGI Symbol;Acc:MGI:1341907]
NM_027053	Up in Rex-	Lrrc51	leucine rich repeat containing 51 [Source:MGI Symbol;Acc:MGI:1916608]
NM_001162973	Up in Rex-	Lrrc51	leucine rich repeat containing 51 [Source:MGI Symbol;Acc:MGI:1916608]
NM_145100	Up in Rex-	Lypd1	Ly6/Plaur domain containing 1 [Source:MGI Symbol;Acc:MGI:1919835]
NR_015455	Up in Rex-	NA	NA
NM_001167996	Up in Rex-	1110032F04Rik	RIKEN cDNA 1110032F04 gene [Source:MGI Symbol;Acc:MGI:1915975]
NM_010052	Up in Rex-	Dlk1	delta-like 1 homolog (Drosophila) [Source:MGI Symbol;Acc:MGI:94900]
NM_019634	Up in Rex-	Tspan7	tetraspanin 7 [Source:MGI Symbol;Acc:MGI:1298407]
NM_008485	Up in Rex-	Lamc2	laminin, gamma 2 [Source:MGI Symbol;Acc:MGI:99913]
NM_198037	Up in Rex-	Cachd1	cache domain containing 1 [Source:MGI Symbol;Acc:MGI:2444177]
NM_011288	Up in Rex-	Mrpl23	mitochondrial ribosomal protein L23 [Source:MGI Symbol;Acc:MGI:1196612]
NM_001164823	Up in Rex-	NA	NA
NM_177448	Up in Rex-	Mogat2	monoacylglycerol O-acyltransferase 2 [Source:MGI Symbol;Acc:MGI:2663253]
NM_001190703	Up in Rex-	Dlk1	delta-like 1 homolog (Drosophila) [Source:MGI Symbol;Acc:MGI:94900]
NM_009221	Up in Rex-	Snca	synuclein, alpha [Source:MGI Symbol;Acc:MGI:1277151]
NM_139206	Up in Rex-	Arap3	ArfGAP with RhoGAP domain, ankyrin repeat and PH domain 3 [Source:MGI Symbol;Acc:MGI:2147274]
NM_001101483	Up in Rex-	Slc35g2	solute carrier family 35, member G2 [Source:MGI Symbol;Acc:MGI:2685365]
NM_145986	Up in Rex-	Fam83f	family with sequence similarity 83, member F [Source:MGI Symbol;Acc:MGI:2146227]
NM_001164491	Up in Rex-	Ablim3	actin binding LIM protein family, member 3 [Source:MGI Symbol;Acc:MGI:2442582]
NM_009865	Up in Rex-	Cdh10	cadherin 10 [Source:MGI Symbol;Acc:MGI:107436]
NM_009931	Up in Rex-	Col4a1	collagen, type IV, alpha 1 [Source:MGI Symbol;Acc:MGI:88454]
NM_001093750	Up in Rex-	Ptchd1	patched domain containing 1 [Source:MGI Symbol;Acc:MGI:2685233]
NM_198649	Up in Rex-	Ablim3	actin binding LIM protein family, member 3 [Source:MGI Symbol;Acc:MGI:2442582]
NM_176996	Up in Rex-	Smo	smoothened homolog (Drosophila) [Source:MGI Symbol;Acc:MGI:108075]
NM_008748	Up in Rex-	Dusp8	dual specificity phosphatase 8 [Source:MGI Symbol;Acc:MGI:106626]
NM_145392	Up in Rex-	Bag2	BCL2-associated athanogene 2 [Source:MGI Symbol;Acc:MGI:1891254]
NM_177747	Up in Rex-	Zfp711	zinc finger protein 711 [Source:MGI Symbol;Acc:MGI:3045342]
NM_011837	Up in Rex-	Ly6h	lymphocyte antigen 6 complex, locus H [Source:MGI Symbol;Acc:MGI:1346030]
NM_175122	Up in Rex-	Rab39b	RAB39B, member RAS oncogene family [Source:MGI Symbol;Acc:MGI:1915040]
NM_023116	Up in Rex-	Cacnb2	calcium channel, voltage-dependent, beta 2 subunit [Source:MGI Symbol;Acc:MGI:894644]
NM_011510	Up in Rex-	Abcc8	ATP-binding cassette, sub-family C (CFTR/MRP), member 8 [Source:MGI Symbol;Acc:MGI:1352629]
NM_029361	Up in Rex-	Wnk2	WNK lysine deficient protein kinase 2 [Source:MGI Symbol;Acc:MGI:1922857]
NM_178712	Up in Rex-	Gpr64	G protein-coupled receptor 64 [Source:MGI Symbol;Acc:MGI:2446854]
NM_001079857	Up in Rex-	Gpr64	G protein-coupled receptor 64 [Source:MGI Symbol;Acc:MGI:2446854]
NM_001079848	Up in Rex-	Gpr64	G protein-coupled receptor 64 [Source:MGI Symbol;Acc:MGI:2446854]
NM_001079847	Up in Rex-	Gpr64	G protein-coupled receptor 64 [Source:MGI Symbol;Acc:MGI:2446854]
NM_029662	Up in Rex-	Mfsd2a	major facilitator superfamily domain containing 2A [Source:MGI Symbol;Acc:MGI:1923824]
[truncated: 751 more rows]
