# Supplementary material for: Polycomb enables primitive endoderm lineage priming in embryonic stem cells
Source: eLife. 2016 Oct 10;5:e14926. doi: 10.7554/eLife.14926 (PMC5056788; doi:10.7554/eLife.14926)
Supplement: Supplementary file 4. — DOI: http://dx.doi.org/10.7554/eLife.14926.020 [file elife-14926-supp4.xlsx]

## Sheet: Supplemental Table All
Supplementary File 4. Genes showing differential gene expression in ES cells following short-term inhibition with EPZ.
N.B. Differentially expressed genes (at least a 1.5 fold change and an adjusted p value of less than 0.05 are highlighted in green and red for up and down regulation respectively).
Probe Name	Systematic Name	GeneName	TSS K27me3	log2 FC	Corrected p value	log2 FC	Corrected p value	log2 FC	Corrected p value	log2 FC	Corrected p value	log2 FC	Corrected p value	log2 FC	Corrected p value
A_55_P2002357	NM_178242	Tnrc18	1	1.41548	1.45831e-06	1.32821	0.043311	1.49693	0.00678718	1.4213	0.0023304	0.574281	0.0730534	0.586486	0.144625
A_51_P194230	NM_009573	Zic1	1	1.96102	1.45831e-06	1.57722	0.210042	2.02274	0.00678718	2.28309	0.00108125	-0.734148	0.110191	0.33453	0.663182
A_52_P591310	NM_008275	Hoxd13	1	1.18089	0.000156103	0.990242	0.867611	1.13506	0.181892	1.41736	0.0064147	0.907084	0.0115592	0.909519	0.0382616
A_51_P257419	NM_010710	Lhx2	1	1.06395	0.00365692	0.749827	0.974769	0.466071	0.999502	1.97596	0.0032732	0.975321	0.0399611	-0.307002	0.716063
A_55_P2022946	NM_013627	Pax6	0	0.936604	0.00302816	0.38762	0.974769	0.733333	0.999502	1.68886	0.0032732	2.19197	4.58949e-06	-0.343455	0.615725
A_51_P251129	NM_199018	Stard8	0	0.815017	0.00583839	0.418519	0.974769	0.743682	0.960928	1.28285	0.0199667	0.856505	0.0245362	-0.505586	0.360696
A_55_P1990200	NM_001008423	Ccdc177	1	0.90978	0.00696315	0.552605	0.974769	0.293687	0.999502	1.88305	0.0032732	2.79762	6.8499e-07	-0.00498609	0.996454
A_30_P01030127	chr1:162933979-162944379_F		1	0.78265	0.003076	0.538062	0.974769	0.398105	0.999502	1.41178	0.00331443	1.3486	0.000172922	0.247895	0.679604
A_55_P2170335	NM_007552	Bmi1	1	0.685615	0.00127709	0.295559	0.974769	0.577988	0.81848	1.1833	0.00262063	0.856655	0.00146217	0.132485	0.786054
A_66_P111352	NM_013833	Rax	1	0.904429	0.00543537	0.721112	0.974769	0.54985	0.999502	1.44233	0.0161883	-1.03672	0.0119465	1.81242	0.000541009
A_51_P172155	NM_010401	Hal	0	0.981502	0.00614622	0.746985	0.974769	0.819209	0.999502	1.37831	0.0437369	-0.691598	0.170701	-0.115318	0.902317
A_51_P509263	NM_010455	Hoxa7	1	0.925354	0.000445562	0.673618	0.974769	0.762658	0.684476	1.33978	0.0032732	-0.337068	0.382911	0.0750512	0.90818
A_52_P233441	NM_008090	Gata2	1	1.37099	0.000313402	0.913411	0.974769	1.58051	0.100107	1.61904	0.0130779	0.447982	0.423874	-0.303718	0.705088
A_55_P2053127	NM_001160112	Foxg1	0	1.44042	0.000145668	1.30169	0.603651	1.51991	0.100107	1.49965	0.0161883	0.400532	0.46524	0.158514	0.849521
A_55_P2116059	NM_172393	Aim1	1	1.4102	0.000612632	1.19833	0.974769	1.20579	0.684476	1.82647	0.0130779	-0.306586	0.666223	-0.16155	0.870727
A_51_P110081	NM_172296	Dmrta2	0	0.858937	0.00291019	0.604784	0.974769	0.550969	0.999502	1.42106	0.00665574	-0.307664	0.518688	0.433202	0.429839
A_55_P1967149	NM_001253822	Irx3	1	0.828859	0.00249451	0.712627	0.974769	0.54847	0.999502	1.22548	0.0132105	-0.17432	0.724507	0.153302	0.808753
A_55_P2100149	NM_001285455	Mapt	1	0.949554	0.0175688	0.562489	0.974769	0.697749	0.999502	1.58842	0.041631	0.683881	0.255351	-1.51669	0.0167016
A_51_P517870	NM_198429	Nfatc1	0	0.740345	0.00426536	0.537257	0.974769	0.678086	0.887423	1.00569	0.0404566	0.628516	0.0654221	-0.474227	0.312563
A_55_P2104219	NM_010464	Hoxc13	0	0.686618	0.00249451	0.491137	0.974769	0.615417	0.81848	0.953299	0.0202202	0.504874	0.0880071	0.377277	0.361874
A_55_P2042456	NM_153786	Vgll2	1	0.787063	0.000509038	0.321708	0.974769	0.721875	0.551894	1.3176	0.00223724	0.294011	0.382715	-0.11648	0.822271
A_51_P146970	NM_145831	Dmrt2	0	0.638548	0.0182811	0.413133	0.974769	0.43915	0.999502	1.06336	0.0437369	0.630949	0.0890074	-0.0543852	0.946881
A_55_P2033308	NM_011380	Six2	1	0.614732	0.00583839	0.393153	0.974769	0.404422	0.999502	1.04662	0.011788	-0.791269	0.00554637	-0.219748	0.663068
A_51_P501897	NM_001042502	Pitx2	1	0.637049	0.00619499	0.436636	0.974769	0.363157	0.999502	1.11136	0.0108339	-0.73981	0.0132854	-0.155107	0.779128
A_55_P2052655	NM_177753	Sox21	1	0.59145	0.0259881	0.237611	0.974769	0.473804	0.999502	1.06294	0.0400121	-0.855641	0.0134221	0.159709	0.804701
A_66_P114782	NM_010151	Nr2f1	1	0.675971	0.000156103	0.49802	0.974769	0.561929	0.539548	0.967966	0.0023304	-0.584113	0.00517864	-0.0193885	0.969743
A_30_P01018142	chr5:106982442-107045717_R		1	0.641893	0.00365692	0.343903	0.974769	0.480912	0.999502	1.10086	0.00665574	0.458337	0.128556	-0.0805546	0.88613
A_55_P2016262	NM_027397	Isl2	0	0.727816	0.00641111	0.189677	0.974769	0.456249	0.999502	1.53752	0.00262063	0.199447	0.682868	0.56939	0.221177
A_55_P1961014	NM_009150	Selenbp1	0	0.627261	0.00828402	0.505429	0.974769	0.344961	0.999502	1.03139	0.0202841	0.131977	0.772205	0.110228	0.853823
A_55_P2125521	NM_007966	Evx1	1	0.798213	0.00828402	0.24128	0.974769	0.41422	0.999502	1.73914	0.00262063	0.103443	0.866453	0.404121	0.522394
A_51_P483617	NM_029554	0610040J01Rik	0	0.788472	0.00576477	0.574597	0.974769	0.492337	0.999502	1.29848	0.0140683	-0.0864141	0.881393	0.28131	0.660249
A_51_P281333	NM_018784	St3gal6	1	0.716104	0.0201348	0.472702	0.974769	0.421861	0.999502	1.25375	0.0351399	-0.0754551	0.910073	0.101219	0.901883
A_55_P2004179	NM_001113515	Col2a1	0	0.661292	0.015915	0.436203	0.974769	0.388887	0.999502	1.15879	0.0271898	-0.0670635	0.91029	0.135754	0.844658
A_55_P2074281	NM_010151	Nr2f1	1	0.871234	0.000509038	0.51528	0.974769	0.395697	0.999502	1.70273	0.000704042	0.0385629	0.940869	-0.000672788	0.99933
A_52_P39157	NM_007552	Bmi1	1	0.645267	0.0161645	0.0260656	0.998178	0.226345	0.999502	1.68339	0.00223724	-0.00338176	0.995905	0.201575	0.755719
A_55_P2033262	NM_172737	Shisa7	0	1.02479	0.0127214	1.27016	0.974769	0.86543	0.999502	0.93877	0.403057	1.26703	0.0190693	0.896951	0.220372
A_55_P2158018	NM_001099632	Rnf39	0	0.772186	0.0182811	0.665418	0.974769	0.808197	0.973746	0.842942	0.299582	2.99372	2.43012e-07	-1.80424	0.000754691
A_30_P01026650	chr17:85418489-85427364_R		0	0.776784	0.027629	0.680774	0.974769	0.75729	0.999502	0.892289	0.309421	2.98034	6.14823e-07	-1.79776	0.00149178
A_55_P2079928	NM_201362	Ccdc68	0	0.991474	0.00935376	1.06329	0.974769	0.792281	0.999502	1.11885	0.179262	3.07703	9.68073e-07	-0.0114227	0.992794
A_55_P1966833	NM_001037713	Xaf1	0	0.822	0.00957935	0.709624	0.974769	1.08095	0.551894	0.675431	0.450935	1.79107	7.70249e-05	-0.317589	0.664072
A_65_P16542	NM_183208	Zmiz1	0	0.817697	0.00426536	0.907786	0.974769	0.659868	0.999502	0.885437	0.135352	1.52575	0.000116538	-0.529063	0.307222
A_52_P487599	NM_178413	Thnsl2	1	0.8437	0.0175688	0.792445	0.974769	0.651182	0.999502	1.08747	0.156718	1.73283	0.000372051	0.0849729	0.933049
A_55_P1958394	NM_178804	Slit2	0	0.841382	0.0169525	0.596632	0.974769	0.913384	0.930634	1.01413	0.20381	1.67075	0.000487004	0.0761802	0.94124
A_55_P2059110	NM_001033186	Skap1	0	1.28964	0.00249451	1.01225	0.974769	1.38302	0.561593	1.47366	0.0712874	1.48402	0.005433	-0.0358244	0.979144
A_55_P1968340	NM_181073	Plekhh1	0	0.882756	0.0127214	0.636397	0.974769	0.725439	0.999502	1.28643	0.0712874	1.16493	0.0121859	-0.33875	0.684017
A_55_P2092668	NM_173763	Ccbl2	1	0.821631	0.0407588	0.680474	0.974769	0.713435	0.999502	1.07099	0.251548	1.23999	0.0167228	-0.26013	0.786077
A_55_P2061061	NM_001204875	Set	1	0.635602	0.00643876	0.662546	0.974769	0.70343	0.706769	0.540831	0.374641	1.01058	0.00104006	-0.713822	0.0555535
A_30_P01029296	chr5:122047900-122065325_F		0	0.587339	0.0228162	0.846263	0.974769	0.600253	0.999502	0.315502	0.754284	1.65604	1.78877e-05	0.400122	0.432333
A_55_P2015143	NM_144881	Hhat	0	0.840477	0.00133799	0.982809	0.604311	1.21926	0.0836571	0.31936	0.742812	1.05013	0.00166548	-0.100471	0.876625
A_55_P2063047	ENSMUST00000132973		1	0.594022	0.00961612	0.63355	0.974769	0.44938	0.999502	0.699135	0.15842	1.00252	0.00111199	0.396445	0.367961
A_51_P448618	NM_001114332	Slc16a10	1	0.694139	0.0230194	0.680882	0.974769	0.581589	0.999502	0.819945	0.2594	0.933714	0.0199684	-0.224197	0.761901
A_55_P1973011	NM_178726	Ppm1l	0	0.662428	0.0175688	0.585847	0.974769	0.524265	0.999502	0.877173	0.138997	0.809707	0.0277158	-0.118753	0.868197
A_55_P2087622	NM_010215	Il4i1	0	0.605211	0.0420718	0.473477	0.974769	0.688844	0.999502	0.65331	0.415184	3.51077	5.36877e-09	-0.976218	0.0371201
A_51_P507023	NM_175331	Nt5dc3	0	0.623377	0.0226765	0.551673	0.974769	0.7273	0.888793	0.59116	0.440068	1.1277	0.00187884	-0.870413	0.0485296
A_51_P490678	NM_198012	Trim68	1	0.693483	0.0179475	0.529311	0.974769	0.676588	0.999502	0.874552	0.176547	1.60854	0.000111778	-0.611773	0.248261
A_66_P107703	NM_145533	Smox	1	0.776869	0.0371959	0.287136	0.974769	0.795538	0.999502	1.24793	0.103918	1.06328	0.0287045	0.331055	0.700868
A_51_P369803	NM_013585	Psmb9	1	0.600917	0.0228162	0.551056	0.974769	0.277534	0.999502	0.974161	0.0638178	0.955488	0.00574089	-0.0594822	0.937856
A_55_P2114863	NM_001166251	Mgll	0	0.739124	0.00365692	0.866997	0.899422	0.672527	0.887423	0.677848	0.239344	-1.19428	0.00040641	0.947037	0.0152401
A_55_P2037454	NM_023794	Etv5	0	0.889836	0.00291019	1.01083	0.899422	0.891718	0.70006	0.76696	0.264408	0.606652	0.133061	0.62958	0.216036
A_55_P2119957	NM_021455	Mlxipl	0	0.936952	0.012536	0.813503	0.974769	0.669579	0.999502	1.32778	0.0822722	0.967378	0.0556869	-1.59395	0.00708258
A_55_P1956642	NM_001198809	Sfmbt2	0	1.07648	0.00302816	0.905633	0.974769	1.22988	0.551894	1.09394	0.143313	0.743709	0.131151	-1.39066	0.0122371
A_52_P322421	NM_007962	Mpzl2	0	0.765625	0.018697	0.628829	0.974769	0.788915	0.999502	0.87913	0.253498	0.656677	0.156879	-0.614467	0.311539
A_51_P504134	NM_001199996	4933402E13Rik	0	0.68351	0.0202967	0.600328	0.974769	0.620172	0.999502	0.830028	0.218641	0.683491	0.0900416	0.389859	0.533542
A_55_P2066384	NM_009652	Akt1	0	0.879506	0.0283109	0.888096	0.974769	0.918193	0.999502	0.832229	0.476505	0.637112	0.301635	-0.0432801	0.97384
A_51_P201338	NM_144800	Mtss1	0	0.773893	0.00666811	0.709558	0.974769	0.621073	0.999502	0.991049	0.084356	-0.638445	0.10037	0.759723	0.109108
A_52_P468068	NM_001163098	Tchh	0	0.891778	0.0106573	0.617816	0.974769	1.12856	0.684476	0.928955	0.269274	-0.2684	0.680265	0.62279	0.348853
A_55_P2060604	NM_001025085	Gm5797	0	1.06371	0.00957935	0.847151	0.974769	1.23023	0.777784	1.11377	0.245577	-0.25683	0.744297	0.689506	0.384176
A_51_P417854	NM_011227	Rab20	1	1.43269	0.000612632	1.6292	0.44046	1.20971	0.706769	1.45914	0.0624778	0.0933458	0.913261	0.666104	0.378635
A_52_P337246	NM_021459	Isl1	0	0.686873	0.00426536	0.680135	0.974769	0.702856	0.777784	0.677626	0.202325	0.430148	0.211011	-1.23342	0.00116575
A_52_P209944	KF032589	C130071C03Rik	1	0.956536	0.0245174	0.956822	0.974769	0.812763	0.999502	1.10002	0.294164	-0.932147	0.11505	0.268049	0.796809
A_55_P2032718	NM_010651	Klra9	0	0.63059	0.034127	0.642571	0.974769	0.652422	0.999502	0.596776	0.500751	0.533349	0.219007	0.357245	0.580076
A_55_P2036764	NM_146026	Prr15l	0	0.739884	0.00724468	0.811423	0.974769	0.627064	0.999502	0.781167	0.209483	0.456005	0.26995	0.43379	0.416491
A_55_P2118037	NM_007547	Sirpa	1	0.930907	0.0010035	1.00002	0.786584	0.889567	0.618041	0.903136	0.105842	-0.425947	0.303387	0.331639	0.571378
A_55_P2055127	NM_172861	Slc7a14	0	0.682053	0.0456789	0.628647	0.974769	0.675056	0.999502	0.742457	0.417298	-0.530458	0.30513	0.156817	0.854199
A_55_P2121877	NM_031999	Gpr137b	0	0.678015	0.00957935	0.593799	0.974769	0.590274	0.999502	0.849972	0.122381	0.389892	0.343351	-0.121208	0.855988
A_51_P379660	NM_019914	Mllt11	1	0.857589	0.00349021	0.773537	0.974769	0.974622	0.551894	0.824608	0.198091	-0.344675	0.469855	0.0517171	0.951816
A_51_P284244	NM_025360	Tmed3	1	1.28297	0.000642261	1.0686	0.974769	1.55833	0.13421	1.22198	0.0976512	-0.387627	0.524475	-0.347926	0.674209
A_55_P2077608	NM_008228	Hdac1	1	0.795059	0.00957935	0.686685	0.974769	0.750924	0.973746	0.947568	0.147569	0.320561	0.547747	-0.412668	0.526169
A_55_P2021505	NM_007417	Adra2a	1	1.27546	0.000509038	1.29373	0.757682	1.285	0.361987	1.24763	0.0677537	0.317715	0.602959	0.381551	0.618852
A_55_P1985360	NM_207237	Man1c1	0	1.10961	0.000363299	1.24574	0.352468	1.22129	0.13421	0.861822	0.157351	-0.237324	0.643956	-0.507505	0.339804
A_55_P1978113	AK016735	1700080N15Rik	0	0.684171	0.0352158	0.645294	0.974769	0.670773	0.999502	0.736446	0.39523	0.256332	0.664717	-0.0456316	0.96359
A_55_P2118684	NM_173011	Idh2	1	0.793691	0.000951559	0.724153	0.974769	0.984956	0.13421	0.671964	0.17825	0.147356	0.733646	0.0916717	0.874816
A_52_P648601	NM_029352	Dusp9	1	0.86498	0.0133739	0.844833	0.974769	0.769378	0.999502	0.980729	0.224622	-0.206308	0.760767	0.289179	0.729179
A_51_P404463	NM_024283	1500015O10Rik	0	0.945048	0.00249451	0.893171	0.974769	0.806314	0.887423	1.13566	0.0515778	0.0770701	0.903806	0.0976758	0.902129
A_52_P264905	NM_026908	Cab39l	0	1.01177	0.00691283	1.20169	0.974769	0.986175	0.888793	0.847444	0.397327	0.0384667	0.96416	0.315167	0.719229
A_55_P1974869	NM_026489	Hormad1	0	1.359	0.00670534	1.34024	0.974769	1.33787	0.887423	1.3989	0.218051	0.0483273	0.966931	-0.268736	0.827481
A_55_P2056070	NM_010424	Hfe	0	0.951596	0.00302816	0.827585	0.974769	0.896638	0.807992	1.13057	0.0677537	0.0125737	0.986734	-0.318649	0.654707
A_55_P2071626	NM_001163793	C530008M17Rik	1	0.621773	0.0283109	0.751797	0.974769	0.604792	0.999502	0.508731	0.575413	0.741145	0.0501515	-0.329713	0.598364
A_55_P1969750	NM_009287	Stim1	1	0.623156	0.00265647	0.678838	0.899422	0.749706	0.361987	0.440922	0.415513	-1.18873	4.11724e-05	0.175045	0.707369
A_55_P2278895	ENSMUST00000153402		0	0.617558	0.00666492	0.693729	0.974769	0.710956	0.684476	0.44799	0.510865	0.147116	0.732109	0.654647	0.0766394
A_51_P267169	NM_001004173	Sgpp2	0	0.749633	0.0333055	1.0104	0.974769	0.888947	0.960928	0.349552	0.78962	0.0114272	0.989447	0.588624	0.383179
A_55_P2169621	NM_001163454	Prorsd1	0	0.635269	0.0288536	0.859788	0.974769	0.788151	0.887423	0.257867	0.809435	-0.271281	0.60031	0.270685	0.688755
A_55_P2162747	NM_183022	Asic4	0	0.713711	0.048984	0.776422	0.974769	0.957003	0.887423	0.40771	0.764923	-0.240397	0.721217	-0.308051	0.712149
A_51_P165082	NM_177473	Tmem191c	1	0.69406	0.0158531	0.600763	0.974769	0.482058	0.999502	0.999359	0.0918834	-1.24631	0.00117802	0.469939	0.401615
A_55_P2365710	XR_105701	B130046B21Rik	0	1.00945	0.0305019	0.798676	0.974769	0.536798	0.999502	1.69289	0.0677537	0.278835	0.754939	0.906935	0.287706
A_55_P2098880	NM_134189	Galnt10	0	0.609758	0.0136298	0.615122	0.974769	0.369001	0.999502	0.84515	0.10084	0.412406	0.273275	0.0648642	0.925698
A_55_P1962747	NM_207105	H2-Ab1	1	0.602542	0.0161507	0.600889	0.974769	0.519075	0.999502	0.687662	0.23933	0.369292	0.350343	0.152984	0.801788
A_51_P303089	NM_001267622	Ttc28	0	0.708737	0.00847906	0.897294	0.974769	0.35929	0.999502	0.869626	0.120938	-0.290477	0.526672	0.112112	0.870121
A_66_P114543	NM_033398	Jmjd6	0	0.62993	0.0157055	0.607694	0.974769	0.580726	0.999502	0.70137	0.253498	0.0755109	0.89037	-0.101071	0.879688
A_52_P185907	NM_013496	Crabp1	1	0.627843	0.034127	0.63466	0.974769	0.246049	0.999502	1.00282	0.100614	-0.0828647	0.894226	0.364264	0.569939
A_30_P01027617	chr5:77188300-77205150_R		0	0.650962	0.016123	0.895805	0.974769	0.575766	0.999502	0.481314	0.580794	0.682215	0.0610482	-1.03997	0.0147823
A_55_P2024894	NM_134181	Vmn1r18	0	0.625817	0.00961612	0.461687	0.974769	0.641107	0.888793	0.774658	0.130606	-1.05028	0.001171	0.0471458	0.948171
A_55_P2157814	NM_146041	Gmds	0	0.610616	0.0114261	0.521588	0.974769	0.654001	0.887423	0.656258	0.250667	-0.76618	0.0156937	0.579026	0.164637
A_51_P117865	NM_030565	Fam20c	1	0.611364	0.0367501	0.549569	0.974769	0.628421	0.999502	0.656103	0.404347	-0.869248	0.0220496	-0.27275	0.686277
A_52_P316933	NM_172507	Sh3bgrl2	1	0.938754	0.0106573	0.547065	0.974769	1.05122	0.81848	1.21798	0.118239	-0.679903	0.20891	-0.326814	0.706339
A_55_P2234361	NM_177378	Rnf150	0	0.685809	0.00957935	0.584835	0.974769	0.746924	0.81848	0.725667	0.235649	0.561926	0.125538	0.218809	0.725822
A_55_P2069037	ENSMUST00000037953		0	0.631282	0.032973	0.448923	0.974769	0.615382	0.999502	0.82954	0.217198	0.459155	0.312812	-0.164969	0.820037
A_55_P1971774	NM_027759	Fsip1	1	0.603856	0.024003	0.379997	0.974769	0.642612	0.999502	0.788958	0.183119	0.358347	0.411958	-0.0627547	0.93479
A_51_P467224	NM_007993	Fbn1	0	0.790291	0.0219203	0.51069	0.974769	0.895982	0.926041	0.964201	0.221447	0.338114	0.577004	0.446466	0.542892
A_55_P2404439	NR_040517	4930545L23Rik	0	0.609719	0.037009	0.3417	0.974769	0.685272	0.999502	0.802187	0.233222	-0.237555	0.652707	-0.00134144	0.999013
A_30_P01025922	chr8:74473445-74496948_R		0	0.601595	0.0407588	0.495404	0.974769	0.661972	0.999502	0.647408	0.415184	-0.136662	0.812841	-0.268315	0.692527
A_52_P659312	NM_145134	Spsb4	0	0.632631	0.00957935	0.382233	0.974769	0.657064	0.887423	0.858598	0.0825704	-0.0855986	0.864292	0.0415551	0.955285
A_51_P381988	NM_010445	Hmx1	1	0.67779	0.0210905	0.355905	0.974769	0.624791	0.999502	1.05267	0.0734401	-0.100861	0.867605	0.365275	0.56786
A_55_P2029711	NM_007664	Cdh2	0	0.612095	0.0299656	0.489186	0.974769	0.70405	0.960928	0.643049	0.39523	0.0515404	0.934359	-0.497602	0.348554
A_55_P2391619	BG063913	AI449595	0	0.607161	0.0190263	0.552668	0.974769	0.737656	0.81848	0.53116	0.488272	0.28525	0.521561	-0.212871	0.73049
A_55_P1970424	NM_172727	Fam221a	1	0.612668	0.0127214	0.514925	0.974769	0.902925	0.423273	0.420155	0.609977	-0.0681776	0.89694	-0.280387	0.61181
A_51_P352303	NM_011983	Homer2	0	0.626865	0.0305019	0.547938	0.974769	0.526067	0.999502	0.80659	0.223641	0.746069	0.0537378	-0.0894365	0.908589
A_55_P2199118	NM_001164806	Bend4	0	0.646101	0.0472199	0.463112	0.974769	0.47266	0.999502	1.00253	0.13792	-0.598115	0.196503	0.489993	0.438538
A_55_P2021266	NM_152803	Hpse	1	0.599865	0.00961612	0.365986	0.974769	0.57357	0.962169	0.86004	0.0624778	-0.546731	0.0835964	0.215258	0.690018
A_30_P01032681	chr17:7002731-7032535_R		0	0.612042	0.0241994	0.50436	0.974769	0.529178	0.999502	0.802589	0.180984	-0.144946	0.784121	0.507878	0.316019
A_52_P495565	NM_007911	Efnb3	1	0.615422	0.0410923	0.576366	0.974769	0.446397	0.999502	0.823502	0.234453	-0.112082	0.854114	0.570301	0.298879
A_52_P359502	NM_172134	Pdxk	0	0.690288	0.0324375	0.502399	0.974769	0.475725	0.999502	1.09274	0.100614	0.116041	0.859846	0.403068	0.5623
A_55_P2011852	NM_183417	Cdk2	0	0.603126	0.0431757	0.45736	0.974769	0.568796	0.999502	0.783221	0.261427	0.0318862	0.96272	-0.178189	0.803032
A_55_P2163033	NM_008267	Hoxb13	0	0.599853	0.0578546	0.276359	0.974769	0.0528612	0.999502	1.47034	0.0120857	2.25349	3.54271e-06	0.595347	0.292761
A_55_P2187171	NM_029210	Sv2c	0	1.07649	0.0798692	0.478078	0.974769	0.366294	0.999502	2.3851	0.0396377	3.02951	0.000227632	1.66494	0.0896735
A_51_P420547	NM_172621	Clic5	1	0.572238	0.0605029	0.486538	0.974769	-0.436853	0.999502	1.66703	0.0032732	0.816622	0.0380315	0.745824	0.138614
A_55_P2183652	NR_030721	9130206I24Rik	0	0.400105	0.0564322	0.0623097	0.988957	0.232007	0.999502	0.906	0.0195579	2.17205	2.90808e-08	-0.229041	0.615735
A_55_P2006118	NM_001159487	Rbp4	0	0.269414	0.194197	0.100106	0.977515	-0.116767	0.999502	0.824904	0.0218849	1.89591	6.78813e-08	0.183738	0.678544
A_55_P2079344	NM_001081098	Zfp362	0	0.302807	0.115348	0.00656245	0.998688	0.108062	0.999502	0.793797	0.0226985	1.24362	9.08831e-06	0.123975	0.779356
A_55_P2053933	NM_008259	Foxa1	0	0.293622	0.0768336	0.00355851	0.998688	0.0337254	0.999502	0.843583	0.00508005	0.993366	2.78887e-05	0.282893	0.353337
A_52_P447284	NM_172469	Clic6	0	0.326551	0.0615766	0.0179642	0.997617	0.0660974	0.999502	0.895592	0.00508005	0.975123	6.85349e-05	0.387707	0.19048
A_51_P140321	NM_026779	Mocos	1	0.204623	0.283637	0.0134099	0.998688	-0.1293	0.999502	0.729759	0.0271898	0.772519	0.000883465	-0.215457	0.5666
A_55_P2129658	NM_008542	Smad6	0	0.344131	0.0641405	0.178702	0.974769	-0.0219328	0.999502	0.875623	0.0108339	0.740413	0.00197587	0.262691	0.475435
A_55_P2064351	NM_011703	Vipr1	1	0.512815	0.00131013	0.487878	0.974769	0.307337	0.999502	0.743232	0.0108017	1.71999	1.20911e-08	0.0939852	0.79981
A_55_P2125557	NM_010574	Irx2	0	0.409434	0.0010035	0.230745	0.974769	0.274319	0.999502	0.723238	0.0023304	0.990924	6.80745e-07	-0.269479	0.190778
A_30_P01018351	chr4:114585803-114588898_F		1	0.456988	0.00910864	0.348734	0.974769	0.232913	0.999502	0.789317	0.0161883	0.734534	0.00148617	0.181424	0.64698
A_51_P133582	NM_007625	Cbx4	0	0.636554	0.0717706	0.370032	0.974769	0.192705	0.999502	1.34693	0.0424733	0.351437	0.5572	-0.0926812	0.923056
A_52_P592909	NM_026384	Dgat2	1	0.351069	0.069545	0.0845108	0.982796	0.228157	0.999502	0.740538	0.041631	-1.35948	3.88515e-06	0.0962096	0.837691
A_55_P2051716	NM_001285472	Tbx1	1	0.42053	0.0505033	0.204894	0.974769	0.190913	0.999502	0.865784	0.032974	-0.923381	0.00104437	0.335814	0.414115
A_51_P406557	NM_001085515	AI464131	0	0.435056	0.137937	0.115218	0.983467	0.0864375	0.999502	1.10351	0.0400121	-0.546842	0.166227	0.707355	0.131447
A_52_P51078	NM_007801	Ctsh	0	0.155996	0.399661	-0.0162176	0.998688	-0.36676	0.999502	0.850967	0.0162085	0.154239	0.652302	0.030267	0.958061
A_55_P1968703	NM_008115	Gfra2	1	0.39804	0.0882244	0.177618	0.974769	0.00209944	0.999711	1.0144	0.0166898	-0.00496566	0.992762	-0.0380975	0.955395
A_52_P654534	NM_130865	Dmbx1	1	0.431985	0.0305019	0.204859	0.974769	0.282593	0.999502	0.808503	0.0351399	-2.31478	7.31793e-09	0.269347	0.521641
A_52_P522255	NM_011097	Pitx1	1	0.330802	0.0374854	0.0366441	0.992646	0.170235	0.999502	0.785528	0.00847131	-0.909992	6.19866e-05	-0.129446	0.72993
A_52_P629748	ENSMUST00000151998		0	0.412608	0.012219	0.327271	0.974769	0.215153	0.999502	0.695401	0.0275352	-0.807709	0.000354203	0.322648	0.287999
A_55_P2083609	NM_015814	Dkk3	0	0.415657	0.0472199	0.159515	0.974769	0.224517	0.999502	0.862939	0.0275352	-0.703808	0.00844377	-0.0459554	0.938086
A_52_P232802	NM_009323	Tbx15	1	0.313528	0.012536	0.191712	0.974769	0.0809406	0.999502	0.667932	0.00488928	-0.443146	0.0070716	0.0893362	0.769724
A_55_P1963508	NM_001004148	Slc13a5	1	0.387575	0.00962995	0.245603	0.974769	0.327905	0.999502	0.589217	0.0437369	-0.406362	0.0426259	0.0588323	0.878789
A_52_P365342	NM_010732	Lrrn2	0	0.430932	0.0106573	0.274809	0.974769	0.343335	0.999502	0.674651	0.0411603	0.455201	0.0441275	-0.29052	0.373062
A_52_P220879	NM_009373	Tgm2	0	0.468121	0.0283109	0.218635	0.974769	0.335412	0.999502	0.850316	0.0400121	-0.492036	0.0907397	0.643789	0.0641554
A_55_P2232023	BB756663	AI448005	0	0.411947	0.0396777	0.23807	0.974769	0.215415	0.999502	0.782356	0.0419937	-0.519602	0.0500454	-0.098683	0.843391
A_52_P177490	NM_007673	Cdx2	1	0.53928	0.00847906	0.263157	0.974769	0.426336	0.999502	0.928347	0.0161883	0.457348	0.102197	0.0144378	0.983614
A_55_P1971243	NM_172535	Iqub	1	0.493785	0.0245174	0.0803099	0.986728	0.142135	0.999502	1.25891	0.00307799	0.494457	0.103438	0.287758	0.540319
A_51_P438619	NM_175407	Sobp	1	0.574356	0.00131013	0.476866	0.974769	0.470124	0.887423	0.776077	0.0161883	0.33174	0.175111	0.227321	0.529019
A_55_P1965233	NM_194344	Sh3tc1	0	0.500763	0.00579678	0.435841	0.974769	0.334866	0.999502	0.731583	0.0322042	0.330784	0.198491	0.156087	0.707302
A_66_P115152	NM_198680	Serpinb3b	0	0.558981	0.00583839	0.319787	0.974769	0.285131	0.999502	1.07203	0.00414383	0.324467	0.286101	0.0298194	0.960943
A_55_P2058671	NM_001015039	Zfyve28	1	0.430551	0.0219865	0.19323	0.974769	0.3274	0.999502	0.771024	0.0330929	0.296406	0.306384	0.0535784	0.917381
A_52_P346987	NM_008272	Hoxc9	1	0.500654	0.0156031	0.401664	0.974769	0.283497	0.999502	0.816802	0.0419937	0.324477	0.310287	0.105618	0.839117
A_52_P42269	NM_008002	Fgf10	0	0.427743	0.00957935	0.263548	0.974769	0.307532	0.999502	0.712149	0.0225742	0.232084	0.377969	0.27863	0.378443
A_52_P465971	NM_177360	Dmrt3	1	0.44098	0.0288536	0.0894142	0.982796	0.377218	0.999502	0.856308	0.0263171	0.200691	0.571287	-0.0200381	0.976735
A_51_P279693	NM_009992	Cyp1a1	0	0.409463	0.0224297	0.18745	0.974769	0.337616	0.999502	0.703323	0.0437043	-0.154466	0.635627	0.0340537	0.949759
A_55_P2001998	NM_145459	Zfp503	0	0.539744	0.0287761	0.288589	0.974769	0.276551	0.999502	1.05409	0.0250874	0.199845	0.65726	-0.173044	0.771826
A_51_P347529	NM_177898	Nek5	0	0.447446	0.00583839	0.0972229	0.974769	0.353217	0.999502	0.891897	0.0032732	-0.112879	0.708489	0.134609	0.721528
A_52_P168567	NM_007678	Cebpa	1	0.547901	0.00657717	0.447231	0.974769	0.318102	0.999502	0.878371	0.0202202	-0.138265	0.713816	0.0677965	0.898247
A_55_P1983588	NM_022995	Pmepa1	1	0.530254	0.00365692	0.439011	0.974769	0.318485	0.999502	0.833267	0.0140683	0.0721735	0.841587	-0.225344	0.560854
A_55_P1973844	NM_013661	Sema5b	1	0.548671	0.0104915	0.232951	0.974769	0.415262	0.999502	0.9978	0.015285	0.0637449	0.887973	0.227409	0.643698
A_55_P2101419	TC1601007		0	0.702669	0.231705	0.869843	0.974769	0.251871	0.999502	0.986293	0.564341	1.81693	0.0091336	1.9663	0.0200389
A_55_P2061432	NM_207262	Scgb2b2	0	0.356348	0.149376	0.576911	0.974769	0.206978	0.999502	0.285156	0.752463	2.20617	1.32176e-07	0.768711	0.0372246
A_55_P2048912	NM_001033308	Themis2	0	0.304118	0.161531	0.255048	0.974769	0.306346	0.999502	0.350961	0.595037	1.11023	0.000109392	0.852253	0.00730321
A_51_P125056	NM_022033	Oxct2a	0	-0.0868631	0.732872	0.0800751	0.987873	-0.199275	0.999502	-0.14139	0.867441	0.829799	0.00806834	0.854905	0.0245789
A_55_P2127995	NM_011888	Ccl19	1	0.698655	0.172742	0.604252	0.974769	0.740207	0.999502	0.751507	0.644596	2.04639	0.00123996	-0.845616	0.345666
A_51_P416689	NM_010162	Ext1	0	0.681565	0.0738605	0.709388	0.974769	0.596477	0.999502	0.738829	0.509256	2.22872	3.79685e-05	0.0618472	0.956208
A_55_P1956537	NM_001142570	Dach2	0	0.696693	0.25523	0.765525	0.974769	0.693841	0.999502	0.630713	0.767544	1.77288	0.0145261	-0.00720578	0.996902
A_51_P167597	NP063612		1	0.588119	0.204063	0.774608	0.974769	0.644418	0.999502	0.345329	0.819363	2.22232	0.000167963	-0.999845	0.167396
A_66_P119327	NM_001033241	Gm382	0	0.591121	0.0865998	0.711278	0.974769	0.737227	0.999502	0.324856	0.792607	1.47261	0.000956441	-0.190963	0.815333
A_55_P2067717	AK082842		0	0.74373	0.126433	1.07646	0.974769	0.739889	0.999502	0.414846	0.806548	1.72848	0.00426109	-0.210756	0.858373
A_30_P01025535	chr11:53596919-53672731_R		0	0.701379	0.0855408	0.849312	0.974769	0.67286	0.999502	0.581965	0.677822	1.22696	0.0167228	-0.0374535	0.977496
A_51_P474288	NM_029661	Spatc1l	0	0.731935	0.128199	0.890392	0.974769	1.13987	0.960928	0.165547	0.92508	1.29856	0.0305517	-0.431549	0.685133
A_55_P1981519	NR_046065	Gm13580	0	0.736893	0.335189	0.536995	0.974769	0.793249	0.999502	0.880434	0.750639	3.17505	0.000882071	-0.812591	0.607991
A_30_P01021887	chr9:40268246-40268441_R		1	0.600443	0.09846	0.197964	0.974769	0.880772	0.960928	0.722592	0.481244	2.1389	3.12315e-05	0.148914	0.86747
A_52_P821	NM_008026	Fli1	0	0.665232	0.126081	0.291185	0.974769	0.646552	0.999502	1.05796	0.299312	1.39223	0.00948229	0.169907	0.87231
A_55_P2389528	AK051632	D130061D10Rik	0	0.601535	0.0633003	0.582542	0.974769	0.670083	0.999502	0.55198	0.590519	1.12215	0.00647533	-0.114038	0.890266
A_51_P227679	NM_008070	Gabrb2	0	0.603777	0.0751199	0.425464	0.974769	0.495719	0.999502	0.890149	0.247612	2.23147	8.8825e-06	-0.897679	0.102678
A_55_P1984487	NM_007418	Adra2c	1	0.610614	0.0842262	0.461823	0.974769	0.388109	0.999502	0.981909	0.203398	5.64235	5.59373e-11	0.0415452	0.969617
A_55_P2164659	NM_009392	Tlx2	1	0.636019	0.0581035	0.374964	0.974769	0.548191	0.999502	0.984901	0.164418	2.8474	4.21355e-07	-0.235358	0.765682
A_55_P1973583	NM_001110252	Hpn	1	0.638071	0.11246	0.323019	0.974769	0.270284	0.999502	1.32091	0.0976512	2.60593	8.8825e-06	-0.0200142	0.987715
A_66_P118986	NM_146503	Olfr952	0	0.480836	0.254231	0.652687	0.974769	0.606472	0.999502	0.183348	0.895779	1.49417	0.00291122	-0.437461	0.606883
A_55_P2055597	NM_001136077	Enpp2	0	0.501528	0.12873	0.668427	0.974769	0.678857	0.999502	0.157298	0.890911	1.01684	0.0126111	0.184961	0.807791
A_51_P153053	NM_020561	Smpdl3a	1	0.578337	0.0695826	0.635627	0.974769	0.474671	0.999502	0.624713	0.498805	1.42366	0.000641811	-0.101897	0.901521
A_55_P2098845	NM_173449	Pp2d1	0	0.49332	0.322391	0.704522	0.974769	0.17339	0.999502	0.602049	0.731761	1.26439	0.0370855	0.232573	0.839928
A_55_P1956978	NM_011602	Tln1	0	0.466656	0.0603643	0.681271	0.974769	0.531497	0.999502	0.1872	0.831051	0.890868	0.00486509	-1.19983	0.00198589
A_55_P2041961	NM_007553	Bmp2	0	0.472304	0.172742	0.762714	0.974769	0.54072	0.999502	0.113477	0.927015	1.82948	7.34669e-05	-0.983796	0.0604139
A_30_P01029554	chr6:50339188-50409363_R		1	0.476332	0.22928	0.685083	0.974769	0.432049	0.999502	0.311863	0.812263	1.15918	0.0136968	-0.73011	0.265562
A_55_P2059105	NR_045093	Gm9920	0	0.543114	0.313584	0.705575	0.974769	0.515808	0.999502	0.40796	0.817924	1.33822	0.0414016	-1.32119	0.111468
A_55_P1975031	NM_175251	Arid2	0	0.363971	0.3407	0.726634	0.974769	0.569724	0.999502	-0.204447	0.869903	3.0029	6.72215e-07	-0.560091	0.426168
A_51_P337125	NM_010566	Inpp5d	1	0.237384	0.455855	0.801818	0.974769	0.577826	0.999502	-0.667491	0.500751	2.63411	1.20407e-06	-0.299349	0.698024
A_55_P2086128	NM_178086	Fa2h	0	0.536823	0.220285	0.697644	0.974769	0.349097	0.999502	0.563726	0.695723	1.85568	0.000582988	-0.226078	0.817706
A_55_P2168098	NM_016784	Plrg1	0	0.35887	0.477846	0.681812	0.974769	0.476147	0.999502	-0.08135	0.97227	2.40967	0.000702545	-0.463313	0.708065
A_55_P2037146	NM_018741	Igfbpl1	0	0.484384	0.143589	0.686316	0.974769	0.469247	0.999502	0.29759	0.796456	1.1542	0.00466066	-0.0112345	0.991431
A_66_P102467	AK048565	Casz1	0	0.451664	0.394929	0.767873	0.974769	0.50216	0.999502	0.0849586	0.971504	1.89489	0.00670325	0.131502	0.930562
A_66_P108770	NM_024188	Oxct1	0	0.239177	0.415394	0.625517	0.974769	0.112531	0.999502	-0.0205169	0.98868	1.00042	0.0108023	0.413241	0.513636
A_30_P01023026	chr2:155269145-155303251_F		0	0.283439	0.379686	0.62568	0.974769	0.0991984	0.999502	0.125438	0.918054	1.00605	0.0154282	-0.145354	0.858381
A_30_P01021030	chr1:74084292-74138492_F		0	0.442085	0.250928	0.65609	0.974769	0.403481	0.999502	0.266684	0.832965	0.945623	0.0408864	0.308497	0.705471
A_30_P01019153	NRON		0	0.510626	0.220764	0.861186	0.974769	0.439095	0.999502	0.231597	0.861778	1.02477	0.0426259	0.243412	0.791288
A_66_P121965	NM_001167996	1110032F04Rik	0	0.559827	0.0564322	0.248361	0.974769	0.646522	0.999502	0.784597	0.23933	1.1383	0.00250482	0.174077	0.802166
A_55_P1998962	NM_001083925	Oas1b	0	0.48157	0.239837	0.33879	0.974769	0.879003	0.999502	0.226917	0.861888	1.1835	0.0150268	0.782059	0.24233
A_55_P2005445	NM_146449	Olfr1310	0	0.481574	0.340301	0.51973	0.974769	0.723374	0.999502	0.201617	0.909247	1.49422	0.0152	0.725539	0.438139
A_52_P228702	NM_177378	Rnf150	0	0.44652	0.0932133	0.426826	0.974769	0.633492	0.961998	0.279243	0.773208	2.04331	1.14403e-06	-1.28044	0.00182208
A_51_P362738	NM_173745	Dusp18	0	0.474252	0.0749407	0.468966	0.974769	0.792221	0.706769	0.161568	0.856939	2.04257	1.28781e-06	-1.41734	0.000754691
A_55_P2143337	NM_026308	Rpp21	0	0.431404	0.0736972	0.386637	0.974769	0.743958	0.684476	0.163618	0.842785	1.28622	0.00010732	-0.962961	0.00883746
A_30_P01018657	chr4:138653689-138688814_F		0	0.497396	0.0546212	0.444712	0.974769	0.751362	0.780093	0.296114	0.763986	1.26656	0.000266466	-1.26346	0.00182208
A_51_P208769	NM_133719	Metrn	0	0.322235	0.533571	0.560728	0.974769	0.691069	0.999502	-0.285093	0.882294	1.92691	0.00569105	-0.933315	0.356784
A_30_P01021445	chr6:4841700-4847400_R		0	0.479014	0.337849	0.557012	0.974769	0.774	0.999502	0.10603	0.957381	1.66708	0.00608291	-1.32121	0.0845373
A_30_P01020310	chr13:78341864-78375825_F		1	0.520854	0.0562457	0.510202	0.974769	0.6827	0.956186	0.369659	0.705696	2.27607	5.2636e-07	-0.477017	0.339488
A_51_P292030	NM_030250	Nus1	0	0.475889	0.210464	0.451623	0.974769	0.657575	0.999502	0.318468	0.800383	2.1552	2.55022e-05	-0.443613	0.549814
A_55_P2038677	NM_172282	Tmco3	0	0.474423	0.155847	0.583478	0.974769	0.666517	0.999502	0.173273	0.874383	1.93782	2.63641e-05	-0.503016	0.407659
A_52_P622244	NM_176921	6030419C18Rik	0	0.540529	0.0675476	0.44483	0.974769	0.608203	0.999502	0.568554	0.514125	1.30222	0.00076258	-0.264964	0.692435
A_30_P01032633	chr13:83867711-83878140_F		0	0.188521	0.594392	-0.226589	0.974769	0.956714	0.887423	-0.164562	0.901283	1.60347	0.000843797	-0.154258	0.865503
A_66_P119757	XM_003085593	Dnahc12	0	0.353242	0.19522	0.0623302	0.99211	0.592521	0.999502	0.404874	0.63173	1.11283	0.0008876	-0.418576	0.384591
A_55_P1983070	NM_001080769	Uhrf1bp1	0	0.51322	0.156391	0.465222	0.974769	0.744807	0.999502	0.329631	0.792624	1.29956	0.00339289	0.100459	0.913626
A_51_P113205	NM_031164	F13b	0	0.501096	0.0839586	0.491788	0.974769	0.73181	0.908995	0.27969	0.78962	1.04027	0.00446698	-0.215921	0.747146
A_51_P321965	NM_023464	Ssna1	0	0.44654	0.276964	0.395691	0.974769	0.645244	0.999502	0.298685	0.823907	1.33847	0.00603436	-0.247172	0.78331
A_52_P307739	NM_011443	Sox2	0	0.438272	0.219402	0.573669	0.974769	0.684769	0.999502	0.0563767	0.969645	1.13561	0.00725588	0.0932689	0.916761
A_66_P135185	NM_007960	Etv1	1	-0.213388	0.640649	-0.0941102	0.993582	0.629014	0.999502	-1.17507	0.286561	1.32672	0.025836	-0.137247	0.911084
A_55_P2091836	NM_173753	Fnip1	0	0.361079	0.148033	0.39752	0.974769	0.642135	0.887423	0.0435816	0.966463	0.681745	0.0264113	-0.531999	0.190778
A_52_P21066	E10043		0	0.0775955	0.871586	-0.0156346	0.998688	0.637903	0.999502	-0.389482	0.796456	1.11845	0.0396453	-0.185932	0.859314
A_52_P345078	NM_177602	Wdr25	0	0.430709	0.357584	0.280298	0.974769	0.589621	0.999502	0.422208	0.799025	1.22782	0.0413744	0.242228	0.829247
A_52_P216539	NM_172721	Fbxw8	0	0.544857	0.0546212	0.444029	0.974769	0.620043	0.999502	0.5705	0.483282	0.735786	0.0455825	-0.220141	0.738771
A_52_P456059	NM_026027	Pfdn1	0	0.481417	0.152027	0.444351	0.974769	0.889263	0.81848	0.110636	0.927314	0.825749	0.0490815	-0.436255	0.504803
A_66_P122660	NM_153524	Mrgpra4	0	0.43692	0.273573	0.415856	0.974769	0.224979	0.999502	0.669923	0.557847	1.49611	0.00180772	0.643646	0.344961
A_52_P321751	ENSMUST00000117246	Narg2	1	0.374369	0.221765	0.433124	0.974769	0.0894754	0.999502	0.600508	0.446946	0.945269	0.00939067	0.603115	0.222903
A_55_P2085905	NM_008486	Anpep	1	0.202571	0.320859	-0.0934208	0.978699	0.0894328	0.999502	0.611702	0.119901	1.18629	2.09699e-05	-0.617457	0.0382733
A_66_P122015	NM_007500	Atoh1	1	0.31362	0.289493	0.149987	0.974862	0.0898008	0.999502	0.701073	0.279492	1.01044	0.0040916	-0.917591	0.0311542
A_55_P2027102	NM_134257	Rgs3	0	0.442941	0.125539	0.117969	0.983371	0.241917	0.999502	0.968937	0.0816022	2.84213	4.20644e-08	-0.596188	0.218208
A_30_P01029468	chr15:32167516-32174427_R		0	0.442836	0.217723	0.203272	0.974769	0.465535	0.999502	0.6597	0.500908	1.41469	0.00118229	-0.746858	0.188433
A_55_P1989171	NM_146452	Olfr694	0	0.475551	0.187966	0.323897	0.974769	0.385463	0.999502	0.717293	0.43934	1.35391	0.0020278	-0.914342	0.0980494
A_51_P339554	NM_146892	Olfr1223	0	0.461863	0.292007	0.398771	0.974769	0.2075	0.999502	0.779318	0.524773	1.40021	0.00715475	-0.641942	0.408715
A_51_P267063	NM_144845	Ugt3a2	0	0.5525	0.260379	0.41951	0.974769	0.563841	0.999502	0.67415	0.662041	1.38848	0.0168649	-0.627638	0.496784
A_30_P01024645	chr6:127111250-127142925_F		1	0.555927	0.135663	0.427999	0.974769	0.400354	0.999502	0.839427	0.366077	1.01103	0.0293525	-0.819811	0.17737
A_55_P2069251	NM_178774	Prr18	1	0.442517	0.13107	0.132976	0.980107	0.366418	0.999502	0.828156	0.174037	2.23729	1.08297e-06	-0.301211	0.630728
A_51_P191354	ENSMUST00000056822	Acot6	0	0.196597	0.533383	-0.0772545	0.992645	-0.0906672	0.999502	0.757714	0.381431	2.38056	3.52084e-06	0.400631	0.572271
A_55_P1999182	NM_001109626	Cdk12	0	0.418901	0.0757431	0.352856	0.974769	0.26544	0.999502	0.638408	0.224719	1.64326	4.45171e-06	0.195478	0.717193
A_51_P289131	NM_010059	Dmc1	1	0.371927	0.344016	0.214803	0.974769	-0.0576945	0.999502	0.958674	0.290096	2.61146	5.51708e-06	0.0714622	0.948644
A_52_P251366	NM_146208	Neil3	0	0.363068	0.310879	0.0155271	0.998688	0.197487	0.999502	0.876191	0.2594	2.19698	1.02523e-05	-0.0499151	0.960017
A_55_P2151138	NM_001199948	Dynlt1f	0	0.359115	0.413128	0.372703	0.974769	0.093122	0.999502	0.61152	0.715887	2.25371	0.000275038	0.207453	0.856658
A_55_P2006747	NM_028657	Mfsd12	0	0.558897	0.070938	0.543485	0.974769	0.484586	0.999502	0.64862	0.437754	1.40201	0.000557171	0.0764973	0.927595
A_52_P237652	NR_015556	2610035D17Rik	0	0.390882	0.33348	0.30607	0.974769	0.192831	0.999502	0.673747	0.573613	1.71866	0.000656917	0.420921	0.613645
A_55_P2077343	NM_146155	Ahdc1	0	0.548294	0.250494	0.570499	0.974769	0.424234	0.999502	0.650149	0.665425	1.97415	0.000701787	-0.49504	0.606271
A_30_P01028909	chr1:138570107-138632310_F		1	0.469473	0.070938	0.276592	0.974769	0.413911	0.999502	0.717917	0.209582	1.05745	0.00158657	-0.142569	0.817835
A_55_P2148431	NM_009208	Slc4a3	1	0.541099	0.278538	0.450377	0.974769	0.441539	0.999502	0.731383	0.635542	1.88855	0.00168595	-0.554183	0.575303
A_55_P2090924	NM_001081499	Tbc1d8b	0	0.435202	0.0588285	0.315706	0.974769	0.383721	0.999502	0.60618	0.249752	0.900304	0.00234528	0.303348	0.522394
A_52_P451073	NM_178589	Tnfrsf21	0	0.501108	0.356248	0.379426	0.974769	0.412839	0.999502	0.711059	0.71685	2.09235	0.00247309	-0.384792	0.760876
A_51_P183630	NM_029510	Bcor	1	0.294973	0.234564	0.262976	0.974769	0.0262349	0.999502	0.595707	0.272548	0.887359	0.0028622	0.324943	0.484299
A_51_P202801	NM_019875	Abcb9	0	0.338969	0.157843	0.148021	0.974769	0.236793	0.999502	0.632092	0.218136	0.810231	0.00578458	-0.214339	0.68303
A_30_P01021281	chr2:60038543-60046318_F		1	0.371067	0.209241	0.329772	0.974769	0.179758	0.999502	0.603671	0.410215	0.96133	0.00624777	0.0694183	0.926692
A_55_P2148171	NM_001243306	Ncmap	0	0.352414	0.201075	0.291602	0.974769	0.159979	0.999502	0.605663	0.354238	0.891106	0.00662023	0.145148	0.813351
A_55_P2131785	NM_001033298	Plk1s1	1	0.549292	0.0717706	0.48858	0.974769	0.269441	0.999502	0.889856	0.164932	1.03005	0.0075098	0.18536	0.797101
A_55_P2120581	NM_175213	Mei4	1	0.292486	0.284992	0.204881	0.974769	0.0692914	0.999502	0.603285	0.345562	0.846131	0.00875779	0.00527714	0.994952
A_30_P01033442	chr18:63226635-63227111_R		0	0.31389	0.383306	0.119867	0.987487	0.235642	0.999502	0.586159	0.628779	1.21614	0.0089391	-0.529556	0.462283
A_51_P413785	NM_147778	Commd3	1	0.388019	0.129136	0.145182	0.974769	0.277424	0.999502	0.74145	0.154559	0.795743	0.0117742	0.0857031	0.894033
A_52_P29151	NM_001081433	Ankrd44	1	0.41241	0.113339	0.0677911	0.990144	0.252812	0.999502	0.916628	0.0638178	0.77904	0.0165159	0.0733744	0.91462
A_66_P139250	NM_172650	Kctd3	1	0.479911	0.0570385	0.366727	0.974769	0.328036	0.999502	0.744969	0.160996	0.747364	0.020087	-0.159159	0.788017
A_52_P576778	NM_133718	Tmem30a	0	0.400219	0.239023	0.209311	0.974769	0.388281	0.999502	0.603067	0.527077	0.921718	0.0230529	0.216794	0.77218
A_51_P520718	NM_011196	Ptger3	0	0.401018	0.124439	0.31634	0.974769	0.285212	0.999502	0.601501	0.345562	0.730117	0.0246243	0.50226	0.2638
A_55_P2074414	NM_008186	Gtf2h1	0	0.404667	0.272257	0.265029	0.974769	0.29797	0.999502	0.651002	0.524977	0.965066	0.0278675	-0.262014	0.742435
A_55_P2016708	NM_028722	Msl1	1	0.461615	0.301386	0.393518	0.974769	0.261455	0.999502	0.729871	0.577914	1.18066	0.027937	-0.25001	0.800843
A_55_P2035320	NM_017373	Nfil3	1	0.368475	0.143322	0.297311	0.974769	0.126965	0.999502	0.681148	0.20381	0.677666	0.029816	-0.0272788	0.972003
A_51_P114693	NM_145562	Parm1	1	0.510162	0.0667657	0.30141	0.974769	0.334682	0.999502	0.894394	0.116811	0.747621	0.036996	-0.572076	0.237379
A_30_P01032201	chr18:36449530-36456800_R		1	0.501554	0.199941	0.0340963	0.998178	0.37105	0.999502	1.09952	0.149714	0.981004	0.0382701	-0.319816	0.701283
A_51_P447976	NM_001142952	Fam46c	0	0.377648	0.108406	0.369656	0.974769	-0.0146846	0.999502	0.777972	0.0948663	0.607633	0.0422558	0.363718	0.406396
A_51_P411264	NM_172597	Txndc16	0	0.543003	0.141622	0.369532	0.974769	0.485713	0.999502	0.773763	0.415184	0.93448	0.0433829	-0.272928	0.742729
A_30_P01020189	chr13:28551902-28975446_R		1	0.405988	0.0932133	0.121364	0.977889	0.410292	0.999502	0.686307	0.179262	0.623878	0.0434456	0.0506837	0.940651
A_51_P407248	NM_054041	Antxr1	0	0.362527	0.237898	-0.0927008	0.98793	0.357984	0.999502	0.822297	0.182801	0.743397	0.0458318	-0.355419	0.556045
A_55_P2323913	A_55_P2323913		0	0.401907	0.269651	0.470402	0.974769	0.303239	0.999502	0.432078	0.734101	2.27529	7.21246e-06	0.67064	0.261833
A_55_P2017944	NM_026695	Etfb	0	0.315424	0.426375	0.450691	0.974769	0.173951	0.999502	0.32163	0.827163	1.17791	0.0286348	0.855573	0.243851
A_55_P1981992	A_55_P1981992		0	0.308659	0.380011	0.0313063	0.998688	0.463569	0.999502	0.431102	0.750172	0.97705	0.032996	0.631856	0.330718
A_55_P2186558	NM_027457	Tmem242	0	0.132216	0.73584	0.215369	0.974769	0.102611	0.999502	0.0786692	0.960129	1.00211	0.0408864	1.00141	0.104946
A_55_P2158023	NM_146334	Olfr1330	0	0.242251	0.143026	0.365213	0.974769	0.512462	0.622976	-0.150921	0.793665	2.43877	1.12548e-10	-0.735848	0.00286603
A_55_P2289829	AK143941	1700001D01Rik	0	0.25951	0.359165	0.400747	0.974769	0.330985	0.999502	0.0467977	0.969645	3.74984	7.7346e-10	-1.00296	0.0207365
A_55_P2122945	NM_146962	Olfr541	0	0.264725	0.358688	0.493484	0.974769	0.300393	0.999502	0.000296885	0.999828	3.82846	7.7346e-10	-0.948677	0.0323219
A_30_P01032042	chr3:137736327-137752677_F		0	0.237075	0.183636	0.244654	0.974769	0.371082	0.999502	0.0954891	0.868433	2.23917	7.79704e-10	-0.929358	0.000561652
A_51_P219888	NM_146731	Olfr599	1	0.134521	0.31355	0.137353	0.974769	0.373564	0.706769	-0.107355	0.810476	1.54655	2.15529e-09	-0.795493	0.000160158
A_30_P01021611	chr17:12990484-13018375_R		0	0.266938	0.216181	0.443634	0.974769	0.413652	0.999502	-0.0564703	0.943045	2.29305	7.27319e-09	-0.633556	0.0437369
A_30_P01024193	chr1:141824450-141835125_F		0	0.108762	0.593425	0.311267	0.974769	0.253376	0.999502	-0.238356	0.764636	2.39638	7.31793e-09	-0.973274	0.00282353
A_55_P2151006	NM_001135172	C1qtnf7	1	0.292266	0.149787	0.344576	0.974769	0.503905	0.888793	0.0283166	0.973658	2.19974	7.81945e-09	-1.2648	0.000126134
A_30_P01019167	chr10:39383665-39442690_F		0	-0.0594931	0.818145	0.0832724	0.986728	0.162854	0.999502	-0.424606	0.564098	2.52552	1.85482e-08	-1.05093	0.0038478
A_52_P286520	NM_018824	Slc23a2	0	0.152823	0.576648	0.0659704	0.992645	0.490108	0.999502	-0.0976085	0.927315	2.8579	4.44747e-08	-1.35932	0.00215531
A_55_P2064976	NR_028384	4930528A17Rik	0	0.163651	0.400165	0.177892	0.974769	0.338778	0.999502	-0.0257159	0.977139	1.9719	6.78813e-08	-1.03435	0.00117607
A_55_P1974760	NM_177610	Duox2	0	0.109322	0.511897	0.354596	0.974769	0.124896	0.999502	-0.151527	0.810476	1.45403	6.59458e-07	-0.819784	0.00278434
A_30_P01019504	chr17:13020750-13033750_F		1	0.117783	0.440306	0.190091	0.974769	0.205475	0.999502	-0.0422169	0.949022	1.30379	7.7704e-07	-0.714351	0.00405998
A_51_P208697	NM_027192	Ttl	1	0.0974152	0.626312	0.169788	0.974769	0.212547	0.999502	-0.0900886	0.903865	1.60896	1.09317e-06	-0.701939	0.0265526
A_30_P01018112	chr4:82156098-82196298_R		0	0.102886	0.566178	0.0870723	0.980542	0.234295	0.999502	-0.0127088	0.98868	1.46609	1.14299e-06	-0.834289	0.00385588
A_52_P1516	NM_177473	Tmem191c	1	0.426278	0.0612389	0.37841	0.974769	0.408348	0.999502	0.492078	0.416221	1.76306	1.23259e-06	-0.745205	0.0345292
A_55_P2089288	ENSMUST00000096639	Rnf121	0	0.128316	0.527392	0.0528718	0.991479	0.217828	0.999502	0.114248	0.879149	1.46899	5.99332e-06	-1.50082	6.02728e-05
A_55_P2021157	NM_009350	Adad1	0	0.102253	0.657899	0.256126	0.974769	0.283948	0.999502	-0.233314	0.788122	1.5712	7.25424e-06	-0.730033	0.0460428
A_55_P2049186	NM_032398	Plvap	0	0.36617	0.0932133	0.219748	0.974769	0.497169	0.999502	0.381594	0.572872	1.42949	8.66746e-06	-1.40526	0.000120685
A_55_P1973091	NM_053235	Vmn1r13	0	0.308218	0.270275	0.320992	0.974769	0.384696	0.999502	0.218967	0.812263	1.62319	1.78648e-05	-1.1765	0.00333075
A_51_P161086	NM_008908	Ppic	1	-0.288709	0.238561	-0.0636292	0.989462	-0.0371681	0.999502	-0.76533	0.0983307	1.42848	1.8065e-05	-0.973343	0.00546714
A_30_P01032883	chr18:55149963-55239068_F		0	-0.00111439	0.996607	0.0512552	0.990144	0.130487	0.999502	-0.185085	0.793382	1.14172	4.04149e-05	-0.797896	0.00769946
A_55_P2088018	NM_175276	Fhod3	0	-0.0738623	0.514402	-0.0527722	0.982796	-0.147103	0.999502	-0.0217113	0.96691	0.671849	6.87938e-05	-0.672348	0.000541009
A_30_P01021417	chr17:33368400-33393525_F		0	0.312167	0.207843	0.454002	0.974769	0.135549	0.999502	0.346951	0.656872	1.29027	7.04035e-05	-0.785711	0.0279967
A_52_P132165	NM_053262	Hsd17b11	0	0.214279	0.431954	0.220751	0.974769	0.438458	0.999502	-0.0163716	0.989317	1.59503	7.76232e-05	-1.82939	0.000160158
A_51_P435629	NAP112901-1		0	0.184335	0.365506	0.291143	0.974769	0.413914	0.999502	-0.152053	0.833321	1.12194	8.13774e-05	-1.58983	1.92635e-05
A_55_P1989640	NM_146955	Olfr60	0	0.286416	0.3867	0.284191	0.974769	0.299725	0.999502	0.275332	0.816025	1.82807	9.7274e-05	-1.2028	0.0211631
A_55_P2119972	ENSMUST00000150149		0	-0.0155893	0.92577	0.050971	0.985472	0.0865197	0.999502	-0.184259	0.707565	0.729435	0.000111611	-0.590171	0.00489956
A_55_P1969131	NM_178373	Cidec	0	0.136913	0.616698	0.275246	0.974769	0.335926	0.999502	-0.200433	0.83804	1.44772	0.000159245	-1.76242	0.000176833
A_30_P01031999	chr6:133054025-133069850_R		0	0.122298	0.500139	0.16246	0.974769	0.20105	0.999502	0.0033831	0.996838	0.981763	0.000179123	-0.674099	0.0236586
A_30_P01021623	chr8:94841965-94881130_R		0	0.315019	0.339711	0.292929	0.974769	0.134427	0.999502	0.5177	0.618338	1.58128	0.000217621	-1.25474	0.00968781
A_30_P01018685	chr2:156654675-156665430_R		1	0.281888	0.38442	0.22714	0.974769	0.203805	0.999502	0.414719	0.740036	1.62279	0.000260912	-1.28169	0.0115942
A_51_P439857	NM_030046	Dnajc21	1	0.24832	0.0603643	0.222264	0.974769	0.171138	0.999502	0.351557	0.239344	0.640482	0.00029383	-0.588194	0.00381677
A_30_P01024047	chr5:77188300-77205150_R		0	-0.0477743	0.885239	0.0950206	0.987487	0.0546783	0.999502	-0.293022	0.779988	1.35727	0.000363293	-0.996028	0.0240886
A_30_P01023853	chrX:34354757-34357195_R		1	0.367063	0.0726043	0.193742	0.974769	0.375178	0.999502	0.53227	0.254965	0.963321	0.000373485	-0.703752	0.0247998
A_52_P342131	NM_207255	Zfp532	0	0.0763298	0.848448	0.0105978	0.998688	0.287952	0.999502	-0.0695601	0.963687	1.67845	0.000381575	-1.17297	0.0329329
A_55_P1965674	NM_019998	Alg2	0	-0.111697	0.619656	-0.0471078	0.99343	0.0756321	0.999502	-0.363616	0.635542	1.08867	0.000391825	-0.804383	0.0240886
A_51_P211968	NM_025304	Lcmt1	1	0.0913644	0.738942	0.0833554	0.988287	0.223714	0.999502	-0.0329761	0.97772	1.22461	0.000465101	-1.2469	0.00234075
A_30_P01018609	chr7:112934153-112943178_F		0	-0.0442898	0.794663	-0.0300988	0.994602	0.0751696	0.999502	-0.17794	0.764676	0.716603	0.000582988	-0.628039	0.00941046
A_55_P2095365	NM_027310	Meaf6	0	0.0987946	0.506914	-0.0774364	0.978622	0.163507	0.999502	0.210313	0.71548	0.708401	0.000683787	-0.674607	0.00545478
A_30_P01031911	chr16:59557120-59602070_F		0	0.111866	0.552684	-0.00222943	0.998756	0.0503056	0.999502	0.287521	0.672007	0.865118	0.000859487	-0.689514	0.0240886
A_55_P1975315	NM_009967	Crygs	0	0.133259	0.6589	0.124716	0.983467	0.301111	0.999502	-0.0260499	0.985388	1.33364	0.000863875	-1.35044	0.0040328
A_30_P01022777	chr17:85418489-85427364_F		0	-0.0323866	0.916018	0.0194135	0.998688	0.171175	0.999502	-0.287748	0.764636	1.10692	0.000878374	-1.22394	0.0020389
A_66_P140858	TC1777321		0	-0.0852029	0.74728	-0.00825976	0.998688	-0.0549489	0.999502	-0.1924	0.829539	1.09716	0.000934671	-1.02433	0.00844273
A_30_P01028528	chr4:146156575-146175425_R		0	0.0237925	0.887819	-0.021066	0.997617	0.0521244	0.999502	0.0403192	0.943365	0.610914	0.00121021	-0.867746	0.000296704
A_30_P01029910	chr4:119405156-119461821_F		0	0.169645	0.478815	0.267302	0.974769	0.222714	0.999502	0.0189199	0.987834	1.04993	0.00156075	-0.996363	0.0112889
A_55_P2007457	NM_028801	Muc5b	0	0.12368	0.406661	0.299567	0.974769	0.122307	0.999502	-0.0508324	0.932341	0.639195	0.00156823	-0.801122	0.00113854
A_52_P56751	NM_008879	Lcp1	0	-0.036199	0.905321	0.00717843	0.998688	0.192778	0.999502	-0.308553	0.750142	1.02476	0.00185879	-1.21926	0.00215353
A_52_P484956	NM_010923	Nnat	1	0.0247204	0.908468	-0.0683141	0.985447	0.141507	0.999502	0.000968722	0.99895	0.718122	0.00196458	-0.778691	0.00481725
A_55_P2043969	NM_001114383	Luzp4	0	0.276211	0.420039	0.115857	0.988201	0.400424	0.999502	0.312351	0.809656	1.44019	0.00202511	-1.25546	0.024519
A_30_P01021344	chr4:128059190-128061132_F		0	0.10727	0.790268	0.160466	0.982796	0.184163	0.999502	-0.0228201	0.98916	1.46823	0.00230924	-1.87932	0.001411
A_55_P2328425	AK080119	A530064N14Rik	0	0.0953582	0.709786	0.118458	0.979414	0.131661	0.999502	0.0359548	0.97392	0.981533	0.00238724	-0.887217	0.0222211
A_55_P2095345	NM_001177302	Rara	0	0.0432168	0.845017	0.0948932	0.979023	0.0851891	0.999502	-0.0504318	0.950052	0.765854	0.00251419	-0.811281	0.00726896
A_55_P2059526	A_55_P2059526		0	0.30184	0.372831	0.354959	0.974769	0.515251	0.999502	0.0353111	0.981527	1.32032	0.00255843	-1.46144	0.00517358
A_55_P2022614	A_55_P2022614		0	0.0694323	0.667579	0.180796	0.974769	0.102887	0.999502	-0.0753863	0.897865	0.630641	0.00261175	-0.79344	0.00192694
A_30_P01023558	chr6:108556270-108573161_F		0	0.193776	0.592416	0.478176	0.974769	0.101069	0.999502	0.00208393	0.99895	1.43053	0.0028622	-1.29103	0.0251739
A_55_P2148204	NM_008962	Ptgdr	1	0.148016	0.730966	0.260031	0.974769	0.225211	0.999502	-0.041194	0.982814	1.53034	0.0041471	-1.62043	0.0115942
A_52_P609024	NM_001109747	Cenpw	0	0.143561	0.599926	0.163221	0.974769	0.382805	0.999502	-0.115343	0.911578	1.03161	0.0042028	-0.893229	0.042258
A_55_P2148056	A_55_P2148056		1	0.0843441	0.628274	0.0584094	0.987487	0.140869	0.999502	0.0537544	0.936671	0.641658	0.00481551	-0.716849	0.00876721
A_55_P2114009	NM_001271388	Ankra2	0	0.0748665	0.762268	0.108313	0.980542	0.246023	0.999502	-0.129736	0.870742	0.801392	0.0071603	-0.750798	0.0390002
A_51_P265219	NM_175523	Ppm1k	0	0.15206	0.5787	0.058033	0.99343	0.52326	0.999502	-0.125113	0.903408	0.97228	0.00719245	-1.08272	0.0131702
A_55_P1960033	BC044877	Prune	0	0.124035	0.486633	0.021073	0.997617	0.208078	0.999502	0.142954	0.831876	0.647684	0.00745093	-1.0076	0.000844662
A_52_P114260	NM_001113356	C1rb	1	0.225992	0.337849	0.159384	0.974769	0.160152	0.999502	0.35844	0.631585	0.739007	0.00974623	-0.807912	0.0199719
A_51_P295442	NM_021605	Nek7	0	0.121173	0.612116	-0.0159892	0.998688	0.368213	0.999502	0.0112967	0.991648	0.785242	0.0118824	-0.765525	0.0470784
A_55_P2099650	NM_053195	Slc24a3	0	-0.0458699	0.833732	-0.0166688	0.998688	0.0770328	0.999502	-0.197974	0.788122	0.62328	0.0130915	-0.67449	0.0272041
A_55_P2343207	AK133103	A230061C15Rik	0	0.129186	0.553062	0.0693371	0.988631	0.174685	0.999502	0.143538	0.853734	0.710319	0.0146026	-0.965861	0.00585811
A_30_P01020374	chr8:111766396-111772271_F		0	0.0652679	0.857764	0.0630858	0.994388	0.328296	0.999502	-0.195578	0.85734	0.985438	0.01601	-1.09794	0.0270554
A_30_P01030878	chr17:35080914-35090009_F		0	0.188264	0.369053	0.125617	0.974769	0.124085	0.999502	0.315091	0.656872	0.630082	0.0186232	-1.09627	0.000987459
A_55_P2424060	NR_045713	4930529F24Rik	0	0.00292425	0.991632	0.0481282	0.992645	-0.151414	0.999502	0.112059	0.878783	0.59434	0.0278797	-0.711949	0.0288445
A_51_P473219	NM_011734	Siae	1	-0.0462753	0.863663	-0.0514523	0.992758	0.208013	0.999502	-0.295387	0.741435	0.656761	0.0311625	-1.06003	0.00377063
A_55_P2179309	NM_001122596	A630033H20Rik	0	0.384932	0.269527	0.389271	0.974769	0.579298	0.999502	0.186227	0.867441	0.894162	0.0314236	-1.16667	0.0192394
A_52_P399088	NM_175455	Ankrd34b	0	0.106078	0.745637	0.0237482	0.998688	0.269711	0.999502	0.0247744	0.986887	0.842448	0.038154	-1.53617	0.00182208
A_55_P2177944	ENSMUST00000098453	Tmem208	1	0.0983198	0.857164	0.23025	0.979414	0.110433	0.999502	-0.0457237	0.98344	1.26574	0.0432177	-1.7479	0.0189468
A_55_P2004385	NM_181417	Csrp2bp	0	0.0238357	0.935171	0.0247483	0.997617	0.0909614	0.999502	-0.0442027	0.96532	0.612491	0.0439011	-0.773487	0.0329966
A_55_P1956862	NM_007912	Egfr	0	0.124492	0.620734	0.113491	0.982796	0.191277	0.999502	0.0687071	0.94716	0.663878	0.0479826	-1.07193	0.00663998
A_55_P2049448	NM_013629	Phtf1	0	0.0262047	0.882366	0.135616	0.974769	0.0292577	0.999502	-0.0862592	0.869017	1.63687	1.90278e-08	-0.516499	0.0293753
A_55_P2168296	ENSMUST00000004389	Grcc10	1	0.0176551	0.917957	0.0623461	0.982796	0.18749	0.999502	-0.196871	0.694124	1.3698	7.0025e-08	-0.448965	0.041467
A_55_P2072493	NM_001161374	F8	0	0.219229	0.109349	0.276949	0.974769	0.299636	0.999502	0.0811023	0.858784	0.925179	5.41649e-06	-0.541636	0.00857626
A_51_P369762	NM_027120	Nmrk2	0	0.0864727	0.434382	-0.00900488	0.998688	0.152132	0.999502	0.116291	0.788406	0.688149	3.83151e-05	-0.367977	0.044824
A_30_P01025905	chr7:6210340-6229115_F		0	0.285518	0.104934	0.267387	0.974769	0.368105	0.999502	0.221062	0.734445	0.991265	5.21459e-05	-0.54122	0.0462727
A_55_P2009191	ENSMUST00000146433		0	0.00717074	0.965687	0.12658	0.974769	-0.0768217	0.999502	-0.0282459	0.958089	0.686146	0.000114658	-0.448834	0.0240886
A_55_P1957845	NM_009395	Tnfaip1	0	-0.0234755	0.901501	-0.045328	0.989462	-0.0353849	0.999502	0.0102865	0.98868	0.793483	0.000229333	-0.530067	0.0319798
A_55_P2051825	NM_001033163	Ephx3	0	-0.0119243	0.958462	0.0766067	0.982796	-0.0829212	0.999502	-0.0294583	0.969645	0.724247	0.00150977	-0.548761	0.0465735
A_51_P434190	NM_146634	Olfr1504	0	0.285162	0.092275	0.31109	0.974769	0.426929	0.894419	0.117467	0.840038	0.65487	0.00225772	-0.561179	0.0293499
A_55_P2143851	NM_001005424	Gm996	0	-0.127654	0.422921	-0.198209	0.974769	-0.0447338	0.999502	-0.140018	0.813816	0.634937	0.00323415	-0.540477	0.0386577
A_30_P01017925	chr10:72726649-72799726_R		0	0.260197	0.410859	0.367962	0.974769	0.251256	0.999502	0.161372	0.891453	3.2082	7.00919e-08	-0.701101	0.220372
A_30_P01032591	chr6:52046805-52072744_R		1	0.372306	0.17635	0.292488	0.974769	0.357008	0.999502	0.467422	0.565213	2.33988	2.18236e-07	-0.614486	0.156702
A_52_P517730	NM_009952	Creb1	0	0.0775462	0.908316	0.326465	0.974769	0.460878	0.999502	-0.554705	0.788406	4.97663	2.55851e-07	-1.58772	0.0778628
A_55_P2407110	BX511707	AA416453	0	0.0767261	0.821799	0.263317	0.974769	0.11045	0.999502	-0.143588	0.897356	2.73549	2.57512e-07	-0.878302	0.0767056
A_51_P358316	NM_007693	Chga	0	0.185673	0.433496	0.439992	0.974769	0.389355	0.999502	-0.272326	0.770038	2.11499	4.71541e-07	-0.615768	0.138218
A_51_P439299	NM_177073	Relt	0	0.312034	0.336091	0.395268	0.974769	0.169309	0.999502	0.371525	0.752263	2.49684	7.4977e-07	-0.839107	0.0932776
A_52_P21486	NM_183257	Hamp2	0	-0.0907183	0.784616	0.101634	0.987487	0.0643947	0.999502	-0.438183	0.688669	2.30577	2.0073e-06	-0.875753	0.0768687
A_55_P2153904	XM_003946413	LOC101056659	0	0.234844	0.502823	0.343846	0.974769	0.383644	0.999502	-0.0229582	0.988985	2.74279	2.39607e-06	-0.742214	0.259411
A_55_P2082110	ENSMUST00000098658		0	0.372378	0.273165	0.374482	0.974769	0.379546	0.999502	0.363106	0.763986	2.28542	2.98848e-06	-0.621808	0.265957
A_55_P2120662	NM_178061	Mob3b	0	0.0501972	0.906143	0.203556	0.974769	0.0752919	0.999502	-0.128256	0.923104	2.31006	1.12596e-05	-0.82684	0.164817
A_30_P01026144	chr10:62347876-62374346_R		0	0.32343	0.367177	0.453866	0.974769	0.289803	0.999502	0.226621	0.85321	2.29288	1.4042e-05	-0.747302	0.231828
A_55_P2092661	NM_018815	Nup210	0	0.403063	0.269248	0.515851	0.974769	0.319106	0.999502	0.374232	0.767544	2.14944	1.46469e-05	-0.637096	0.294106
A_51_P477614	NM_008852	Pitx3	0	0.00457943	0.990592	0.250747	0.974769	0.191937	0.999502	-0.428946	0.684476	1.80599	2.84785e-05	-0.762353	0.12323
A_55_P1957053	NM_001167879	Gareml	0	0.266574	0.400139	0.409391	0.974769	0.279604	0.999502	0.110728	0.929568	1.9437	3.60456e-05	-0.806313	0.138753
A_51_P292566	NM_001081056	Xpot	0	0.107898	0.76864	0.326582	0.974769	0.182507	0.999502	-0.185394	0.876397	1.99866	4.49396e-05	-0.659074	0.28609
A_52_P295755	XM_001473764	A830005F24Rik	0	-0.0383017	0.941169	0.166687	0.983467	0.171349	0.999502	-0.452941	0.768628	2.33329	5.9449e-05	-0.954357	0.166433
A_55_P2183668	XM_003086154	Vwa3b	0	0.0159838	0.965228	0.22482	0.974769	-0.0917937	0.999502	-0.0850753	0.936846	1.58436	6.57674e-05	-0.855695	0.0553426
A_55_P1960331	NM_030133	Srbd1	0	0.192198	0.425444	0.0959186	0.985472	0.458783	0.999502	0.0218921	0.985334	1.39981	8.24881e-05	-0.711925	0.0822735
A_55_P2061690	NM_025313	Atp5d	0	0.376101	0.405681	0.340709	0.974769	0.398333	0.999502	0.389262	0.814118	2.57222	8.90697e-05	-0.740131	0.408715
A_30_P01023963	chr2:25774411-25783736_F		0	0.264145	0.72306	0.523835	0.974769	0.262632	0.999502	0.00596767	0.998686	3.83642	0.000121588	-0.915524	0.543689
A_55_P2172663	A_55_P2172663		0	0.232217	0.387518	0.316022	0.974769	0.365048	0.999502	0.0155809	0.989317	1.43195	0.000143612	-0.792238	0.0715887
A_51_P113274	NM_176785	Hps6	0	-0.246592	0.388569	-0.152245	0.97744	-0.261537	0.999502	-0.325995	0.767245	1.50093	0.000169422	-0.701487	0.148596
A_52_P319541	NM_177855	Med12l	0	0.0689753	0.854109	0.194742	0.974769	0.140872	0.999502	-0.128689	0.917158	1.68054	0.000192144	-0.799186	0.146731
A_55_P2106529	TC1646147		0	-0.0102842	0.976145	0.00990265	0.998688	-0.120926	0.999502	0.0801704	0.93405	1.29978	0.000193255	-0.713173	0.0835588
A_51_P467837	NM_029505	Ap3m2	0	0.369404	0.310879	0.287568	0.974769	0.528503	0.999502	0.292142	0.810476	1.70388	0.000223343	-0.786387	0.16911
A_55_P2161923	NM_001033960	Rabgap1	0	0.333507	0.534341	0.483718	0.974769	0.364808	0.999502	0.151995	0.946683	2.77053	0.000273111	-1.45092	0.118909
A_55_P2419021	NR_102319	9330188P03Rik	0	0.15104	0.520164	0.3305	0.974769	0.36233	0.999502	-0.23971	0.790456	1.20675	0.000298067	-0.69328	0.0832599
A_30_P01030148	chr6:31233512-31241062_F		0	-0.234112	0.464193	-0.0710502	0.993377	-0.0256866	0.999502	-0.605598	0.5711	1.6492	0.000304174	-0.7472	0.197479
A_30_P01025862	chr3:137736327-137752677_F		0	0.0888478	0.808327	0.238053	0.974769	0.300205	0.999502	-0.271714	0.816421	1.59343	0.000366689	-0.728427	0.203242
A_55_P1966620	NM_025887	Rab5a	0	-0.0463604	0.885357	-0.0709886	0.990239	-0.117454	0.999502	0.0493616	0.967323	1.25317	0.000623418	-0.619773	0.187721
A_52_P192405	NM_178247	Dppa1	0	-0.0674169	0.901993	0.0191	0.998688	0.133047	0.999502	-0.354398	0.826119	2.06643	0.000656917	-0.695303	0.4324
A_55_P2002469	ENSMUST00000067987		1	0.12087	0.862358	0.477061	0.974769	0.316548	0.999502	-0.430998	0.84038	2.73794	0.000712154	-0.60914	0.658713
A_55_P2110081	NM_001085500	Cisd3	0	0.237094	0.359259	0.141696	0.974769	0.296255	0.999502	0.27333	0.77434	1.13644	0.00076258	-0.607759	0.153459
A_55_P2056348	ENSMUST00000067298	Mrps21	1	0.0236776	0.930229	-0.0366849	0.996866	-0.0154036	0.999502	0.123121	0.869017	0.96381	0.000782623	-0.641727	0.0652903
A_30_P01026453	chr13:78341864-78375825_R		0	0.219904	0.403981	0.279291	0.974769	0.187125	0.999502	0.193295	0.84038	1.18192	0.000994425	-0.694353	0.124939
A_52_P490207	NM_001039552	2210404J11Rik	0	-0.00324431	0.993581	0.172255	0.975166	-0.216792	0.999502	0.0348048	0.98085	1.34698	0.00116762	-0.975945	0.0523457
A_51_P198675	NM_138951	Ttc36	0	0.322856	0.21233	0.289246	0.974769	0.191134	0.999502	0.488187	0.48022	1.0119	0.00126427	-0.621055	0.117406
A_55_P2050353	NM_001024705	Prpmp5	0	0.179814	0.501702	0.243319	0.974769	-0.034339	0.999502	0.330462	0.760954	1.1711	0.00151406	-0.761945	0.0996921
A_51_P380709	NM_029761	Dok5	0	0.187425	0.744916	0.453992	0.974769	0.324074	0.999502	-0.215791	0.916422	2.26915	0.00157174	-0.615088	0.609473
A_55_P1959994	NM_152823	Unc5cl	0	-0.0439673	0.932039	0.133221	0.988104	0.159842	0.999502	-0.424964	0.779988	1.69675	0.00159908	-0.831936	0.254931
A_30_P01032469	chr12:110842154-110883594_F		0	0.204346	0.394336	0.198317	0.974769	0.269361	0.999502	0.14536	0.863332	1.00983	0.00163909	-0.705971	0.0747877
A_55_P2029161	NM_009309	T	0	0.362412	0.371595	0.41001	0.974769	0.341929	0.999502	0.335296	0.814225	1.65151	0.00175331	-1.21534	0.0610164
A_30_P01024403	chr17:87674225-87682154_F		0	0.0551877	0.894343	0.216955	0.974769	0.0897359	0.999502	-0.141128	0.914339	1.43075	0.00175633	-1.01122	0.0737006
A_30_P01017989	chr10:62812866-62831016_R		0	0.307511	0.385817	0.0861064	0.9924	0.409612	0.999502	0.426815	0.755317	1.44318	0.00202511	-0.986818	0.0918054
A_55_P1956534	NM_033605	Dach2	0	0.460974	0.117191	0.419411	0.974769	0.480797	0.999502	0.482714	0.601453	1.13582	0.00217787	-0.717868	0.131265
A_30_P01025334	chr15:61984389-62102500_R		0	-0.0440048	0.919553	0.177688	0.978622	0.205391	0.999502	-0.515093	0.680181	1.40215	0.00232751	-1.02606	0.0733561
A_52_P463235	NM_027496	Ankrd33b	0	0.32058	0.332051	0.174361	0.974769	0.269325	0.999502	0.518052	0.609977	1.21777	0.00242843	-0.66065	0.220372
A_55_P1969997	NM_001135727	Sh3kbp1	0	0.27742	0.309718	0.253061	0.974769	0.322331	0.999502	0.256868	0.788122	0.969553	0.00308042	-0.75894	0.062607
A_55_P1977498	NM_008311	Htr2b	1	0.260989	0.444062	0.358905	0.974769	0.0910847	0.999502	0.332979	0.796979	1.36425	0.00326701	-0.654527	0.318886
A_30_P01029147	chr5:108540155-108540662_F		0	0.290505	0.4145	0.363687	0.974769	0.327923	0.999502	0.179907	0.893241	1.39375	0.00363128	-1.14068	0.0543083
A_55_P1993404	NAP111477-1		0	0.155073	0.699347	0.278667	0.974769	0.19757	0.999502	-0.0110189	0.994955	1.46493	0.00391775	-0.936824	0.155418
A_30_P01030883	chr15:10697243-10699102_F		0	0.376754	0.244612	0.42937	0.974769	0.47761	0.999502	0.223282	0.834249	1.10589	0.00408437	-0.914571	0.0547141
A_55_P2019978	NM_134177	Vmn1r30	1	0.313278	0.394336	0.3762	0.974769	0.283818	0.999502	0.279817	0.83469	1.3781	0.00446698	-0.827015	0.201029
A_30_P01031071	chr4:82156098-82196298_F		0	-0.21538	0.334001	-0.0546291	0.990144	-0.109261	0.999502	-0.482249	0.376694	0.765991	0.00447939	-0.593	0.0798433
A_55_P2076032	AK044695	Cacna1f	0	-0.16446	0.80845	0.102972	0.996871	-0.0856022	0.999502	-0.510749	0.814225	2.2149	0.0052172	-1.75248	0.0787554
A_55_P2085855	ENSMUST00000050374	Fam83a	0	0.348209	0.194197	0.389035	0.974769	0.38109	0.999502	0.274501	0.768628	0.890344	0.00552259	-0.61993	0.135614
A_51_P422497	NM_134216	Vmn1r206	0	-0.0580115	0.936589	-0.00449828	0.998756	0.222621	0.999502	-0.392157	0.844131	2.05899	0.00552853	-0.590404	0.649167
A_55_P2063107	ENSMUST00000107034	Inadl	0	0.141938	0.684841	0.139672	0.983708	0.521198	0.999502	-0.235058	0.844131	1.2231	0.00597459	-0.822936	0.155454
A_30_P01029235	chr7:4827340-4863315_F		0	-0.312743	0.217232	-0.29696	0.974769	-0.20024	0.999502	-0.441029	0.537921	0.803517	0.0075098	-0.601282	0.122675
A_55_P2026014	NM_013596	Mc5r	0	-0.156703	0.60944	-0.122085	0.984592	0.0693491	0.999502	-0.417375	0.71685	1.05375	0.00863821	-0.68761	0.201542
A_55_P2011877	NM_012011	Eif2s3y	0	0.17399	0.47976	0.252724	0.974769	0.196208	0.999502	0.0730365	0.943452	0.876481	0.00878924	-0.613144	0.162902
A_30_P01021448	chr2:60038543-60046318_R		0	-0.0230722	0.959128	0.0758691	0.992758	0.0949817	0.999502	-0.240067	0.841281	1.13725	0.00957675	-0.73912	0.212884
A_51_P441687	NM_146242	Lrrc10	1	-0.0166515	0.959967	-0.171746	0.974769	0.243847	0.999502	-0.122056	0.894587	0.826774	0.0113572	-0.709475	0.0857012
A_55_P2032079	NM_016974	Dbp	1	-0.03619	0.920402	0.196242	0.974769	0.36695	0.999502	-0.671762	0.385227	0.934299	0.0134221	-0.585911	0.266283
A_55_P1988678	NM_001081094	Znhit6	0	0.0889598	0.765092	0.0777639	0.989462	0.172663	0.999502	0.016453	0.989255	0.863037	0.015822	-0.794472	0.0778607
A_66_P118934	NM_172695	Plaa	0	0.0475405	0.909387	0.361024	0.974769	0.104715	0.999502	-0.323117	0.796456	1.07018	0.0158742	-0.989776	0.0763818
A_51_P438821	NM_023258	Pycard	0	0.184136	0.768751	0.268494	0.980716	0.27429	0.999502	0.00962284	0.99718	1.77104	0.0183908	-1.41758	0.147584
A_52_P89099	NM_001039352	Nolc1	0	0.0313855	0.954687	0.102644	0.9924	0.0197828	0.999502	-0.0282707	0.98868	1.28069	0.0189231	-1.21816	0.0756722
A_55_P2146954	NM_147066	Olfr1389	0	0.110891	0.763717	0.36178	0.974769	0.195125	0.999502	-0.224232	0.851278	1.03534	0.0199589	-0.976706	0.0814228
A_55_P1953231	NM_011840	Map2k5	0	-0.204843	0.754847	0.277234	0.982724	0.0656094	0.999502	-0.957372	0.64676	1.84357	0.0210242	-1.60335	0.118774
A_55_P2047431	NM_178257	Il22ra1	0	0.350655	0.173812	0.25042	0.974769	0.4333	0.999502	0.368245	0.654589	0.716744	0.0220886	-0.655096	0.10059
A_55_P2079158	NM_177894	Fam154b	0	-0.150453	0.854109	-0.0104602	0.998756	-0.108091	0.999502	-0.332806	0.898632	2.01978	0.0299567	-0.998985	0.494542
A_55_P2162825	NM_001039558	C030030A07Rik	0	0.224513	0.756087	0.221285	0.988104	0.465899	0.999502	-0.0136465	0.996243	1.9124	0.0305422	-0.586669	0.710567
A_55_P2039532	NM_011040	Pax8	0	0.18507	0.693273	0.240069	0.977515	0.410024	0.999502	-0.0948852	0.961881	1.29205	0.0312208	-1.12608	0.145809
A_30_P01028215	chr19:5801802-5802597_R		0	0.175905	0.415919	0.236729	0.974769	0.260711	0.999502	0.0302748	0.975858	0.623631	0.0333562	-0.653173	0.0730754
A_55_P2055442	NM_001285872	Pafah2	0	-0.123054	0.880572	0.0686002	0.998178	-0.134844	0.999502	-0.302918	0.907616	1.879	0.0416696	-0.88482	0.554348
A_66_P106334	ENSMUST00000064223		0	0.0384518	0.896655	-0.0468986	0.995186	0.146856	0.999502	0.0153979	0.988985	0.652251	0.0448411	-0.613846	0.138614
A_51_P231320	NM_008611	Mmp8	0	-0.00261533	0.992305	0.145421	0.974769	-0.0620868	0.999502	-0.0911804	0.9011	3.22519	6.50454e-11	0.25796	0.540465
A_55_P2026360	NM_001008428	Fbxw20	0	0.246464	0.125043	0.393324	0.974769	0.317888	0.999502	0.0281797	0.96694	2.39457	1.12548e-10	0.0716532	0.853456
A_51_P322115	NM_010483	Htr5b	0	-0.0196687	0.936452	0.262238	0.974769	0.177944	0.999502	-0.499188	0.282442	2.88233	2.0576e-10	-0.221564	0.601955
A_55_P2152699	NM_026092	Lyzl1	0	0.241325	0.34597	0.237862	0.974769	0.381085	0.999502	0.105027	0.908112	3.26897	8.39253e-10	0.111833	0.856382
A_55_P1961870	BC025219		0	0.363142	0.129136	0.489824	0.974769	0.385224	0.999502	0.214377	0.796979	2.98689	1.27896e-09	-0.213594	0.686754
A_51_P499698	NM_026414	Asprv1	0	0.145761	0.334971	0.0955888	0.974769	0.0144499	0.999502	0.327244	0.380562	1.8122	1.55475e-09	-0.106173	0.753239
A_52_P136709	NM_008796	Pctp	0	-0.169551	0.365834	-0.057778	0.988287	0.0448111	0.999502	-0.495687	0.247612	2.27971	2.70809e-09	-0.137753	0.754512
A_30_P01023085	chr5:121784419-121792814_F		0	0.0415727	0.868069	0.144253	0.974769	0.252724	0.999502	-0.272258	0.742812	2.60563	3.95805e-09	0.0428558	0.946881
A_55_P2159595	A_55_P2159595		0	0.0391876	0.800456	-0.0561168	0.984403	-0.170724	0.999502	0.344404	0.333863	1.64803	6.10298e-09	-0.10406	0.756418
A_55_P1988070	NM_026007	Eef1g	1	0.087035	0.822954	0.217225	0.974769	0.203947	0.999502	-0.160067	0.900082	3.66839	2.90297e-08	0.305071	0.705702
A_55_P1994630	AK047025	Dpp6	0	0.219499	0.39548	0.410479	0.974769	0.433663	0.999502	-0.185644	0.841281	2.73953	3.38074e-08	0.00323085	0.996902
A_55_P1962279	NM_019538	Plac1	0	0.147038	0.414705	0.205688	0.974769	0.00901212	0.999502	0.226416	0.754284	1.91601	4.26219e-08	-0.116803	0.795273
A_55_P1992421	NM_008253	Hmgb3	0	0.257547	0.346766	0.219725	0.974769	0.244618	0.999502	0.308298	0.762593	2.64249	5.28078e-08	-0.250372	0.680308
A_55_P2067804	NM_207546	Vmn1r181	0	0.142435	0.377083	0.235242	0.974769	0.0647271	0.999502	0.127336	0.823598	1.61387	5.28078e-08	0.0682344	0.866069
A_51_P116906	NM_144850	Rapgef3	0	0.0616636	0.662609	0.0875309	0.974769	0.0527737	0.999502	0.0446861	0.93405	1.41536	5.28078e-08	-0.388659	0.0924156
A_52_P499948	NR_040263	1700023L04Rik	0	0.176441	0.398687	0.135235	0.974769	0.434248	0.999502	-0.0401613	0.96569	2.08229	7.86932e-08	-0.0450466	0.942237
A_55_P2104472	NAP028575-1		1	0.249741	0.425444	0.454739	0.974769	0.0499986	0.999502	0.244485	0.834653	3.09708	1.20846e-07	-0.00134034	0.999013
A_55_P1985693	NM_001205355	Fhdc1	1	0.302391	0.138312	0.213586	0.974769	0.167153	0.999502	0.526432	0.239344	1.82337	1.41448e-07	-0.406866	0.237835
A_55_P2071315	ENSMUST00000162514		0	0.0395964	0.814127	0.0851696	0.974769	0.20027	0.999502	-0.16665	0.770105	1.41529	1.47103e-07	-0.141367	0.68586
A_55_P2183622	NM_177672	Tmem201	0	0.250176	0.281884	0.241305	0.974769	0.445663	0.999502	0.063559	0.938321	1.92261	2.39319e-07	0.522467	0.144507
A_66_P100419	ENSMUST00000094754		0	0.329006	0.219402	0.3441	0.974769	0.392196	0.999502	0.250723	0.788112	2.2034	2.57512e-07	-0.178472	0.760876
A_55_P1952086	ENSMUST00000107861	Car10	0	-0.00720266	0.980824	0.0451934	0.994053	0.19815	0.999502	-0.264951	0.758725	1.96577	3.24746e-07	-0.552266	0.141314
A_51_P144868	NM_029934	Mboat7	0	0.0451134	0.820835	0.0794785	0.982796	0.118762	0.999502	-0.0628997	0.926494	1.57161	3.24746e-07	0.0099195	0.98633
A_30_P01029080	chr2:22753100-22780375_R		0	0.115702	0.495237	0.13629	0.974769	0.165868	0.999502	0.0449488	0.95179	1.5551	3.56924e-07	-0.388684	0.208119
A_30_P01020250	chr4:119967625-119978325_R		0	-0.141765	0.51803	0.0454961	0.994435	-0.142876	0.999502	-0.327916	0.689801	1.99176	3.77046e-07	-0.330801	0.473776
A_55_P1977782	NM_001081209	Prdm14	0	-0.0950231	0.461759	-0.0197115	0.997617	-0.0592905	0.999502	-0.206067	0.657151	1.16196	4.64198e-07	-0.0772319	0.814698
A_30_P01020674	chr11:3548300-3549676_R		0	0.0435612	0.772973	0.124612	0.974769	0.0560069	0.999502	-0.0499357	0.925755	1.19056	4.98072e-07	-0.267262	0.293535
A_52_P395242	ENSMUST00000100260	Map2k6	1	0.299396	0.470152	0.330133	0.974769	0.350744	0.999502	0.217309	0.890859	3.67291	5.83269e-07	-0.219646	0.839396
A_52_P460929	NM_001001185	BC048507	0	0.138919	0.748222	0.0808414	0.994435	0.085991	0.999502	0.249925	0.858844	3.43513	5.88928e-07	0.0840794	0.943756
A_51_P128147	NM_145606	Chmp1a	0	0.0808926	0.678194	0.0547656	0.989462	0.13022	0.999502	0.0576925	0.938196	1.61669	6.14823e-07	-0.211825	0.620325
A_51_P249313	NM_028705	Herc3	0	-0.187894	0.227487	-0.0804572	0.974769	-0.00666125	0.999502	-0.476563	0.106231	1.19434	6.57164e-07	0.0875529	0.799144
A_30_P01029969	chr4:155564927-155571580_R		0	0.238627	0.20812	0.257178	0.974769	0.181761	0.999502	0.276942	0.638567	1.45032	6.72215e-07	-0.509117	0.0724935
A_55_P2001903	NR_024069	Smim4	0	0.115327	0.785161	0.16928	0.982796	0.167245	0.999502	0.00945508	0.995571	3.2275	6.72215e-07	-0.551203	0.485617
A_55_P1977573	XR_106251	Gm3669	1	0.113495	0.470565	0.274911	0.974769	0.190301	0.999502	-0.124728	0.833857	1.36747	6.94316e-07	-0.197493	0.581352
A_30_P01028499	chr2:130697320-130729670_F		0	0.106597	0.851889	0.404998	0.974769	0.324459	0.999502	-0.409665	0.81628	4.11184	7.07442e-07	-0.179043	0.889967
A_55_P2130975	NM_010881	Ncoa1	0	0.292031	0.343678	0.309951	0.974769	0.148222	0.999502	0.417919	0.690143	2.40409	7.4977e-07	-0.190571	0.785179
A_51_P248265	NM_153552	Thoc1	0	0.0271367	0.869743	0.137413	0.974769	0.131521	0.999502	-0.187523	0.727345	1.17012	7.4977e-07	-0.287605	0.261402
A_30_P01029833	chr14:78924115-78938125_R		0	0.344825	0.142662	0.168848	0.974769	0.47302	0.999502	0.392606	0.581857	1.82905	7.62187e-07	-0.0322574	0.962238
A_51_P210560	NM_177242	Pptc7	0	0.0239595	0.936452	-0.0139329	0.998688	0.0664324	0.999502	0.0193789	0.986409	1.92014	8.24704e-07	-0.179522	0.748554
A_55_P2397390	AK008770		0	0.096054	0.629449	-0.0144793	0.998688	0.200088	0.999502	0.102553	0.887182	1.62495	8.82617e-07	-0.405944	0.25947
A_30_P01033625	chr10:41368681-41393645_R		1	0.182091	0.294224	0.358983	0.974769	0.217973	0.999502	-0.0306824	0.965225	1.27736	1.06642e-06	-0.048358	0.910097
A_30_P01030980	chr18:36449530-36456800_R		1	0.0134067	0.95922	0.168541	0.974769	0.038041	0.999502	-0.166362	0.814118	1.56687	1.20407e-06	-0.449132	0.188433
A_55_P1986596	NM_021415	Cacna1h	1	0.0413909	0.786009	0.291078	0.974769	0.108852	0.999502	-0.275757	0.510865	1.1034	1.21913e-06	0.1088	0.742729
A_55_P2030578	NM_027884	Tns1	0	0.205291	0.233974	0.235971	0.974769	0.084487	0.999502	0.295416	0.550704	1.24862	1.23259e-06	-0.407389	0.124939
A_55_P2183338	NM_212447	Marveld3	0	0.302452	0.0583375	0.326754	0.974769	0.214642	0.999502	0.36596	0.374641	1.23596	1.2352e-06	0.119074	0.750394
A_52_P348201	NM_201370	Wee2	0	-0.043763	0.782204	0.0236568	0.997617	-0.0678102	0.999502	-0.0871357	0.862793	1.14031	1.29898e-06	-0.308115	0.230875
A_55_P2080592	NM_001167593	Spata31d1b	1	0.369776	0.119298	0.522737	0.974769	0.234743	0.999502	0.351848	0.650249	1.77143	1.48951e-06	-0.163171	0.765682
A_52_P355095	NM_172516	Dstyk	0	0.291214	0.16035	0.122202	0.974769	0.352451	0.999502	0.398988	0.483709	1.50061	1.68901e-06	-0.539895	0.092335
A_52_P251425	NM_029491	Trappc8	0	-0.0601467	0.840788	-0.0115697	0.998688	-0.185705	0.999502	0.0168343	0.988985	2.02887	1.7515e-06	-0.38016	0.477226
A_51_P215374	NM_172271	Slc6a17	0	0.0907535	0.394336	0.0346816	0.988287	0.0701658	0.999502	0.167413	0.649434	0.821805	1.94419e-06	-0.264348	0.147401
A_52_P80414	NM_177001	9130023H24Rik	0	0.266209	0.10216	0.375024	0.974769	0.20844	0.999502	0.215164	0.710512	1.19128	2.12088e-06	-0.179726	0.605633
A_52_P370935	NM_133236	Glcci1	1	-0.160323	0.341796	0.0206517	0.997617	0.0339808	0.999502	-0.535601	0.103119	1.18586	2.65199e-06	-0.123881	0.743027
A_52_P369828	NM_145430	Fam222b	0	0.213328	0.401434	0.237432	0.974769	0.196555	0.999502	0.205999	0.824305	1.93232	2.71308e-06	0.253569	0.673378
A_55_P2080799	A_55_P2080799		0	0.308864	0.0736972	0.44424	0.974769	0.255417	0.999502	0.226935	0.71685	1.24743	2.89718e-06	-0.0685322	0.873349
A_55_P2012894	NM_001033288	Sbspon	0	0.323462	0.589111	0.452504	0.974769	0.522768	0.999502	-0.00488656	0.998726	4.47939	3.07766e-06	-0.173685	0.916857
A_55_P2038237	NM_012052	Rps3	0	-0.121691	0.66033	0.0306157	0.997617	0.0780012	0.999502	-0.47369	0.593664	2.0194	3.10121e-06	-0.0764669	0.91934
A_55_P1987096	NM_001008542	Mxi1	0	0.23179	0.700959	0.418347	0.974769	0.344565	0.999502	-0.0675401	0.980196	4.30471	3.10121e-06	-0.0247593	0.989848
A_55_P1977431	NM_001284508	Cck	1	-0.0746769	0.615015	-0.00106159	0.998894	0.0275276	0.999502	-0.250497	0.61603	1.0927	3.37662e-06	0.143089	0.680051
A_55_P2031327	NM_001083806	Gria2	0	-0.106565	0.380696	-0.110535	0.974769	-0.0320621	0.999502	-0.177097	0.681044	0.882471	3.45092e-06	-0.267648	0.203242
A_30_P01024431	chr18:6144775-6202232_R		1	0.00582048	0.981415	-0.0572208	0.988631	0.150543	0.999502	-0.0758605	0.913565	1.35093	3.45092e-06	-0.546622	0.070013
A_55_P2113690	ENSMUST00000127573	Raph1	0	-0.0542134	0.769937	-0.0942791	0.975166	-0.00419591	0.999502	-0.0641653	0.921971	1.2435	3.55529e-06	-0.431556	0.134179
A_51_P429983	NM_013676	Supt5	0	0.183543	0.449336	0.380247	0.974769	0.185296	0.999502	-0.0149138	0.989255	1.83884	3.55529e-06	-0.56389	0.198259
A_55_P2129217	A_55_P2129217		0	0.190309	0.344832	0.1918	0.974769	0.28582	0.999502	0.0933081	0.893475	1.37832	3.9842e-06	-0.328446	0.366459
A_66_P132222	NM_053015	Mlph	0	0.0895081	0.463279	0.0808338	0.974769	0.236441	0.999502	-0.04875	0.920928	0.916497	4.2167e-06	-0.333818	0.118205
A_52_P300940	NM_001077687	Lrba	0	0.217595	0.223352	0.25874	0.974769	0.243305	0.999502	0.150741	0.799303	1.1721	4.37584e-06	-0.24501	0.453504
A_30_P01020537	chr9:100977450-100989325_R		0	0.150367	0.621945	0.079414	0.990239	0.205884	0.999502	0.165802	0.879297	2.18615	4.58456e-06	-0.413644	0.520788
A_55_P1961059	NM_024258	Usp16	0	0.284364	0.502418	0.345535	0.974769	0.229927	0.999502	0.277631	0.855698	3.14396	4.62782e-06	-0.488673	0.619765
A_52_P221756	NM_052994	Spock2	0	-0.090807	0.743982	0.0903125	0.987487	0.0682004	0.999502	-0.430934	0.623524	1.86235	4.68783e-06	0.0799595	0.909705
A_55_P1975177	AK027969	Acyp1	0	0.202755	0.654084	0.363599	0.974769	0.23603	0.999502	0.00863718	0.996524	3.18174	4.86456e-06	0.309488	0.774082
A_51_P184484	NM_008607	Mmp13	0	0.151402	0.664053	0.374798	0.974769	0.321336	0.999502	-0.24193	0.841886	2.44509	4.87611e-06	0.0662168	0.948685
A_51_P231549	NM_153761	Mill2	0	-0.304439	0.210464	-0.167668	0.974769	-0.175759	0.999502	-0.569889	0.294164	1.56006	5.45199e-06	-0.149368	0.779356
A_52_P84353	NM_183174	Homez	0	-0.0600228	0.816844	0.0597142	0.990457	-0.0786161	0.999502	-0.161167	0.842785	1.61232	6.12123e-06	-0.04531	0.947421
A_66_P101171	NM_001081345	Chd2	0	0.132335	0.779534	0.35312	0.974769	0.129783	0.999502	-0.0858995	0.964347	3.00126	6.5074e-06	0.00617084	0.996598
A_52_P238816	NM_019441	Ppt2	0	-0.00429341	0.993082	0.0290962	0.998688	0.0847412	0.999502	-0.126718	0.929101	2.5312	6.86832e-06	0.0784577	0.94154
A_55_P2033510	NM_198931	Ppm1m	0	0.190933	0.667579	0.407717	0.974769	0.581023	0.999502	-0.415942	0.796456	3.03043	6.925e-06	-0.352846	0.735237
A_55_P1995297	NR_045668	Gm5124	0	0.230503	0.204622	0.172884	0.974769	0.201121	0.999502	0.317503	0.537257	1.14753	6.94097e-06	-0.295601	0.343747
A_51_P157270	NM_001177503	Plekhd1	1	-0.163487	0.394858	-0.00451376	0.998688	-0.142955	0.999502	-0.342992	0.581857	1.33801	7.05129e-06	-0.451517	0.175288
A_55_P2064771	NM_001252055	Ly6c1	0	0.0433764	0.917256	0.179827	0.97744	0.219477	0.999502	-0.269175	0.823643	2.2941	8.35662e-06	0.0904864	0.923398
A_55_P2030859	ENSMUST00000090257	Gm8225	0	-0.0927297	0.647164	-0.071476	0.986924	-0.0934267	0.999502	-0.113287	0.871595	1.36579	8.65465e-06	-0.303405	0.449558
A_51_P126626	NM_145459	Zfp503	0	-0.119018	0.434398	0.103819	0.974769	-0.0760862	0.999502	-0.384787	0.34445	1.07048	8.66746e-06	-0.125155	0.738847
A_55_P1984253	KC860259	AB041803	0	0.37043	0.104287	0.356185	0.974769	0.299607	0.999502	0.455497	0.476505	1.48842	8.76506e-06	-0.578037	0.117343
A_55_P2095679	NM_017395	Rfx5	0	0.180469	0.354418	0.334807	0.974769	0.0857615	0.999502	0.120837	0.853266	1.26714	9.15725e-06	0.0243694	0.966527
A_55_P2062664	A_55_P2062664		0	0.111014	0.645894	0.184479	0.974769	0.178053	0.999502	-0.0294895	0.978643	1.61154	9.7544e-06	-0.194223	0.733105
A_30_P01027229	chr11:87872568-87880978_R		1	0.456966	0.143589	0.583695	0.974769	0.429403	0.999502	0.357801	0.754329	1.96973	1.02523e-05	-0.230363	0.742783
A_55_P2082826	NM_145505	Fam160b1	1	0.0767972	0.813782	0.0672442	0.992739	0.0714926	0.999502	0.0916548	0.934923	1.94616	1.02523e-05	-0.270697	0.688755
A_55_P1994229	NM_010473	Hrc	0	0.0913394	0.743571	0.14404	0.975234	0.15499	0.999502	-0.025012	0.983636	1.7464	1.06793e-05	-0.360014	0.511005
A_55_P2186352	NM_172770	Ttc12	1	-0.266899	0.0838064	-0.278446	0.974769	-0.0767244	0.999502	-0.445527	0.168746	0.991885	1.08296e-05	-0.405646	0.102743
A_66_P112855	NM_001002895	AI413582	1	0.177089	0.356248	0.254735	0.974769	0.0568689	0.999502	0.219663	0.762593	1.22816	1.193e-05	0.0311268	0.956065
A_52_P175242	NM_010570	Irs1	0	0.397316	0.341204	0.566315	0.974769	0.172976	0.999502	0.452655	0.764636	2.58241	1.24638e-05	-0.0713802	0.951675
A_55_P2133385	TC1739424		0	-0.115574	0.519415	-0.137942	0.974769	-0.155663	0.999502	-0.0531168	0.943365	1.2191	1.33313e-05	-0.00183669	0.997618
A_55_P1987013	AK137618	Gm10372	0	0.0900959	0.490554	0.109957	0.974769	0.112342	0.999502	0.0479886	0.927015	0.892285	1.33741e-05	0.149137	0.625503
A_55_P1993955	NM_011125	Pltp	0	0.0980954	0.50166	0.103995	0.974769	0.0421797	0.999502	0.148112	0.792115	0.989176	1.4042e-05	-0.347543	0.186111
A_51_P189272	NM_172051	Tmcc3	0	0.0382629	0.922109	-0.00960895	0.998688	0.138687	0.999502	-0.0142895	0.991917	2.0338	1.51278e-05	-0.360176	0.604706
A_51_P259009	NM_007581	Cacnb3	1	-0.402297	0.0502325	-0.327261	0.974769	-0.263441	0.999502	-0.616189	0.151108	1.29975	1.59305e-05	0.0858007	0.86681
A_55_P2225470	AK039069	A230092J17Rik	0	-0.0425164	0.819275	0.158378	0.974769	-0.0232721	0.999502	-0.262655	0.642104	1.07072	1.60463e-05	-0.132734	0.736253
A_66_P102076	ENSMUST00000109596	Cep68	0	0.219325	0.583671	0.367257	0.974769	0.203697	0.999502	0.0870199	0.959855	2.61271	1.68779e-05	0.244458	0.803788
A_52_P342620	NM_153407	Csrnp2	0	-0.00578011	0.992214	0.0881702	0.994334	0.309052	0.999502	-0.414562	0.796456	2.7575	1.96776e-05	0.039892	0.977959
A_55_P2115136	NM_028732	4632428N05Rik	0	-0.0417944	0.824784	-0.0202337	0.997617	0.0754242	0.999502	-0.180574	0.77434	1.06233	1.98186e-05	0.0457608	0.921816
A_55_P2034175	NM_175482	Usp28	0	0.150772	0.364371	0.232499	0.974769	0.234859	0.999502	-0.0150414	0.984594	1.03185	1.99716e-05	-0.256216	0.420236
A_30_P01019337	chr12:72103832-72116875_F		0	0.185143	0.520486	0.466996	0.974769	0.336177	0.999502	-0.247744	0.81628	1.88814	2.08772e-05	-0.281519	0.685332
A_55_P1990894	NM_001282017	Psmd4	0	0.144839	0.660989	0.241536	0.974769	0.199534	0.999502	-0.00655433	0.996244	2.05798	2.1365e-05	0.174927	0.828318
A_30_P01032952	chr4:109071198-109078714_F		0	0.347958	0.0724412	0.295505	0.974769	0.497958	0.888793	0.250411	0.725781	1.18479	2.20122e-05	-0.143006	0.751683
A_66_P123209	NM_030740	Vmn1r56	1	0.166421	0.488968	0.0919117	0.986728	0.0223224	0.999502	0.385029	0.656023	1.57436	2.26849e-05	-0.179096	0.767398
A_55_P2061640	BC005523	Nlgn1	0	0.0295662	0.913698	0.247442	0.974769	0.112498	0.999502	-0.271241	0.754123	1.38837	2.32079e-05	0.0128644	0.985938
A_30_P01017582	chr7:137486825-137498500_F		0	0.35622	0.269117	0.173129	0.974769	0.451146	0.999502	0.444385	0.658527	1.82725	2.35021e-05	-0.374941	0.54764
A_55_P2020607	NM_001286743	Pacsin1	0	-0.0378688	0.860973	-0.0174901	0.998178	0.0210652	0.999502	-0.117181	0.856056	1.16598	2.35021e-05	-0.322014	0.36426
A_55_P2003753	NM_001099631	Sh2d5	1	-0.0478052	0.904567	0.171634	0.977515	-0.0691195	0.999502	-0.24593	0.83469	2.04016	2.36746e-05	0.135447	0.871365
A_52_P582568	NM_177387	Ust	0	0.153552	0.363403	0.241809	0.974769	0.136658	0.999502	0.0821878	0.891453	1.03186	2.39769e-05	-0.263853	0.411698
A_55_P1980730	NM_001145830	Plcb1	1	-0.00897668	0.981361	0.172973	0.974769	0.179679	0.999502	-0.379583	0.71907	1.75987	2.43115e-05	0.237977	0.720124
A_51_P376207	NM_146948	Olfr342	1	0.331229	0.167001	0.386248	0.974769	0.123652	0.999502	0.483788	0.436354	1.39342	2.46141e-05	-0.0543788	0.93117
A_55_P2057528	NM_025404	Arl4d	0	0.116115	0.451392	0.150264	0.974769	0.161556	0.999502	0.0365248	0.957358	0.995002	2.57576e-05	0.105618	0.784277
A_55_P2066468	NM_019836	Noa1	0	0.286414	0.25274	0.282117	0.974769	0.363975	0.999502	0.213151	0.796979	1.40188	2.71024e-05	-0.248034	0.625826
A_52_P469956	NM_178404	Zc3h6	0	0.420737	0.117562	0.437282	0.974769	0.301625	0.999502	0.523305	0.489867	1.5853	2.75848e-05	-0.356027	0.504804
A_52_P8922	NM_009229	Sntb2	0	0.123711	0.446197	0.0739131	0.982796	0.283582	0.999502	0.013638	0.986846	1.0369	2.89378e-05	0.0404805	0.932419
A_55_P2106690	NM_011527	Tal1	0	-0.0300358	0.893327	0.203689	0.974769	0.144463	0.999502	-0.438259	0.372312	1.14388	2.92656e-05	-0.314878	0.378443
A_30_P01027168	chr2:130697320-130729670_F		0	0.0261261	0.890399	-0.00854513	0.998688	0.0865793	0.999502	0.000344022	0.999774	0.968895	3.19467e-05	-0.189374	0.585928
A_55_P2280237	NM_172863	Zfp697	0	-0.128073	0.346528	-0.120761	0.974769	-0.0701028	0.999502	-0.193354	0.669722	0.789351	3.22719e-05	-0.123422	0.68296
A_51_P293269	NM_008802	Pde7a	0	0.0292495	0.863442	0.0335751	0.992758	0.109996	0.999502	-0.0558224	0.921513	0.888316	3.34485e-05	-0.426536	0.0747888
A_55_P2165239	NM_001283046	Abl1	0	-0.0969052	0.521881	0.0403133	0.990487	-0.0130599	0.999502	-0.317969	0.493324	0.945844	3.64898e-05	-0.486805	0.0547539
A_55_P2088730	A_55_P2088730		1	0.0233489	0.944099	0.180958	0.974769	0.0730832	0.999502	-0.183995	0.841086	1.55711	3.66417e-05	0.392737	0.44429
A_51_P512061	NM_001081273	1600015I10Rik	0	-0.117138	0.359885	-0.0758884	0.974769	-0.0753188	0.999502	-0.200208	0.635542	0.745896	3.8934e-05	-0.10422	0.7223
A_55_P2240698	ENSMUST00000178832		0	0.123983	0.61965	0.167321	0.974769	0.0548215	0.999502	0.149805	0.864078	1.49932	3.99842e-05	0.0430679	0.954793
A_55_P2136561	ENSMUST00000156612		1	-0.110639	0.74893	-0.025091	0.998688	-0.0130388	0.999502	-0.293788	0.802896	1.92745	4.12385e-05	0.0966828	0.912321
A_51_P309158	NM_027840	Snx20	0	0.0631575	0.87755	-0.0661994	0.995227	0.268482	0.999502	-0.0128104	0.993402	2.07095	4.35334e-05	-0.419351	0.581467
A_30_P01019437	chr17:88993214-89025839_F		0	0.104478	0.78447	0.227708	0.974769	0.134979	0.999502	-0.0492524	0.974845	2.06039	4.49396e-05	-0.314487	0.698024
A_51_P228658	NM_023627	Isyna1	0	0.323231	0.207197	0.507486	0.974769	0.446694	0.999502	0.0155137	0.98868	1.37994	4.73723e-05	-0.35803	0.439574
A_55_P2013414	NM_010058	Dmwd	1	0.250905	0.414527	0.194726	0.974769	0.335325	0.999502	0.222664	0.841849	1.86387	4.85097e-05	-0.274627	0.712149
A_55_P2081790	NM_001159633	Slc44a1	0	0.184687	0.283497	0.166483	0.974769	0.238574	0.999502	0.149003	0.796456	0.919571	4.91082e-05	-0.22359	0.485617
A_51_P497882	NM_030080	Creb3l4	1	-0.138649	0.365276	-0.072918	0.979414	-0.109986	0.999502	-0.233043	0.649434	0.879372	5.09392e-05	-0.0128058	0.979513
A_55_P2185203	NM_025645	Snrnp40	0	-0.0912814	0.583298	0.0351084	0.99343	-0.00802762	0.999502	-0.300925	0.577914	0.986886	5.33366e-05	-0.122873	0.762773
A_55_P2010038	NM_009404	Tnfsf9	0	0.0432713	0.843198	0.101655	0.97744	0.256689	0.999502	-0.22853	0.758725	1.11547	5.52872e-05	-0.333672	0.359061
A_30_P01030382	chr5:115806200-115834425_F		0	0.110495	0.393398	0.0818777	0.974769	0.0118219	0.999502	0.237784	0.567169	0.758697	5.55178e-05	0.0220557	0.955395
A_66_P139029	NM_027031	Efcab9	0	0.053449	0.739851	-0.0196394	0.997617	0.228453	0.999502	-0.0484662	0.93405	0.879827	5.70787e-05	-0.281397	0.316359
A_51_P492446	NM_172401	1110057K04Rik	0	0.147214	0.611526	0.366652	0.974769	0.299282	0.999502	-0.224292	0.83152	1.69097	5.79474e-05	0.120189	0.871995
A_55_P1954346	NM_028918	Ttc25	0	0.06669	0.655434	0.0320153	0.992758	0.26688	0.999502	-0.098825	0.848743	0.855629	5.98788e-05	-0.302358	0.257707
A_30_P01031964	chr9:58301467-58323783_R		0	0.255936	0.346573	0.26183	0.974769	0.414323	0.999502	0.091654	0.92677	1.49706	6.03335e-05	-0.472607	0.326869
A_51_P400054	NM_026296	4930548H24Rik	0	0.402997	0.28307	0.548153	0.974769	0.319092	0.999502	0.341746	0.789607	1.97034	6.0651e-05	-0.554745	0.402293
A_55_P1991964	NM_001114664	Iqsec2	0	-0.0433142	0.771782	-0.0446862	0.988201	0.146699	0.999502	-0.231956	0.610843	0.792352	6.07953e-05	0.00175172	0.996902
A_30_P01031241	chr2:59235155-59242518_F		0	-0.0599021	0.878652	-0.0494052	0.997617	-0.026547	0.999502	-0.103754	0.936013	1.92534	6.18629e-05	-0.249021	0.756426
A_51_P501248	NM_025367	Sphk1	0	-0.104666	0.585739	0.0535078	0.989602	0.167552	0.999502	-0.535058	0.236575	1.11757	6.53311e-05	-0.549299	0.0857012
A_51_P390715	NM_011577	Tgfb1	0	0.07642	0.821882	0.39289	0.974769	0.224933	0.999502	-0.388563	0.738761	1.7216	7.01483e-05	-0.21743	0.765494
A_51_P210814	NM_153136	Nudt18	0	0.295112	0.092275	0.261537	0.974769	0.314285	0.999502	0.309514	0.564474	0.959342	7.16783e-05	0.325236	0.292739
A_65_P07455	NM_001085522	Gm13251	0	0.0314943	0.861264	0.000528946	0.999365	0.0555076	0.999502	0.0384463	0.953566	0.885289	7.22157e-05	-0.272612	0.354751
A_55_P2081865	NM_019488	Slc2a8	0	0.235375	0.328109	0.534664	0.974769	0.375768	0.999502	-0.204307	0.799417	1.26182	7.23978e-05	-0.136475	0.799531
A_55_P1992319	NM_023420	Col4a3bp	0	-0.0822052	0.739057	-0.157241	0.974769	0.0813844	0.999502	-0.170759	0.83804	1.3201	7.29115e-05	-0.384742	0.391771
A_55_P2183597	NM_198664	Tbc1d2	1	0.0295083	0.857177	0.0171216	0.997617	0.0714807	0.999502	-7.73847e-05	0.999828	0.803915	7.40157e-05	0.143811	0.658367
A_55_P2032760	NM_201354	Ctif	0	0.213875	0.304784	0.15476	0.974769	0.0685667	0.999502	0.418297	0.424671	1.08143	7.50529e-05	-0.202426	0.63949
A_30_P01018012	chr5:149751979-149808240_R		0	0.341921	0.317964	0.202763	0.974769	0.280278	0.999502	0.542722	0.597283	1.78404	7.50529e-05	0.0137306	0.989747
A_55_P2168781	A_55_P2168781		1	-0.129147	0.397885	-0.0527265	0.987487	-0.0546209	0.999502	-0.280093	0.572891	0.876838	7.53884e-05	-0.258367	0.387043
A_55_P2123942	NM_026719	Lmbrd1	0	0.216348	0.324802	0.101875	0.978622	0.0457224	0.999502	0.501446	0.329908	1.1452	7.64763e-05	-0.130838	0.787988
A_51_P136620	NM_146782	Olfr921	0	0.168596	0.544256	0.116358	0.983943	0.102282	0.999502	0.28715	0.788406	1.61525	7.81406e-05	-0.339503	0.587206
A_52_P313080	NM_010448	Hnrnpab	1	0.0369951	0.802398	-0.0681225	0.978622	0.108916	0.999502	0.0701915	0.883597	0.748699	7.81406e-05	0.0983033	0.75806
A_55_P2060402	NM_153419	Grwd1	0	-0.12342	0.700932	0.0216395	0.998688	0.252315	0.999502	-0.644213	0.476505	1.75037	7.93829e-05	0.166179	0.828345
A_52_P239403	NM_181517	Ipo7	0	0.0213058	0.896144	0.174743	0.974769	0.114004	0.999502	-0.224829	0.623226	0.761046	8.07958e-05	-0.367162	0.103987
A_55_P2363652	ENSMUST00000054395		1	-0.0476047	0.844758	-0.272872	0.974769	-0.0399335	0.999502	0.169991	0.823598	1.19365	8.18313e-05	-0.381082	0.338512
A_55_P2003586	NM_001197024	Unkl	0	0.201589	0.332051	0.226091	0.974769	0.160786	0.999502	0.217889	0.76732	1.07949	8.27308e-05	0.107652	0.819975
A_30_P01019434	chr8:67213300-67271700_F		0	0.104097	0.691398	0.277864	0.974769	0.0124385	0.999502	0.0219866	0.98583	1.42701	8.64302e-05	-0.256119	0.663267
A_55_P2015675	NR_028320	AU015836	1	-0.143022	0.378283	0.0440985	0.989602	-0.0786687	0.999502	-0.394497	0.338794	0.897671	8.65038e-05	-0.185271	0.601238
A_55_P2090441	ENSMUST00000147034		0	0.145004	0.418204	0.199114	0.974769	0.0208603	0.999502	0.215038	0.764636	1.02868	8.95344e-05	-0.230156	0.564978
A_55_P2074291	NM_015797	Fbxo6	0	0.359162	0.115901	0.335846	0.974769	0.35108	0.999502	0.39056	0.577914	1.21909	8.99765e-05	-0.384607	0.352228
A_55_P2315921	AK019926	5330431K02Rik	0	0.0579588	0.720317	0.170673	0.974769	0.0455573	0.999502	-0.0423537	0.946779	0.859664	9.0916e-05	-0.0660902	0.866346
A_52_P381953	NM_178757	Irf2bp1	0	0.011435	0.943877	-0.0051234	0.998688	0.0853737	0.999502	-0.0459455	0.924426	0.699762	9.28333e-05	-0.0413524	0.901621
A_55_P1952775	NM_147112	Olfr559	0	-0.0257649	0.895613	9.28975e-05	0.999964	0.0208717	0.999502	-0.0982592	0.862725	0.903448	9.42043e-05	0.20476	0.561673
A_55_P2086153	NM_029236	Bcdin3d	0	0.0616324	0.729346	0.0398206	0.992645	0.129899	0.999502	0.0151776	0.984908	0.936595	9.43384e-05	0.12368	0.760847
A_55_P2176150	NM_001040137	Pdzd9	0	-0.0254075	0.9553	0.191234	0.974862	0.0313964	0.999502	-0.298853	0.81137	1.90201	9.6031e-05	-0.276199	0.735237
A_55_P2121744	NM_175137	Vars2	0	0.0214239	0.8665	0.0709312	0.974769	-0.0343858	0.999502	0.0277264	0.952107	0.606811	9.61441e-05	-0.0498624	0.858491
A_30_P01021517	chr11:119794849-119803349_F		0	0.372516	0.231705	0.402539	0.974769	0.523006	0.999502	0.192004	0.846626	1.57462	9.67705e-05	0.0518576	0.951675
A_30_P01027401	chr8:126268510-126290810_F		0	0.049618	0.79751	0.118303	0.974769	0.13437	0.999502	-0.103819	0.86544	0.965446	9.7274e-05	-0.299205	0.369753
A_51_P248857	NM_026597	Fam212a	1	0.274427	0.193627	0.401243	0.974769	0.478972	0.961998	-0.0569329	0.940438	1.06647	0.000101464	0.124012	0.790744
A_55_P2036620	NM_001286685	Lrif1	0	0.153467	0.70124	0.162136	0.983467	0.223061	0.999502	0.0752047	0.965087	2.12775	0.000102799	-0.211548	0.82443
A_30_P01032939	chr2:32950586-32984936_R		0	-0.105184	0.564069	-0.00299559	0.998756	-0.102172	0.999502	-0.210385	0.767628	1.02536	0.000102802	0.0336502	0.952158
A_30_P01024831	chr8:19678750-20038750_F		0	0.0657358	0.780824	0.277341	0.974769	0.129727	0.999502	-0.209861	0.793382	1.19037	0.000102802	-0.479695	0.203876
A_66_P101732	NM_009936	Col9a3	0	-0.0186366	0.921322	-0.0754234	0.978622	0.0548892	0.999502	-0.0353756	0.955759	0.827354	0.000107848	-0.324283	0.224506
A_51_P167426	NM_145617	Herc1	0	0.0655868	0.577073	-0.0379378	0.988287	0.118625	0.999502	0.116073	0.792847	0.653929	0.000108287	-0.298583	0.139473
A_55_P2056846	NM_146956	Olfr525	0	-0.0405836	0.858211	0.135933	0.974769	0.0248469	0.999502	-0.282531	0.689801	1.06789	0.000112405	0.168004	0.715063
A_30_P01021578	chr8:123649699-123649970_R		0	0.237087	0.168699	0.317894	0.974769	0.170108	0.999502	0.22326	0.705379	0.866935	0.000124671	-0.0995191	0.798231
A_30_P01031542	chr7:99879368-99889978_F		0	0.0291445	0.859257	0.07043	0.978622	-0.0202151	0.999502	0.0372185	0.949566	0.762275	0.000127505	-0.0333941	0.933609
A_52_P260840	AK046270	Zfp397	0	0.0771641	0.717141	0.137961	0.974769	0.128346	0.999502	-0.0348146	0.969645	1.09611	0.000129139	-0.241562	0.587206
A_55_P2409306	AK035840	9030624J02Rik	1	-0.0613089	0.676157	0.0876316	0.974769	-0.166016	0.999502	-0.105543	0.83804	0.775181	0.000129932	0.140995	0.673654
A_30_P01021078	chr19:5798135-5800557_R		0	0.0886881	0.747618	0.191022	0.974769	0.172918	0.999502	-0.0978766	0.921875	1.38808	0.000130287	-0.265855	0.6529
A_55_P1985318	NM_001081258	Kif14	0	0.0434582	0.872578	-0.0282203	0.997617	0.242818	0.999502	-0.0842227	0.924926	1.24405	0.000132539	-0.3769	0.402195
A_55_P2202029	AK041257		0	0.203923	0.206122	0.288769	0.974769	0.239983	0.999502	0.0830149	0.871595	0.789688	0.000134499	-0.195537	0.530905
A_66_P103477	NM_001134902	AU019823	0	0.0577377	0.857146	0.114274	0.983467	0.343511	0.999502	-0.284571	0.788122	1.48286	0.000136371	0.0916309	0.901011
A_55_P2135808	AK089197	Setdb2	0	0.137902	0.418477	0.0621824	0.987208	-0.0641085	0.999502	0.415633	0.368533	0.938784	0.000140855	-0.156092	0.704509
A_51_P422751	NM_017474	Clca3	0	0.0742946	0.661131	0.126198	0.974769	0.0247065	0.999502	0.0719793	0.908687	0.89262	0.000145198	0.148595	0.704805
A_66_P100159	NM_007688	Cfl2	0	-0.047337	0.80809	0.14509	0.974769	-0.064471	0.999502	-0.22263	0.741373	0.9295	0.000145246	-0.451304	0.124939
A_55_P2013203	NM_001081147	Oxtr	0	0.218221	0.10105	0.313588	0.974769	0.124489	0.999502	0.216585	0.609977	0.681336	0.000145319	-0.389009	0.0621421
A_30_P01029645	chr15:32167516-32174427_R		0	0.321209	0.102595	0.384882	0.974769	0.133662	0.999502	0.445082	0.374641	1.00828	0.00014774	0.0660546	0.8954
A_51_P118188	NM_207222	Lmo3	0	0.237897	0.36047	-0.0142397	0.998688	0.317902	0.999502	0.410028	0.631803	1.34474	0.000148307	0.0237302	0.977496
A_52_P509744	NM_021512	Nup160	0	0.222067	0.332025	0.171602	0.974769	0.105145	0.999502	0.389452	0.562732	1.12242	0.000148861	-0.158888	0.754184
A_55_P2091541	ENSMUST00000169123	Vmn1r1	0	0.143585	0.652451	0.244046	0.974769	0.31525	0.999502	-0.128542	0.9147	1.67298	0.000152011	0.081158	0.926692
A_51_P162017	AK031275	Pde5a	0	0.207515	0.332051	0.173139	0.974769	0.33086	0.999502	0.118545	0.863778	1.04645	0.000156504	0.180711	0.694917
A_55_P1999213	NM_146142	Tdrd7	0	-0.176795	0.359481	-0.0373365	0.994435	0.00550216	0.999502	-0.498552	0.261002	0.990298	0.000157322	0.100484	0.828318
A_30_P01031045	chr5:14921737-14978834_F		1	0.210154	0.199854	0.337595	0.974769	0.107591	0.999502	0.185276	0.750443	0.791451	0.000157322	0.136698	0.695285
A_55_P1961983	NM_025650	Uqcr11	0	0.0887987	0.731352	0.0898094	0.986728	-0.0546677	0.999502	0.231254	0.796934	1.29543	0.000157322	-0.138709	0.817812
A_51_P346964	NM_029844	Mrap	0	0.452143	0.276098	0.412825	0.974769	0.545205	0.999502	0.398398	0.779669	1.99212	0.000159245	-0.146107	0.879684
A_55_P1967573	NM_146435	Olfr993	0	-0.0967965	0.676116	-0.147905	0.974769	-0.0669864	0.999502	-0.0754985	0.932577	1.19939	0.000159245	-0.142349	0.796852
A_30_P01021819	chr2:127988295-128194920_F		0	0.384363	0.284498	0.447844	0.974769	0.47378	0.999502	0.231465	0.841281	1.71594	0.000163054	0.348268	0.635515
A_52_P440962	NM_145991	Cdc73	0	-0.0700318	0.62087	0.0785665	0.975166	-0.0428006	0.999502	-0.245861	0.593664	0.745716	0.000167963	-0.0667835	0.853375
A_52_P313102	NM_023784	Yipf7	0	-0.0461811	0.894162	0.0891523	0.988631	-0.0486213	0.999502	-0.179074	0.857787	1.51581	0.000167963	-0.0623085	0.941105
A_55_P2144593	AK144273	Gm10869	1	-0.0188903	0.91076	-0.090292	0.974769	0.0180987	0.999502	0.0155225	0.98067	0.721328	0.000168665	-0.366212	0.112225
A_55_P2157966	NM_032393	Map1a	1	0.264329	0.343678	0.178136	0.974769	0.345223	0.999502	0.269628	0.788122	1.38232	0.000169422	-0.155554	0.807613
A_55_P2166703	ENSMUST00000106776		0	-0.0387702	0.82811	-0.0297217	0.995227	-0.0512215	0.999502	-0.0353675	0.958089	0.828392	0.000169422	0.178285	0.612124
A_30_P01032754	chr10:66383049-66386347_F		0	-0.0499145	0.831929	-0.0477917	0.992739	-0.00366505	0.999502	-0.0982868	0.897399	1.08817	0.000169827	0.0046466	0.994698
A_55_P2423513	AK046316	B230369F24Rik	0	-0.0781398	0.778486	0.180012	0.974769	-0.108462	0.999502	-0.30597	0.755317	1.3309	0.000172922	0.271571	0.635666
A_66_P125035	NM_001177538	Duxbl2	0	0.0867028	0.718161	0.0697179	0.988957	0.156902	0.999502	0.0334885	0.97392	1.20181	0.000172922	-0.413109	0.336484
A_55_P2142371	NM_009021	Rai1	1	0.145523	0.346766	0.114754	0.974769	-0.0655417	0.999502	0.387358	0.272548	0.771348	0.000173431	0.0366851	0.929725
A_52_P182520	BC028435	Timm9	1	-0.0650888	0.823773	0.120507	0.980716	-0.296767	0.999502	-0.0190061	0.988276	1.35595	0.000173431	0.224654	0.712149
A_55_P2069468	NM_027588	Nt5c1b	1	0.0712912	0.6768	0.343543	0.974769	0.109992	0.999502	-0.239662	0.693627	0.876932	0.000177122	0.453665	0.105727
A_52_P372151	NM_018761	Ctnnal1	0	0.153211	0.413694	0.335707	0.974769	0.167473	0.999502	-0.0435476	0.957755	1.00421	0.000179164	0.223146	0.599735
A_55_P2085974	NM_010512	Igf1	0	0.418575	0.239326	0.30449	0.974769	0.581695	0.999502	0.36954	0.767245	1.68488	0.000190387	-0.197732	0.801587
A_52_P515869	NM_178615	Rgmb	1	0.0425609	0.723103	0.035119	0.988949	-0.00663473	0.999502	0.0991983	0.811764	0.591914	0.000191406	-0.130818	0.605807
A_66_P102722	NM_001033418	Bsph1	0	-0.11497	0.44977	0.0748077	0.980542	-0.097748	0.999502	-0.32197	0.489376	0.81886	0.000191699	0.0880287	0.820794
A_52_P234958	NM_010091	Dvl1	0	0.286307	0.159377	0.246327	0.974769	0.402314	0.999502	0.210279	0.770548	0.987121	0.000192149	-0.246858	0.542516
A_52_P406371	NM_001048208	Med14	0	-0.132996	0.696657	-0.0499807	0.997617	0.0913298	0.999502	-0.440338	0.725569	1.71129	0.000194958	-0.203587	0.799481
A_52_P156852	NP064466		0	-0.181946	0.398687	-0.15516	0.974769	-0.156073	0.999502	-0.234605	0.776105	1.12889	0.000197513	-0.145319	0.782272
A_55_P2030025	NM_019969	Plag1	0	0.259885	0.363456	0.34214	0.974769	0.235794	0.999502	0.201723	0.840038	1.44465	0.000197513	-0.297111	0.638926
A_52_P86353	NM_080644	Cacng5	0	0.00767675	0.967067	0.026668	0.995227	0.133755	0.999502	-0.137393	0.792607	0.726302	0.000202262	-0.361484	0.128526
A_52_P1124229	ENSMUST00000136217	Gm13111	1	0.0688383	0.790268	0.0886412	0.985751	0.0707422	0.999502	0.0471314	0.9636	1.20953	0.000203176	0.0224029	0.977496
A_55_P2136935	NM_029879	Rgs7bp	0	-0.142989	0.31998	-0.0489116	0.986649	-0.108501	0.999502	-0.271555	0.484167	0.679822	0.000206092	0.013639	0.975528
A_55_P2063021	XR_106400	Gm11538	1	0.209165	0.085854	0.245458	0.974769	0.187337	0.999502	0.194699	0.623524	0.603184	0.000211973	0.0553221	0.853375
A_52_P573336	NM_172205	Sbsn	0	0.129382	0.346417	0.135524	0.974769	0.116014	0.999502	0.136608	0.780653	0.669214	0.000211973	-0.287327	0.208119
A_55_P2125738	NM_020503	Tas2r119	1	0.36388	0.204321	0.352548	0.974769	0.434227	0.999502	0.304865	0.764636	1.33858	0.000220305	-0.502874	0.295948
A_51_P478003	NM_172555	Papolg	0	0.238607	0.291955	0.285296	0.974769	0.266228	0.999502	0.164296	0.823907	1.04957	0.000223343	-0.179048	0.711311
A_66_P101107	ENSMUST00000034085	Brd7	0	0.0104897	0.975722	0.275053	0.974769	-0.151472	0.999502	-0.0921116	0.924093	1.28433	0.000223467	-0.119266	0.852378
A_55_P2045407	NM_146081	Ppp4r1	0	0.204992	0.490838	0.511936	0.974769	0.323535	0.999502	-0.220496	0.841281	1.58048	0.000224139	-0.534993	0.365593
A_55_P1956652	NM_001198809	Sfmbt2	1	-0.36661	0.0921367	-0.269856	0.974769	-0.0563544	0.999502	-0.773621	0.0624778	1.06014	0.000236698	0.474752	0.191116
A_55_P1953813	NM_029069	Fam71d	1	-0.0712612	0.664811	-0.0347139	0.993163	-0.0277728	0.999502	-0.151297	0.799025	0.821335	0.000241747	-0.0243531	0.960663
A_55_P1973362	NM_010603	Kcnj12	0	0.364744	0.0980766	0.342558	0.974769	0.246404	0.999502	0.505269	0.363681	1.06869	0.000255757	-0.165318	0.743685
A_55_P1984776	NM_147037	Olfr1413	0	-0.00271085	0.992021	0.0381735	0.995227	0.137038	0.999502	-0.183344	0.801025	1.00829	0.000255757	-0.291424	0.473899
A_55_P1970304	NM_207134	Olfr1061	0	0.113384	0.58983	0.138473	0.974769	0.26685	0.999502	-0.0651704	0.93716	1.07046	0.000257146	0.00848073	0.99046
A_55_P2114153	A_55_P2114153		0	0.10518	0.667397	0.159567	0.974769	0.0329127	0.999502	0.123061	0.888378	1.21164	0.000264184	-0.0120862	0.987796
A_30_P01021038	chr8:122920901-123008463_F		0	0.243607	0.269651	0.202518	0.974769	0.201433	0.999502	0.326869	0.630205	1.00192	0.000272199	0.176564	0.706058
A_55_P2032905	A_55_P2032905		0	0.231564	0.351121	0.244327	0.974769	-0.0193912	0.999502	0.469757	0.514125	1.18858	0.00027481	0.1419	0.805641
A_55_P2132888	AK014678	Sdcbp	0	0.299048	0.445158	0.433315	0.974769	0.511588	0.999502	-0.0477573	0.97984	2.03023	0.000276571	0.548815	0.521657
A_55_P2011814	NM_001013751	Syna	1	-0.00163018	0.99541	0.177072	0.974769	0.0615235	0.999502	-0.243486	0.763986	1.03937	0.000280016	0.0383423	0.951596
A_55_P2164608	XM_907923	Gm5724	0	0.0629865	0.771172	0.156796	0.974769	0.173733	0.999502	-0.141569	0.841281	0.991521	0.00028228	-0.24022	0.579909
A_55_P2018061	NM_133238	Cd209a	0	0.0808597	0.741103	0.148661	0.974769	0.254808	0.999502	-0.16089	0.842785	1.14472	0.000291548	0.102849	0.861508
A_55_P2154029	A_55_P2154029		0	-0.0511807	0.698369	-0.0641292	0.978622	-0.00835929	0.999502	-0.0810535	0.854901	0.634092	0.000298067	0.129792	0.658603
A_66_P116912	NM_011585	Tia1	0	-0.0245474	0.903454	-0.0296286	0.99581	0.0493108	0.999502	-0.0933243	0.871484	0.819884	0.000298659	0.193103	0.595702
A_55_P1989205	A_55_P1989205		0	0.129185	0.353997	0.130988	0.974769	0.0259612	0.999502	0.230605	0.598396	0.661341	0.000308811	0.0772898	0.813133
A_55_P2055374	NR_029470	Gm10863	0	-0.068166	0.664827	-0.0425824	0.989716	0.0440456	0.999502	-0.205961	0.726913	0.7655	0.000315163	0.292269	0.308198
A_55_P2044827	NM_030226	9130019O22Rik	0	0.0493839	0.780828	0.0632753	0.985447	-0.0593845	0.999502	0.144261	0.808574	0.800871	0.000316469	-0.467249	0.0798433
A_52_P99848	NM_008840	Pik3cd	0	0.389503	0.227295	0.236379	0.974769	0.404945	0.999502	0.527185	0.575657	1.44889	0.00031805	-0.153792	0.833093
A_30_P01025189	chr4:155585650-155608700_F		0	-0.141873	0.359165	-0.0619065	0.983467	-0.155911	0.999502	-0.207801	0.706786	0.738843	0.000322598	-0.0924803	0.799416
A_30_P01025471	chr2:94082835-94101939_F		0	-0.0544763	0.700906	-0.00088973	0.999067	0.0139884	0.999502	-0.176528	0.738761	0.673728	0.000323063	0.00547623	0.99046
A_55_P2082070	NM_027592	Taf9	0	-0.0101972	0.95922	0.00368879	0.998688	-0.0317927	0.999502	-0.00248768	0.99718	0.734217	0.000336013	-0.160642	0.635164
A_55_P2002215	NM_001081093	Arfip1	0	0.00779444	0.974064	0.013758	0.998688	0.0547645	0.999502	-0.0451392	0.95145	0.86145	0.000336469	0.0679556	0.87992
A_55_P2075631	NM_011394	Slc20a2	0	0.0371897	0.778037	0.108586	0.974769	-0.0271574	0.999502	0.0301406	0.95312	0.589955	0.000343529	0.0189207	0.959042
A_55_P2039439	NM_031868	Ppp1ca	0	0.102976	0.533571	0.147473	0.974769	0.118967	0.999502	0.0424879	0.95342	0.834307	0.000344268	-0.500006	0.073561
A_51_P111952	NM_033080	Nudt19	0	0.193948	0.285632	0.0574188	0.987487	0.232817	0.999502	0.291609	0.581857	0.804625	0.000354203	-0.158402	0.680308
A_51_P272993	NM_172290	Ntm	1	-0.0341117	0.893327	0.117487	0.975166	0.0494866	0.999502	-0.269308	0.741693	1.03021	0.000354816	-0.305539	0.477153
A_55_P2157978	NM_001109751	Cntn4	0	0.205048	0.539349	0.301585	0.974769	0.0715204	0.999502	0.242038	0.841849	1.67321	0.000361247	0.151981	0.862612
A_30_P01017464	chrX:20539200-20563428_F		0	0.357304	0.385569	0.502059	0.974769	0.365636	0.999502	0.204218	0.891717	1.99952	0.000361906	-0.413084	0.663068
A_55_P2242690	AK051746	D2Ertd127e	0	0.160822	0.483613	0.188125	0.974769	0.399486	0.999502	-0.105145	0.906761	1.16477	0.00036675	-0.563462	0.170061
A_52_P576442	NM_146057	Dap	0	-0.0850529	0.653711	-0.0580537	0.988631	0.107908	0.999502	-0.305013	0.631721	0.909387	0.000374117	-0.292079	0.428505
A_55_P1953508	NM_175308	Mob3c	0	0.257458	0.40952	0.267738	0.974769	-0.0132494	0.999502	0.517885	0.63173	1.542	0.000388261	-0.167825	0.832181
A_52_P214416	NM_026009	Ccdc47	1	0.0322634	0.857206	-0.0178841	0.997617	0.0610655	0.999502	0.0536089	0.929215	0.747923	0.000388261	0.153499	0.669257
A_55_P2163428	NM_008021	Foxm1	0	0.106845	0.835271	0.373674	0.974769	0.268537	0.999502	-0.321676	0.841281	2.18619	0.000395023	0.2225	0.845961
A_30_P01020170	chr3:45081952-45092352_F		0	0.117151	0.691142	0.132459	0.980773	0.0152166	0.999502	0.203777	0.841281	1.37405	0.00042491	0.159697	0.820794
A_30_P01028036	chr5:137392195-137426421_F		1	0.107036	0.582396	0.155824	0.974769	0.123032	0.999502	0.0422506	0.960045	0.945739	0.000431431	0.0879463	0.862097
A_51_P212023	NM_016926	Sart3	0	0.0888439	0.523231	0.19415	0.974769	0.00298109	0.999502	0.0694009	0.895574	0.688659	0.000434436	-0.237323	0.395035
A_51_P152040	NM_013866	Zfp385a	1	0.0924007	0.559783	0.0391934	0.992454	0.109396	0.999502	0.128613	0.824774	0.770684	0.000463428	-0.0267551	0.956665
A_66_P115467	NM_001163194	Sfta2	0	0.233224	0.465873	0.11914	0.986826	0.334049	0.999502	0.246483	0.837378	1.58343	0.000466127	-0.169518	0.839396
A_51_P411770	NM_025391	Nip7	1	-0.0166316	0.983269	-0.0231731	0.998688	0.213751	0.999502	-0.240472	0.913326	2.75844	0.000482096	0.165908	0.917416
A_55_P2220748	NM_008586	Mep1b	0	0.0115388	0.980165	0.326662	0.974769	0.084751	0.999502	-0.376797	0.772435	1.62371	0.000498798	-0.0162161	0.988767
A_55_P1985040	NM_029868	Gpbp1l1	0	0.131125	0.785398	0.353466	0.974769	0.168359	0.999502	-0.128451	0.941138	2.06327	0.000519697	0.161692	0.887633
A_55_P1980090	XM_986980	Gm8359	1	-0.157078	0.667207	-0.118125	0.988201	0.0646508	0.999502	-0.417761	0.764636	1.69088	0.000528142	-0.051942	0.96269
A_55_P2141782	ENSMUST00000035215	Cdhr4	0	0.119907	0.390995	0.0688112	0.979023	0.0972734	0.999502	0.193636	0.707565	0.657251	0.000535935	-0.255446	0.327894
A_55_P2101920	NM_001199210	Eva1c	0	0.0550601	0.809498	0.0917423	0.982796	0.156898	0.999502	-0.08346	0.914403	0.95753	0.000537787	-0.168809	0.727084
A_51_P490509	NM_009773	Bub1b	0	0.0467644	0.864349	0.0970767	0.983467	0.0914758	0.999502	-0.0482595	0.962856	1.0999	0.000551016	-0.529249	0.196023
A_52_P635105	ENSMUST00000093819		0	0.055881	0.846681	0.226876	0.974769	0.0387391	0.999502	-0.0979718	0.91897	1.17734	0.000552029	-0.195936	0.743752
A_55_P1959858	NM_021405	Cst10	0	0.00706426	0.971996	0.193666	0.974769	0.0207717	0.999502	-0.193245	0.738761	0.700918	0.000553201	0.0586766	0.878342
A_30_P01018183	chr12:5303823-5379098_F		0	0.031718	0.905082	0.0425631	0.994602	0.211145	0.999502	-0.158554	0.83804	1.01519	0.000556612	-0.308971	0.489851
A_51_P245368	NM_011075	Abcb1b	1	-0.00193136	0.991717	-0.0610585	0.982796	-0.0162277	0.999502	0.0714922	0.886748	0.644309	0.000557171	0.137649	0.66615
A_52_P359621	NM_024452	Luzp1	0	-0.0792307	0.605093	-0.165999	0.974769	-0.0337247	0.999502	-0.0379687	0.953566	0.72075	0.000557171	0.0254638	0.956665
A_30_P01024585	chr12:33796826-33823746_F		1	0.0715257	0.695384	0.110002	0.974769	0.047566	0.999502	0.0570089	0.933858	0.825522	0.000573447	0.181135	0.655874
A_55_P2052106	NM_177567	BC049762	0	0.155102	0.370704	0.269819	0.974769	0.0479358	0.999502	0.147553	0.811874	0.7909	0.000578973	0.258274	0.444765
A_52_P254795	NM_025523	Ndufc1	0	0.101035	0.506384	0.0797506	0.978622	0.0502069	0.999502	0.173149	0.77233	0.73414	0.000579242	-0.445225	0.0858272
A_55_P1994939	NM_008252	Hmgb2	0	0.130476	0.533657	0.0179291	0.998688	0.309484	0.999502	0.0640144	0.940019	1.00021	0.000619	-0.487657	0.195408
A_52_P285470	NM_001081088	Lrp2	0	0.132319	0.433575	0.205625	0.974769	0.148114	0.999502	0.0432177	0.953558	0.806878	0.00062762	0.00246221	0.996657
A_30_P01023355	chr11:120079199-120130099_F		0	0.35894	0.442724	0.31841	0.974769	0.444747	0.999502	0.313662	0.852822	2.22933	0.000661125	-0.360447	0.75763
A_55_P2051741	NM_010691	Lbx1	0	0.214282	0.303715	0.134421	0.974769	0.275673	0.999502	0.232753	0.754284	0.868978	0.000712579	-0.310224	0.402195
A_55_P2059130	ENSMUST00000149988	Skap1	0	-0.103124	0.701029	0.0404611	0.997617	0.0615162	0.999502	-0.411348	0.640782	1.18182	0.000717146	-0.279833	0.632415
A_52_P335259	NM_144536	Cdkal1	0	-0.0371459	0.898391	0.00432922	0.998756	0.108474	0.999502	-0.224241	0.798298	1.09146	0.000731881	0.495035	0.25164
A_55_P2387790	AK016793	4933412L11Rik	0	-0.08923	0.779059	-0.238501	0.974769	0.0932649	0.999502	-0.122453	0.91124	1.3221	0.000734015	-0.119578	0.872426
A_51_P284526	NM_030726	Mrgprh	0	0.0801876	0.751933	0.136861	0.974769	0.070765	0.999502	0.0329368	0.975251	1.07793	0.000734015	-0.294324	0.567826
A_52_P512329	NM_027248	Zfp219	0	0.0495967	0.779537	0.0580601	0.986826	0.144324	0.999502	-0.0535935	0.932629	0.736092	0.000739254	-0.270052	0.38825
A_55_P1997991	NM_172381	AI314180	0	0.109844	0.413545	0.0421027	0.988957	0.207592	0.999502	0.0798357	0.868472	0.626417	0.000743038	-0.314368	0.189044
A_30_P01030318	chr17:15357376-15385701_F		0	0.435262	0.287226	0.384144	0.974769	0.550535	0.999502	0.371106	0.78962	1.68585	0.00074412	-0.250268	0.779356
A_52_P399934	NM_010090	Dusp2	1	0.53131	0.155293	0.523417	0.974769	0.492095	0.999502	0.578418	0.623524	1.58177	0.00076258	0.10304	0.914351
A_55_P2104904	TC1671985		0	0.198985	0.37224	0.203564	0.974769	0.388609	0.999502	0.00478124	0.995791	0.992466	0.00076258	0.0566833	0.926355
A_52_P527917	NM_028247	Slc16a10	0	0.171765	0.518365	0.403596	0.974769	0.237576	0.999502	-0.125877	0.901872	1.24525	0.000773395	-0.269498	0.673865
A_51_P156800	NM_028308	Mob2	0	0.110173	0.566759	0.195654	0.974769	0.0924929	0.999502	0.042372	0.959695	0.887185	0.000780762	-0.205969	0.644703
A_30_P01022389	chr18:63363388-63365434_R		0	-0.0607859	0.770977	-0.0117237	0.998688	0.074552	0.999502	-0.245186	0.740962	0.861503	0.000820055	-0.495041	0.125325
A_55_P1997177	A_55_P1997177		0	0.23827	0.28629	0.37566	0.974769	0.181475	0.999502	0.157674	0.829539	0.910584	0.000831476	-0.428884	0.236341
A_65_P20174	NM_172303	Phf17	0	-0.0936752	0.524583	-0.0682798	0.982796	-0.0638029	0.999502	-0.148943	0.791823	0.682089	0.000853551	-0.269907	0.34676
A_51_P143805	NM_025339	Tmem42	0	0.0607324	0.731806	-0.0356856	0.99343	0.113551	0.999502	0.104332	0.85734	0.748008	0.0008876	-0.28279	0.380614
A_55_P2019620	NM_001104543	Vmn2r94	0	0.219918	0.463328	0.100944	0.988287	0.186437	0.999502	0.372373	0.75968	1.39211	0.0008903	-0.194192	0.797979
A_55_P2062148	NM_025859	Arl1	1	-0.0632595	0.767207	-0.0674125	0.987487	-0.0222857	0.999502	-0.10008	0.889203	0.874903	0.000903914	-0.0238808	0.969743
A_55_P2101133	NM_025394	Tomm7	0	-0.0305992	0.876317	-0.0834734	0.978622	0.0633544	0.999502	-0.0716785	0.909081	0.741414	0.000935613	0.0544758	0.902842
A_55_P1988774	NM_172773	Slc17a5	0	0.188331	0.464974	0.25801	0.974769	0.181755	0.999502	0.125227	0.899745	1.19084	0.000936226	0.229695	0.716688
A_52_P545831	NM_201357	Tssc1	0	0.0329154	0.854841	0.125192	0.974769	0.0187406	0.999502	-0.045186	0.941648	0.685838	0.000972106	-0.182772	0.593049
A_55_P2183015	NM_011026	P2rx4	0	0.0794404	0.659766	0.0929806	0.977889	0.0671346	0.999502	0.078206	0.906748	0.782961	0.00101573	-0.421571	0.166892
A_30_P01018139	chr17:6324860-6326762_F		1	-0.0736166	0.650065	-0.0707067	0.982796	0.0607649	0.999502	-0.210908	0.73187	0.706246	0.00101583	-0.026833	0.956208
A_55_P2098762	A_55_P2098762		0	0.0869632	0.692257	0.213672	0.974769	0.0332603	0.999502	0.0139573	0.988843	0.934874	0.00106029	-0.125839	0.808396
A_30_P01022515	chr8:74473445-74496948_R		0	0.112324	0.553336	0.218899	0.974769	0.299521	0.999502	-0.181448	0.798988	0.849627	0.00107148	0.277617	0.487044
A_55_P2069989	NM_153128	Klhl12	0	0.126346	0.678107	0.21781	0.974769	0.171855	0.999502	-0.0106271	0.993556	1.30292	0.00107561	-0.115228	0.879922
A_55_P2176345	NM_011967	Psma5	0	-0.0659656	0.766268	-0.252852	0.974769	0.0578619	0.999502	-0.00290684	0.997683	0.8902	0.00109844	-0.373813	0.325817
A_55_P2065050	NAP061934-1		0	0.132711	0.491279	-0.0282787	0.997617	0.264443	0.999502	0.16197	0.822589	0.875102	0.00109963	-0.306615	0.442057
A_55_P2098734	NM_001047604	Ttc21b	1	-0.15885	0.399236	0.0125783	0.998688	0.0275335	0.999502	-0.516662	0.247612	0.832531	0.00109973	-0.251378	0.535139
A_30_P01021919	chr17:35080914-35090009_F		0	0.244382	0.187575	0.187541	0.974769	0.274513	0.999502	0.271092	0.64069	0.742981	0.00110844	-0.347031	0.261411
A_55_P2033481	NM_001085530	Gm13298	0	0.291316	0.396313	0.253374	0.974769	0.286162	0.999502	0.334412	0.793765	1.50701	0.00110913	-0.334085	0.678864
A_55_P1952714	NM_183285	Kctd2	1	-0.011848	0.962694	-0.12021	0.974769	-0.101265	0.999502	0.185931	0.793382	0.83302	0.00112487	0.179615	0.687098
A_55_P2017413	NM_001029977	Gm4788	0	0.265137	0.220285	0.234727	0.974769	0.161723	0.999502	0.398961	0.498274	0.855047	0.00114907	0.244877	0.567826
A_51_P133911	NM_146577	Olfr1043	0	-0.0696985	0.660993	0.0521069	0.987873	-0.0506175	0.999502	-0.210585	0.721196	0.67856	0.00117801	0.0602078	0.880973
A_51_P472003	NM_177667	Ttc22	0	-0.105122	0.758053	-0.233438	0.974769	-0.0622811	0.999502	-0.0196458	0.989221	1.36902	0.00118229	-0.496274	0.425213
A_51_P404110	NM_001077698	Fmnl1	0	0.239663	0.547082	0.330852	0.974769	0.17748	0.999502	0.210656	0.887105	1.76205	0.00119573	-0.0100273	0.994451
A_55_P1957533	NM_173367	Cypt3	0	0.123914	0.453019	0.096367	0.974769	0.0663509	0.999502	0.209024	0.754284	0.739341	0.00120403	0.142134	0.726426
A_55_P2060138	NM_001101467	Cyp2a22	1	0.162262	0.397113	0.146926	0.974769	0.172787	0.999502	0.167074	0.812263	0.833428	0.00121345	-0.330633	0.37194
A_55_P2122709	NM_027871	Arhgef3	0	0.0917513	0.643313	0.180968	0.974769	0.0587964	0.999502	0.0354895	0.967645	0.84599	0.00122448	-0.271978	0.506075
A_66_P115921	NM_008459	Klra10	1	0.0495744	0.73831	0.0358214	0.990487	0.00753594	0.999502	0.105366	0.83469	0.59947	0.00125161	-0.170239	0.575785
A_30_P01026370	chr1:162965309-162970704_R		0	-0.0944016	0.715759	-0.0173238	0.998688	-0.0815353	0.999502	-0.184346	0.836189	1.06409	0.00125506	0.307781	0.567826
A_55_P2062543	NM_001195298	Kifc1	0	-0.0321965	0.879375	-0.0833899	0.980773	0.0299982	0.999502	-0.0431978	0.954801	0.773642	0.00126012	-0.319719	0.346437
A_55_P2147686	NM_145373	Sectm1a	0	0.00041379	0.998613	0.039431	0.9924	0.0683652	0.999502	-0.106555	0.848111	0.680524	0.00128334	0.0747704	0.853405
A_52_P619215	NM_198624	Ubqlnl	0	-0.0214767	0.93797	-0.11372	0.977515	0.100872	0.999502	-0.0515818	0.954801	0.923115	0.00128345	-0.215031	0.666356
A_55_P2003338	NM_001045520	Clint1	0	-0.065626	0.775022	-0.1357	0.974769	-0.0961793	0.999502	0.0350016	0.970103	0.899923	0.00129067	-0.179421	0.716999
A_51_P345747	NM_172726	E130309D02Rik	0	-0.00502112	0.983884	-0.00622435	0.998688	0.0635373	0.999502	-0.0723763	0.917459	0.778043	0.00136013	-0.467517	0.130045
A_51_P216679	NM_011922	Anxa10	0	0.0678221	0.784994	0.0885359	0.985263	0.213222	0.999502	-0.0982912	0.907921	0.962468	0.00138366	0.0833242	0.887947
A_55_P2283254	ENSMUST00000153685	A730081D07Rik	0	0.0137429	0.939683	0.167451	0.974769	0.0367492	0.999502	-0.162972	0.765637	0.601176	0.00144865	-0.289589	0.25947
A_52_P63709	NM_144846	Fam49b	0	-0.0839405	0.694116	-0.113766	0.975283	0.0524437	0.999502	-0.190499	0.800547	0.876379	0.00147176	-0.0335366	0.958033
A_55_P2011126	NM_026220	Mfap1a	0	-0.141985	0.718049	0.237921	0.974769	-0.455702	0.999502	-0.208173	0.874383	1.58561	0.0014787	-0.110389	0.91462
A_55_P1966035	NM_013474	Apoa2	0	-0.0574312	0.688506	-0.0241275	0.996811	-0.0403709	0.999502	-0.107795	0.831051	0.587101	0.00153348	0.0485535	0.895514
A_55_P2096465	XM_887355	Gm6238	1	0.0770519	0.680484	0.144481	0.974769	0.0595439	0.999502	0.0271311	0.973761	0.768318	0.00156811	0.238284	0.540539
A_51_P211305	NM_054085	Alpk3	0	0.335381	0.220764	0.37723	0.974769	0.23119	0.999502	0.397723	0.640189	1.04894	0.00157334	-0.227555	0.696
A_52_P304128	NM_008608	Mmp14	0	0.516154	0.114129	0.471711	0.974769	0.571637	0.999502	0.505114	0.634347	1.30867	0.00161809	0.300216	0.680398
A_55_P2037889	A_55_P2037889		1	0.166285	0.408724	0.22719	0.974769	0.144859	0.999502	0.126806	0.858897	0.859386	0.00164421	0.250058	0.576954
A_30_P01027870	chr8:122812629-122814137_F		0	-0.037952	0.95501	0.188278	0.986649	-0.0605109	0.999502	-0.241623	0.897271	2.12449	0.00165584	-0.324668	0.792032
A_52_P298548	NM_013752	Nbn	0	-0.0141062	0.979531	0.0869054	0.992918	-0.0699802	0.999502	-0.0592438	0.973917	1.68129	0.00166548	-0.0222626	0.986591
A_52_P229316	NM_015737	Galnt4	1	0.13491	0.394858	0.0916679	0.974769	-0.00865335	0.999502	0.321714	0.501658	0.666667	0.00167519	0.0459503	0.916761
A_55_P2023818	NM_021476	Cysltr1	1	0.112416	0.714295	0.230003	0.974769	0.124698	0.999502	-0.017452	0.989255	1.22447	0.00168595	0.178197	0.802632
A_30_P01024069	chr2:25774411-25783736_F		1	-0.000386388	0.998541	0.0805492	0.974769	0.0327444	0.999502	-0.114453	0.821446	0.585669	0.00172399	0.156466	0.619797
A_30_P01020663	chr4:109071198-109078714_F		0	0.269077	0.16216	0.226077	0.974769	0.292577	0.999502	0.288576	0.637681	0.742721	0.00180773	-0.377143	0.241115
A_51_P327996	NM_009137	Ccl22	0	-0.00779105	0.978597	0.0593448	0.989462	0.0641243	0.999502	-0.146842	0.842785	0.867501	0.00182311	-0.33752	0.408715
A_30_P01029610	chr4:3437474-3438228_R		0	-0.0149639	0.951001	-0.0697099	0.985751	-0.010478	0.999502	0.0352962	0.965586	0.763831	0.00183967	-0.382211	0.25164
A_51_P462546	NM_133708	Gmppa	0	0.303121	0.135415	0.292115	0.974769	0.246316	0.999502	0.370932	0.533246	0.792662	0.00185669	-0.274413	0.487717
A_55_P1988388	AK029220	Gm2347	0	0.100173	0.815257	0.447568	0.974769	0.246043	0.999502	-0.393093	0.787467	1.57235	0.00186322	-0.429934	0.613607
A_55_P2064333	NM_010680	Lama3	0	0.321122	0.252853	0.277339	0.974769	0.21303	0.999502	0.472998	0.555368	1.04758	0.00187884	0.0431828	0.955378
A_55_P2099232	NM_001081061	Bdp1	1	-0.201742	0.363403	-0.0425247	0.994602	-0.0833066	0.999502	-0.479396	0.417315	0.890853	0.00189912	0.00818033	0.991045
A_30_P01017566	chr14:20893694-20903726_F		0	-0.114816	0.724795	0.0906098	0.989462	0.10373	0.999502	-0.538788	0.591371	1.27058	0.00189912	0.502719	0.403021
A_66_P103531	NM_001101609	Gm9376	0	0.0181905	0.965628	0.217356	0.974769	0.0209523	0.999502	-0.183736	0.86855	1.30459	0.00189912	0.545335	0.368904
A_55_P2169963	NM_001039209	Gm13152	0	0.286093	0.352476	0.493202	0.974769	0.210798	0.999502	0.154279	0.885409	1.2098	0.00190806	-0.292325	0.669102
A_55_P2007699	NM_028016	Nanog	0	-0.199229	0.418846	-0.0855032	0.987487	-0.252825	0.999502	-0.259357	0.788122	1.04273	0.00191174	-0.0701535	0.920958
A_55_P1967693	NM_178398	Wipi2	0	0.21681	0.362355	0.25105	0.974769	0.0505448	0.999502	0.348836	0.666712	0.951702	0.00194825	0.119251	0.837691
A_55_P2192633	AK054344	E330017L17Rik	0	0.00452987	0.988716	0.0171482	0.998688	0.0415696	0.999502	-0.0451282	0.965888	0.97827	0.001951	0.101278	0.86833
A_51_P393067	NM_021392	Ap4m1	0	0.267748	0.574023	0.192772	0.984532	0.425873	0.999502	0.184599	0.921644	1.97865	0.00196642	0.3142	0.787035
A_55_P2385083	AK163106	E330013P04Rik	1	0.111967	0.683387	0.122135	0.981983	0.0259161	0.999502	0.187851	0.842555	1.09424	0.00199917	-0.112266	0.870121
A_55_P2101448	ENSMUST00000134908	Baz2b	0	0.210021	0.418477	0.23838	0.974769	0.299742	0.999502	0.0919414	0.929573	1.09177	0.00200714	-0.438947	0.397362
A_55_P2079054	NM_133666	Ndufv1	0	0.0678552	0.757398	0.137701	0.974769	0.0574955	0.999502	0.00836855	0.992528	0.833023	0.00200714	-0.151054	0.758522
A_51_P210403	NR_033171	Ppp1r2-ps9	0	0.148781	0.526443	-0.026496	0.997617	-0.0248787	0.999502	0.497718	0.485043	0.990059	0.00202422	-0.450432	0.317628
A_55_P1978441	NM_008443	Kif3a	0	0.151709	0.55047	0.324049	0.974769	0.113529	0.999502	0.0175472	0.98868	1.06316	0.00202511	0.21704	0.724904
A_30_P01033514	chr12:55844075-55898175_F		0	-0.145012	0.80809	-0.00743684	0.998756	0.0254967	0.999502	-0.453095	0.814118	2.17393	0.00205265	-0.511058	0.682035
A_52_P127877	ENSMUST00000180308		0	-0.103966	0.651874	-0.0784226	0.987487	-0.0344341	0.999502	-0.19904	0.810711	0.928092	0.00205794	-0.110742	0.848285
A_55_P2056896	NM_008442	Kif2a	0	0.312927	0.401434	0.40728	0.974769	0.350552	0.999502	0.18095	0.896524	1.54181	0.00208777	-0.53066	0.500975
A_55_P2022364	NM_008750	Nxn	0	0.225794	0.320273	0.234183	0.974769	0.0964986	0.999502	0.346701	0.623524	0.848029	0.0021021	-0.519098	0.143091
A_30_P01026469	chr10:62360667-62361253_R		0	-0.0706339	0.853044	0.0541671	0.997617	-0.197527	0.999502	-0.0685414	0.961881	1.33735	0.0021038	-0.0237071	0.98327
A_55_P1980426	NM_010923	Nnat	0	-0.0883602	0.625402	-0.153514	0.974769	-0.109976	0.999502	-0.00159089	0.998686	0.734124	0.00213564	-0.173189	0.682283
A_55_P2018800	NM_176843	Ints5	0	0.124201	0.561629	0.11351	0.978438	0.303234	0.999502	-0.0441407	0.963367	0.886261	0.00214166	-0.30475	0.503208
A_52_P192307	NM_021326	Rbak	0	0.000321123	0.999088	0.0664557	0.986649	0.102837	0.999502	-0.168329	0.797677	0.727378	0.00215191	-0.266635	0.460813
A_55_P2023942	NM_026028	Ccdc77	0	0.267724	0.234564	0.196669	0.974769	0.199267	0.999502	0.407235	0.513178	0.832404	0.0021588	-0.185362	0.699684
A_52_P134228	NM_028185	Lsm11	0	-0.0732905	0.650986	-0.021847	0.997617	-0.121197	0.999502	-0.0768277	0.89592	0.649141	0.00216104	-0.438025	0.102119
A_55_P2091551	NM_001285785	Arhgap9	1	-0.243555	0.309069	-0.144935	0.974769	0.052266	0.999502	-0.637995	0.189558	0.884912	0.00217704	-0.290506	0.531265
A_51_P234113	NM_172729	Nod1	1	0.124199	0.474844	0.175837	0.974769	0.108916	0.999502	0.0878434	0.894702	0.732609	0.00218175	-0.233393	0.546415
A_51_P200757	ENSMUST00000111790	Wdhd1	1	-0.0355099	0.95281	0.0227551	0.998688	0.130075	0.999502	-0.25936	0.869577	1.82245	0.00223051	0.0295882	0.984699
A_51_P466970	NM_146972	Olfr1233	0	-0.0274849	0.969806	0.0700478	0.997617	0.258722	0.999502	-0.411224	0.835016	2.20134	0.00224055	-0.405963	0.75763
A_55_P2038723	XM_003945951	Gm626	1	0.125193	0.693561	0.0650462	0.99343	0.156646	0.999502	0.153886	0.891453	1.24235	0.00225457	-0.310205	0.663182
A_30_P01024468	chr4:55593675-55629225_R		1	0.0468712	0.825403	0.0903896	0.979907	-0.235005	0.999502	0.285229	0.661109	0.755869	0.00230393	-0.25493	0.520345
A_55_P2103887	NM_001005860	Clec4a4	0	0.0128662	0.96853	-0.0534221	0.992758	0.125396	0.999502	-0.0333755	0.97603	0.98752	0.00230743	-0.0273596	0.973013
A_55_P2037613	NM_001163502	Elmsan1	0	0.0743977	0.768011	0.148715	0.974769	0.131247	0.999502	-0.056769	0.954072	0.93159	0.00230924	0.074083	0.905129
A_55_P2134491	NM_199446	Phkb	0	-0.0202292	0.940738	0.115003	0.976181	0.0747671	0.999502	-0.250457	0.762551	0.847138	0.00232752	-0.322665	0.441744
A_51_P245989	NM_009915	Ccr2	1	0.245412	0.40952	0.191011	0.974769	0.26544	0.999502	0.279786	0.800364	1.21993	0.00233349	-0.363352	0.585523
A_55_P2146520	NM_134148	Carns1	0	0.0603003	0.769427	0.0374145	0.994435	0.0509696	0.999502	0.0925168	0.893891	0.757409	0.00234566	0.156301	0.727084
A_55_P1965539	NM_026610	Ndufb4	0	-0.00362187	0.989952	0.0229019	0.997708	-0.00702666	0.999502	-0.0267409	0.979081	0.885952	0.00235298	0.15539	0.771629
A_52_P522427	NM_197944	Hsh2d	0	-0.117556	0.62921	-0.385514	0.974769	0.0657172	0.999502	-0.0328729	0.97615	0.974398	0.00235352	-0.321248	0.533532
A_30_P01030479	chr4:119967625-119978325_F		0	-0.0547887	0.785161	-0.0230784	0.997617	-0.163008	0.999502	0.0217203	0.979552	0.732711	0.00235352	-0.334656	0.325877
A_66_P114102	NM_001001806	Zfp36l2	0	-0.0776467	0.600389	0.0125177	0.998688	0.0551203	0.999502	-0.300578	0.500908	0.595055	0.0024233	-0.450153	0.0643757
A_55_P2096797	NM_001040696	Nlrp1b	0	-0.17189	0.751547	0.187005	0.986649	0.215747	0.999502	-0.918422	0.572891	2.02479	0.0024255	-0.545076	0.634702
A_55_P2006668	NM_175356	Pi4kb	0	0.0399726	0.889955	-0.0482119	0.994435	0.20177	0.999502	-0.0336403	0.975257	0.965773	0.0024348	-0.565079	0.174252
A_51_P123405	NM_009772	Bub1	0	0.039926	0.849434	0.101901	0.974862	-0.0180961	0.999502	0.0359735	0.964689	0.727343	0.00245479	0.0928193	0.839368
A_55_P2162945	ENSMUST00000146428	Nit1	0	0.0330058	0.898224	0.0899202	0.983467	0.00771126	0.999502	0.00138579	0.99895	0.848051	0.00245479	-0.412053	0.291757
A_51_P121818	NM_016781	Prkag1	0	0.00717033	0.979601	0.0120015	0.998688	0.129653	0.999502	-0.120144	0.868385	0.822054	0.00246583	-0.496284	0.157481
A_55_P2037667	ENSMUST00000056401		0	0.194391	0.382709	0.311012	0.974769	0.0319892	0.999502	0.240173	0.77434	0.880295	0.00247309	-0.0373642	0.955692
A_51_P358303	NM_147040	Olfr1351	0	0.336858	0.394336	0.386799	0.974769	0.395583	0.999502	0.228192	0.869676	1.58578	0.0024748	-0.449622	0.612811
A_55_P2163098	NM_134066	Akr1c18	0	0.143836	0.576648	0.11481	0.982796	0.226483	0.999502	0.0902161	0.929455	1.03813	0.00250881	0.208903	0.736758
A_51_P221625	NM_145465	Stk24	0	0.0994869	0.643108	0.161336	0.974769	-0.0435162	0.999502	0.180641	0.814118	0.845831	0.0025202	-0.477977	0.197292
A_55_P1974636	NM_001220498	Gm14625	0	0.175174	0.399843	0.134238	0.974769	0.121208	0.999502	0.270076	0.740962	0.832425	0.00271776	-0.191001	0.698024
A_55_P1977422	ENSMUST00000138502	Rps20	0	0.104887	0.672489	0.148249	0.974769	0.23583	0.999502	-0.0694169	0.943365	0.959176	0.00275387	-0.17383	0.767535
A_51_P206475	NM_029667	Lce1i	0	0.218234	0.451136	0.315955	0.974769	0.304696	0.999502	0.0340523	0.98067	1.18275	0.00276	0.424048	0.495544
A_51_P436447	NM_172458	Zfp871	0	-0.054919	0.810214	-0.0458105	0.992758	0.0349714	0.999502	-0.153918	0.835016	0.801648	0.00281945	-0.0311763	0.959893
A_30_P01031157	chr17:3198868-3394643_F		0	0.0598571	0.76211	0.0330104	0.995629	0.0372951	0.999502	0.109266	0.864332	0.716186	0.00283577	0.124484	0.776837
A_30_P01032557	chr4:128241262-128242741_F		0	0.0983775	0.667285	0.0454102	0.994388	0.0721495	0.999502	0.177573	0.826502	0.884153	0.00283729	0.0437899	0.948171
A_51_P262230	NM_145466	Ggact	0	0.145941	0.381513	0.213495	0.974769	0.14122	0.999502	0.0831065	0.890924	0.648634	0.0028541	0.270566	0.400366
A_55_P2301995	AK052951	D930002L09Rik	0	-0.128279	0.607772	-0.102807	0.983708	-0.0741372	0.999502	-0.207893	0.817338	0.983823	0.00290656	0.514873	0.257707
A_30_P01030843	chr10:122410471-122422759_F		0	-0.138914	0.392451	-0.156902	0.974769	-0.0178805	0.999502	-0.241959	0.674478	0.6356	0.00297262	-0.241014	0.463256
A_55_P2117222	BC147847	Lhfpl5	0	-0.177026	0.37882	-0.0563426	0.989462	-0.217687	0.999502	-0.257049	0.738232	0.775047	0.00297262	-0.321209	0.405921
A_51_P205850	NM_146371	Olfr1450	0	0.228144	0.355567	0.165055	0.974769	0.171448	0.999502	0.34793	0.685868	0.928603	0.00299692	0.219529	0.692527
A_55_P2018557	A_55_P2018557		1	0.0275765	0.944518	0.182766	0.974769	0.182042	0.999502	-0.282078	0.800547	1.1957	0.00301267	0.367848	0.583948
A_55_P2024639	NM_022313	Eral1	0	0.0695024	0.704422	0.0551891	0.98833	0.0957518	0.999502	0.0575662	0.933168	0.685495	0.00305249	-0.0759064	0.865801
A_55_P2178568	NM_001205236	Arhgap27	1	0.156514	0.531578	0.049744	0.994992	0.177133	0.999502	0.242665	0.796979	1.00346	0.00305452	-0.137845	0.82916
A_55_P2002745	JX120343		0	-0.182482	0.384171	-0.0984738	0.980542	-0.133137	0.999502	-0.315836	0.661263	0.810148	0.00306286	-0.0949038	0.858552
A_55_P2115607	NM_027078	Ikbip	0	0.140608	0.438849	0.239901	0.974769	0.0750839	0.999502	0.106838	0.870696	0.730792	0.00307952	-0.22328	0.588262
A_55_P2156002	NM_133354	Sumo2	0	0.351713	0.212499	0.38512	0.974769	0.480527	0.999502	0.189491	0.83804	0.998927	0.00308937	-0.152695	0.80679
A_55_P2308738	NM_177718	Mb21d2	0	-0.0725803	0.834513	-0.013204	0.998688	0.00813111	0.999502	-0.212668	0.844064	1.18879	0.00312918	-0.424429	0.506559
A_55_P2152872	NM_054071	Fgfrl1	0	0.249607	0.246706	0.101664	0.978319	0.220385	0.999502	0.42677	0.428313	0.753477	0.00327694	-0.395075	0.265263
A_52_P78770	NM_144807	Chpt1	0	0.119215	0.605962	0.162198	0.974769	0.165561	0.999502	0.0298873	0.97772	0.897602	0.00327694	-0.00858223	0.991261
A_55_P2361731	BU848224	AW047481	0	0.194747	0.339711	0.229652	0.974769	0.145645	0.999502	0.208943	0.77233	0.732166	0.00333957	-0.159254	0.723136
A_55_P1999274	A_55_P1999274		0	-0.207008	0.339711	-0.0193032	0.998178	-0.20272	0.999502	-0.399001	0.51666	0.779804	0.00334804	0.0869987	0.866082
A_55_P2119420	NM_026612	Ndufb2	0	-0.221352	0.371894	-0.272779	0.974769	-0.181924	0.999502	-0.209352	0.812542	0.936136	0.00335975	-0.335962	0.508879
A_52_P127130	NM_031195	Msr1	0	0.172743	0.394336	0.192897	0.974769	0.223049	0.999502	0.102284	0.891341	0.784806	0.0033964	-0.0885181	0.865036
A_55_P2085391	A_55_P2085391		0	0.20817	0.216181	0.290828	0.974769	0.116773	0.999502	0.21691	0.695723	0.58844	0.00341632	0.0439382	0.916885
A_30_P01028065	chr8:40100925-40196350_F		1	0.179757	0.292007	0.313201	0.974769	0.163946	0.999502	0.0621231	0.916378	0.595763	0.00342109	0.197599	0.554438
A_55_P1977003	TC1734175		0	-0.0926648	0.579424	-0.113414	0.974769	-0.0946223	0.999502	-0.0699582	0.913326	0.649974	0.00342945	-0.249264	0.467739
A_51_P436342	NM_008268	Hoxb5	0	0.129629	0.397113	0.146332	0.974769	0.178406	0.999502	0.0641482	0.913067	0.592707	0.00344948	-0.0659986	0.866846
A_55_P2045711	ENSMUST00000098595		0	-0.0113376	0.963019	0.0635286	0.987487	-0.0486153	0.999502	-0.0489261	0.949347	0.709253	0.00345277	-0.0897083	0.84872
A_55_P2078088	NM_001164420	Pqlc1	1	0.199678	0.397451	0.125331	0.977836	0.196348	0.999502	0.277356	0.764636	0.913241	0.00349579	-0.175366	0.760654
A_51_P190886	NM_026718	Ankrd13a	0	0.145781	0.367079	0.0353712	0.992758	0.224941	0.999502	0.177032	0.768628	0.604973	0.00351124	-0.306768	0.29111
A_52_P471395	NM_008338	Ifngr2	0	0.151373	0.387859	0.21242	0.974769	0.0725006	0.999502	0.169196	0.794033	0.669486	0.00353852	-0.115709	0.783922
A_55_P2023707	NM_001081557	Camta1	0	-0.0927492	0.82466	0.187338	0.978622	-0.0709025	0.999502	-0.394683	0.777663	1.41324	0.00359092	0.451977	0.575785
A_55_P2123854	NM_001039198	Zfhx2	0	0.0954735	0.654307	0.103887	0.979023	0.116825	0.999502	0.0657087	0.935699	0.803643	0.00359363	0.0477153	0.937127
A_30_P01029297	chr5:31856417-31916414_F		0	0.119743	0.467517	0.175618	0.974769	0.266923	0.999502	-0.0833106	0.894591	0.654399	0.00360502	-0.325101	0.305004
A_52_P650387	NM_001045530	Ccnjl	0	0.298803	0.0812157	0.263512	0.974769	0.205871	0.999502	0.427024	0.29335	0.630944	0.00363128	0.0313666	0.949761
A_30_P01025622	chr6:131263850-131314850_F		0	0.186696	0.456267	0.1893	0.974769	-0.0463755	0.999502	0.417163	0.638567	0.991541	0.00365825	0.338286	0.542213
A_55_P1971093	NAP096516-001		0	0.0607525	0.803174	-0.0537687	0.9924	0.171843	0.999502	0.0641828	0.941136	0.828755	0.00382658	-0.220333	0.66295
A_55_P1967473	ENSMUST00000090277	Efcab1	0	0.141033	0.651797	0.314503	0.974769	0.110061	0.999502	-0.00146626	0.999087	1.16971	0.0038678	-0.192204	0.798121
A_55_P2025268	NM_001161111	Pqlc3	1	0.279455	0.350059	0.225935	0.974769	0.410676	0.999502	0.201754	0.841289	1.07711	0.00391765	-0.226835	0.738845
A_51_P183912	NM_016671	Il27ra	0	0.171395	0.362362	0.182798	0.974769	0.243178	0.999502	0.0882094	0.895775	0.69349	0.00391775	-0.128412	0.77226
A_30_P01027565	chr17:13806767-13824342_F		0	0.150341	0.419712	0.105534	0.975283	0.0420656	0.999502	0.303422	0.644596	0.724347	0.00398151	0.00750726	0.990676
A_55_P2033660	NM_001024385	Crls1	0	0.216134	0.311737	0.232941	0.974769	0.317308	0.999502	0.0981533	0.891153	0.73231	0.00428268	-0.412147	0.239103
A_30_P01021839	chr5:124667541-124700029_R		0	0.0533818	0.8132	0.0372167	0.995315	0.176803	0.999502	-0.0538743	0.949022	0.752851	0.00431313	-0.117686	0.810978
A_66_P124715	NM_011145	Ppard	0	0.0292419	0.874853	-0.225191	0.974769	0.320727	0.999502	-0.00781073	0.991281	0.589687	0.00437156	-0.130904	0.726889
A_55_P1965273	NM_153391	Wdr19	0	0.144308	0.726841	0.163365	0.983467	0.449084	0.999502	-0.179525	0.901872	1.45844	0.00438966	0.0428555	0.973666
A_55_P2166713	NR_045894	Gm13446	0	-0.113144	0.669548	0.12308	0.980542	0.086604	0.999502	-0.549116	0.464657	0.971759	0.00441695	-0.36361	0.503208
A_30_P01030489	chr4:11899775-11931875_F		0	-0.00435844	0.985152	-0.0218748	0.997617	0.313932	0.999502	-0.305132	0.583525	0.643025	0.00446351	-0.16325	0.685316
A_55_P1961620	NM_011912	Vax2	1	0.296827	0.210286	0.416507	0.974769	0.391642	0.999502	0.0823313	0.921644	0.799672	0.00458627	-0.407619	0.306456
A_30_P01019768	chrX:130742592-130744509_R		0	0.0870806	0.765616	0.180654	0.974769	0.280463	0.999502	-0.199875	0.836368	0.996653	0.00460714	0.296427	0.623542
A_55_P2011887	NM_010617	Kif13a	0	0.25249	0.285582	0.300059	0.974769	0.308013	0.999502	0.149398	0.843569	0.794967	0.00460714	-0.0180413	0.979982
A_55_P1952071	NM_153288	Npb	0	0.057402	0.824498	0.191264	0.974769	0.0646368	0.999502	-0.0836946	0.924287	0.846549	0.00467461	0.017011	0.982724
A_55_P2402392	AK136855	A530083I20Rik	1	0.360957	0.319961	0.285345	0.974769	0.231626	0.999502	0.565901	0.609977	1.23105	0.00469945	0.123027	0.887387
A_55_P2165939	NM_001166282	Ccdc33	0	0.0299117	0.90044	-0.0561361	0.989462	0.120761	0.999502	0.0251104	0.977738	0.721817	0.00489833	-0.300911	0.43932
A_52_P198019	NM_027376	Fuz	1	-0.0112636	0.971436	-0.201695	0.974769	0.0786719	0.999502	0.0892321	0.921644	0.859851	0.00493411	-0.435495	0.316318
A_55_P2138600	NM_001163776	Tmprss3	0	-0.154793	0.554759	-0.0177137	0.998688	-0.183518	0.999502	-0.263146	0.791783	0.986991	0.00494109	-0.173369	0.78906
A_55_P2005335	NM_001190373	Kcng2	0	0.137471	0.531683	0.227693	0.974769	0.00971336	0.999502	0.175006	0.83152	0.830098	0.00507599	0.546078	0.156823
A_55_P2070373	NM_201374	Ccdc155	0	0.0583017	0.860906	0.282411	0.974769	0.143774	0.999502	-0.25128	0.810476	1.04363	0.00526334	0.196572	0.775407
A_55_P2111399	NM_001129803	Pcp2	0	0.0679436	0.729782	0.0214294	0.997617	-0.0109598	0.999502	0.193361	0.783704	0.678939	0.00529574	-0.124616	0.781019
A_30_P01029591	chr2:175543425-175603300_F		0	0.368783	0.137937	0.324945	0.974769	0.392011	0.999502	0.389392	0.623524	0.854313	0.00535357	0.0144839	0.985336
A_51_P386899	NM_145447	Mfsd7c	1	-0.254854	0.170101	0.0339192	0.994602	-0.173501	0.999502	-0.624979	0.0703823	0.626013	0.00552397	-0.471007	0.102576
A_52_P557430	NM_001135198	Ccdc36	1	0.307128	0.25274	0.320722	0.974769	0.217115	0.999502	0.383548	0.644596	0.879598	0.00558487	-0.10654	0.863382
A_55_P2150377	AK136433		0	-0.275063	0.16856	-0.308057	0.974769	-0.0895271	0.999502	-0.427606	0.388698	0.671944	0.0056248	-0.138596	0.756635
A_30_P01029172	chr8:74431707-74442440_F		0	0.258194	0.360559	0.0744445	0.990144	0.30684	0.999502	0.393298	0.691553	0.992547	0.00563334	-0.207605	0.753239
A_55_P1983235	NM_026775	Tmed10	0	-0.268322	0.269651	-0.155996	0.974769	-0.288229	0.999502	-0.360742	0.628779	0.795311	0.00564769	-0.0128146	0.985938
A_55_P2096101	AK020848	Cyp20a1	0	0.16026	0.379204	0.114651	0.974769	0.15385	0.999502	0.212278	0.763986	0.649413	0.00574089	-0.119409	0.783028
A_55_P2003931	BC093506	Anp32b	0	-0.134472	0.446465	-0.097919	0.97744	-0.198667	0.999502	-0.106829	0.868363	0.661143	0.00574089	-0.00952092	0.987735
A_51_P324572	NM_009818	Ctnna1	0	0.0535457	0.78359	0.313547	0.974769	-0.143628	0.999502	-0.0092822	0.990433	0.639499	0.00582664	-0.14878	0.722875
A_30_P01032046	chr1:72291663-72291749_F		0	0.197444	0.398687	0.3909	0.974769	0.197767	0.999502	0.00366567	0.997203	0.852304	0.00587132	-0.207662	0.709408
A_55_P2181222	NM_001162938	Pydc3	0	0.229533	0.284815	0.220605	0.974769	0.173431	0.999502	0.294564	0.661557	0.69914	0.00592367	-0.289969	0.458167
A_30_P01030758	chr18:79286360-79304510_R		0	0.0565293	0.771243	0.220531	0.974769	0.20157	0.999502	-0.252512	0.695723	0.640583	0.00592367	0.0108513	0.98569
A_55_P2127194	NAP022003-001		0	0.266727	0.278454	0.324061	0.974769	0.31498	0.999502	0.161139	0.84038	0.80259	0.00592367	-0.459493	0.254629
A_55_P1972892	A_55_P1972892		0	-0.11353	0.521372	-0.0769746	0.983467	-0.158982	0.999502	-0.104633	0.869903	0.658229	0.00593337	-0.0970581	0.830881
A_51_P384402	NM_019454	Dll4	1	-0.0288455	0.912332	-0.015168	0.998688	0.144358	0.999502	-0.215727	0.788406	0.764191	0.0059562	-0.0681701	0.904942
A_55_P1961099	NM_175029	Atg4c	0	0.28719	0.246706	0.359635	0.974769	0.283075	0.999502	0.21886	0.792847	0.805964	0.00604256	-0.0327635	0.962238
A_55_P2023344	A_55_P2023344		0	0.230764	0.326226	0.233228	0.974769	0.284677	0.999502	0.174386	0.822856	0.775575	0.00604256	-0.268173	0.569374
A_55_P2065325	NM_028014	2310067B10Rik	0	-0.0958829	0.696657	-0.0275375	0.997617	-0.180243	0.999502	-0.0798686	0.931922	0.849753	0.00628783	-0.117763	0.844583
A_55_P2094632	A_55_P2094632		0	0.169916	0.356745	0.179442	0.974769	0.149048	0.999502	0.181258	0.788406	0.636819	0.00630048	-0.448568	0.138347
A_55_P2069674	NM_146295	Olfr446	0	0.132331	0.523418	0.133223	0.974769	0.253633	0.999502	0.0101367	0.991648	0.763282	0.00639704	-0.227671	0.640139
A_55_P2041614	NM_001048176	Cerkl	0	0.0862722	0.675289	-0.00128281	0.999071	0.18578	0.999502	0.0743192	0.923452	0.717461	0.00645743	-0.173907	0.714498
A_55_P2032184	NM_198660	E230008N13Rik	0	0.0516493	0.824498	0.219739	0.974769	0.19403	0.999502	-0.25882	0.746384	0.731187	0.00653452	0.0268405	0.966407
A_51_P468020	NM_026648	Dnaaf1	1	0.212407	0.296278	0.211411	0.974769	0.0735176	0.999502	0.352293	0.543045	0.65673	0.00669329	0.30949	0.38825
A_55_P2026715	NM_175111	Hspbap1	0	0.322278	0.232516	0.271596	0.974769	0.433519	0.999502	0.261717	0.778955	0.870745	0.00674646	-0.431002	0.356226
A_55_P2127421	AK087324	Gm9868	0	0.23079	0.317511	0.27996	0.974769	0.112025	0.999502	0.300385	0.695723	0.748306	0.00681442	-0.00483946	0.994672
A_55_P2116391	NM_146151	Tesk2	0	0.318686	0.428633	0.376692	0.974769	0.3401	0.999502	0.239265	0.869051	1.46724	0.00684305	-0.439838	0.641645
A_51_P216219	NM_007982	Ptk2	1	-0.0328145	0.968747	0.243599	0.985447	0.174589	0.999502	-0.516631	0.819066	2.22023	0.006878	0.0169962	0.993838
A_51_P252199	NM_146234	Mmgt1	0	-0.0166474	0.943483	-0.0791745	0.982796	0.050224	0.999502	-0.0209919	0.980319	0.639497	0.00690223	-0.477407	0.117643
A_55_P1980883	NM_001146351	Ephb6	0	-0.0249464	0.913708	0.0163571	0.998688	-0.0291373	0.999502	-0.0620588	0.932629	0.657836	0.00690936	-0.377075	0.265957
A_55_P1981474	TC1760698		0	0.0339503	0.863399	0.118299	0.974769	0.128276	0.999502	-0.144725	0.813816	0.59675	0.0069381	-0.311095	0.323981
A_30_P01022457	chr8:124355710-124401160_F		0	0.438965	0.236325	0.370624	0.974769	0.526296	0.999502	0.419977	0.749377	1.18764	0.00704363	-0.539877	0.412876
A_52_P477819	NM_010443	Hmox2	0	0.00375927	0.988169	-0.12245	0.974769	0.0998496	0.999502	0.0338779	0.968321	0.669606	0.00705314	-0.24416	0.549814
A_55_P1980611	NM_001167994	Trmt2b	1	-0.358846	0.364964	-0.232591	0.974769	-0.0512078	0.999502	-0.792738	0.486972	1.35909	0.00709936	-0.509641	0.535139
A_55_P2127683	NM_027500	4933434E20Rik	1	0.19561	0.59148	0.263307	0.974769	0.396886	0.999502	-0.0733635	0.964241	1.28767	0.00721056	-0.134055	0.889378
A_51_P218953	NM_172385	Zfp536	1	0.382325	0.26245	0.564574	0.974769	0.239369	0.999502	0.343033	0.7704	1.08436	0.00726325	0.312923	0.661775
A_52_P17982	NM_029792	B3gat1	0	0.0382858	0.877887	-0.050807	0.992645	0.0638209	0.999502	0.101844	0.895775	0.739232	0.00731345	0.295468	0.5014
A_30_P01023156	chr11:95561419-95574068_R		0	-0.0815166	0.690925	-0.0117552	0.998688	0.00749138	0.999502	-0.240286	0.755317	0.696188	0.00731921	-0.467022	0.172368
A_51_P248160	NM_153097	Trim60	0	-0.051481	0.893545	-0.0862085	0.990144	0.0826977	0.999502	-0.150932	0.898398	1.11775	0.00735101	-0.520722	0.402959
A_55_P2030736	NM_013883	Scmh1	0	0.3616	0.0815445	0.221683	0.974769	0.313643	0.999502	0.549472	0.23933	0.70045	0.00738272	0.145643	0.763915
A_30_P01030886	chrX:121004130-121007360_R		1	0.0758004	0.69077	0.00153198	0.998756	0.138767	0.999502	0.0871019	0.898632	0.646385	0.00738272	-0.117099	0.794044
A_30_P01019113	chr4:105035450-105059250_F		0	0.155951	0.416022	0.0188206	0.998178	0.180092	0.999502	0.26894	0.714427	0.686531	0.00749192	-0.00183882	0.997748
A_30_P01024568	chr10:66574421-66575488_F		1	0.31285	0.254231	0.163356	0.974769	0.336318	0.999502	0.438875	0.583499	0.865554	0.00750373	-0.438982	0.349978
A_55_P1956632	A_55_P1956632		0	0.418649	0.165814	0.4193	0.974769	0.455322	0.999502	0.381324	0.716412	0.979142	0.00752103	-0.558346	0.27657
A_52_P493519	NM_001190325	Igll1	0	0.225953	0.455855	0.190202	0.974769	0.202565	0.999502	0.285092	0.804357	1.09558	0.00752103	-0.113143	0.890915
A_55_P2141689	NAP061142-1		0	-0.0564538	0.911732	0.231084	0.974862	0.0396343	0.999502	-0.44008	0.779166	1.44013	0.00760157	-0.550336	0.531085
A_30_P01027381	chr7:140012897-140014750_R		0	0.144695	0.401828	0.122566	0.974769	0.143926	0.999502	0.167594	0.796456	0.609808	0.00763092	-0.33332	0.30349
A_55_P2060630	NM_027886	Stk11ip	0	-0.177639	0.371595	-0.128431	0.974769	-0.0705619	0.999502	-0.333924	0.603038	0.677594	0.00763207	-0.360059	0.320891
A_55_P2174067	NM_145475	Cerk	0	-0.190332	0.411886	-0.152553	0.974769	-0.127506	0.999502	-0.290937	0.754245	0.824317	0.00766271	0.0167196	0.983769
A_55_P2017441	ENSMUST00000151019	Tdp1	0	0.0982707	0.743973	-0.0817667	0.989462	0.0284013	0.999502	0.348178	0.751863	0.979591	0.00768786	-0.231965	0.729487
A_30_P01028995	chr18:38776580-38841080_F		0	0.162013	0.477589	0.370653	0.974769	0.377358	0.999502	-0.26197	0.771779	0.825235	0.00768971	-0.0817685	0.896437
A_30_P01020505	chr6:52046805-52072744_R		1	0.12124	0.581573	0.0938877	0.983467	0.177772	0.999502	0.0920608	0.913326	0.771881	0.00783231	-0.0877961	0.878062
A_52_P79506	NM_001024928	Zfp667	0	0.122778	0.642483	0.224046	0.974769	0.189588	0.999502	-0.0453006	0.969645	0.906016	0.00793123	0.102739	0.878342
A_52_P221588	NM_001034100	Gm5382	0	-0.211117	0.421589	-0.145296	0.977397	-0.16574	0.999502	-0.322316	0.761312	0.936087	0.00793703	-0.385757	0.489843
A_55_P2013336	NM_010790	Melk	0	-0.334022	0.267812	-0.295353	0.974769	-0.50082	0.999502	-0.205894	0.834886	0.942327	0.00794556	-0.00723298	0.993961
A_55_P1988789	NM_019811	Acss2	0	-0.387007	0.234096	-0.28729	0.974769	-0.207222	0.999502	-0.666509	0.409117	1.02312	0.00801793	0.181199	0.800957
A_30_P01019687	chr8:124355710-124401160_R		1	0.0334049	0.904186	-0.000346351	0.999844	0.205214	0.999502	-0.104653	0.900998	0.782544	0.00804979	0.00594404	0.993961
A_51_P194525	NM_007441	Alx3	0	0.00408779	0.986815	-0.0593565	0.988287	0.124198	0.999502	-0.0525785	0.9448	0.648296	0.00806834	-0.0482687	0.926917
A_51_P207801	ENSMUST00000097955	Cachd1	0	0.290347	0.181267	0.36155	0.974769	0.234578	0.999502	0.274914	0.711563	0.690554	0.00809434	-0.0445592	0.938528
A_51_P343851	NM_001013025	Tgfbrap1	0	0.18683	0.346101	0.11018	0.974769	0.063779	0.999502	0.38653	0.483709	0.644627	0.00831345	0.135519	0.765291
A_55_P2109842	NM_134175	Vmn1r6	1	0.169175	0.537426	0.161352	0.974769	0.222321	0.999502	0.123851	0.906761	0.968117	0.00843073	0.582691	0.252039
A_51_P498772	NM_144953	1700019D03Rik	0	-0.0652238	0.766483	-0.109911	0.976238	-0.132284	0.999502	0.0465231	0.956933	0.692904	0.00843747	-0.093018	0.856946
A_51_P126198	NM_010019	Dapk2	0	-0.0882407	0.622142	0.0960539	0.97744	0.0671576	0.999502	-0.427934	0.362243	0.614227	0.00847777	-0.0850406	0.852378
A_55_P1963570	NM_146331	Olfr954	0	-0.0337842	0.919553	0.105492	0.984819	0.178889	0.999502	-0.385734	0.690143	0.915886	0.00870829	-0.175338	0.786254
A_51_P315795	NM_009451	Tubb4a	0	0.238494	0.385415	0.169927	0.974769	0.281201	0.999502	0.264354	0.794033	0.93447	0.00873643	0.418266	0.442057
A_52_P526513	NR_040278	E230016M11Rik	0	-0.00527736	0.988938	0.0747244	0.990239	0.0878222	0.999502	-0.178379	0.857053	0.973679	0.0087745	-0.212245	0.75763
A_55_P2238406	NR_028126	6330407A03Rik	0	-0.346353	0.358688	-0.296295	0.974769	-0.0896257	0.999502	-0.653138	0.577914	1.24647	0.00885301	-0.573848	0.425186
A_51_P507974	NM_025686	Brf2	0	-0.068528	0.857164	-0.118854	0.986728	-0.0317591	0.999502	-0.054971	0.969959	1.11752	0.00890186	-0.263171	0.736208
A_55_P2046504	ENSMUST00000095105		0	0.205369	0.612116	0.263527	0.974769	0.277803	0.999502	0.0747768	0.967104	1.38256	0.00892658	0.034342	0.979881
A_55_P2127174	NM_170759	Zfp628	0	-0.0142599	0.961208	-0.167616	0.974769	-0.0180116	0.999502	0.142848	0.854901	0.762775	0.00896721	-0.301187	0.526332
A_51_P442053	NM_008959	Ptdss1	0	0.192429	0.369731	0.352546	0.974769	0.0733249	0.999502	0.151418	0.84038	0.711876	0.00922726	0.437363	0.247071
A_30_P01019025	chr8:122920901-123008463_F		0	0.226954	0.397571	0.123683	0.982196	0.156515	0.999502	0.400664	0.679535	0.917362	0.00939486	-0.151977	0.820176
A_52_P175304	NM_013771	Yme1l1	0	0.138556	0.717399	0.258308	0.974769	0.419515	0.999502	-0.262156	0.84038	1.23304	0.00948175	0.0560051	0.959835
A_30_P01027399	chr2:174991757-174997818_R		0	0.390156	0.394209	0.344372	0.974769	0.562944	0.999502	0.263153	0.869799	1.55203	0.00957675	-0.451043	0.673865
A_55_P2317332	AV253635	C030013C21Rik	0	-0.0241089	0.941162	0.00655002	0.998688	0.0765475	0.999502	-0.155424	0.859364	0.852897	0.00958007	0.157943	0.79777
A_55_P2354336	AK157552		1	-0.187287	0.573278	0.1841	0.976029	-0.000699907	0.99992	-0.745262	0.419895	1.13687	0.00965	-0.320898	0.683718
A_30_P01019973	chr2:174088550-174109425_F		0	-0.0318138	0.889129	-0.0633811	0.98793	0.114399	0.999502	-0.146459	0.832965	0.641992	0.00990391	-0.14383	0.754348
A_52_P595642	NM_172396	Smim7	0	0.0594736	0.794797	0.115617	0.974862	0.0346685	0.999502	0.0281353	0.975878	0.693594	0.00998644	-0.183964	0.704488
A_55_P2027127	NM_001160412	Triml2	0	0.11799	0.688305	0.0206648	0.998688	0.499971	0.999502	-0.166666	0.868363	0.958968	0.010001	-0.329072	0.604676
A_55_P1976754	NM_008907	Ppia	0	0.0672836	0.803361	0.269391	0.974769	0.149419	0.999502	-0.216959	0.806822	0.812675	0.0100031	-0.0134674	0.986467
A_52_P265556	U41439		0	-0.0526489	0.857747	-0.0702547	0.989526	-0.0446527	0.999502	-0.0430392	0.969779	0.847856	0.0100385	-0.344624	0.517607
A_52_P305279	NM_001033272	Spata13	0	0.434765	0.354319	0.406192	0.974769	0.369445	0.999502	0.528658	0.763986	1.50994	0.010046	0.135884	0.91172
A_30_P01029937	chr12:110973190-110987668_F		0	0.222901	0.292007	0.130409	0.974769	0.232288	0.999502	0.306006	0.64069	0.644635	0.0100506	0.0418439	0.940861
A_55_P1971834	NM_172979	Muc15	0	0.391213	0.340779	0.22865	0.974769	0.41137	0.999502	0.533619	0.706229	1.28836	0.0100506	-0.480711	0.564978
A_55_P2092747	ENSMUST00000179907		0	0.287898	0.15388	0.313707	0.974769	0.314433	0.999502	0.235554	0.748759	0.631047	0.0100506	0.105648	0.820037
A_30_P01026395	chr2:155298877-155303251_F		0	0.176952	0.401434	0.130765	0.974769	0.111043	0.999502	0.289048	0.71907	0.717315	0.0101292	-0.111992	0.833557
A_51_P284466	NM_023910	Tsc22d4	1	-0.0895225	0.613131	0.00228603	0.998756	-0.0273863	0.999502	-0.243467	0.712314	0.593329	0.0102629	0.0364586	0.944615
A_66_P134674	NM_001285831	Far1	1	0.227127	0.353854	0.120651	0.978622	0.276238	0.999502	0.284492	0.754943	0.783746	0.01027	-0.338345	0.48069
A_55_P2159875	NM_011760	Zfp54	1	0.147138	0.406116	0.0392946	0.992758	0.219342	0.999502	0.182778	0.788406	0.60256	0.01027	-0.417432	0.18055
A_55_P2054663	NM_053091	Cox4i2	0	-0.12359	0.494106	-0.0659436	0.987487	-0.0400283	0.999502	-0.264799	0.697751	0.626956	0.0103153	0.017102	0.978259
A_55_P2068125	NM_026793	Myct1	0	-0.2283	0.464405	0.0563037	0.996811	-0.215826	0.999502	-0.525379	0.633808	1.0808	0.0104993	-0.191797	0.807843
A_55_P2064578	NM_008857	Prkci	0	-0.0584507	0.775144	-0.0222841	0.997617	0.128029	0.999502	-0.281097	0.666712	0.622612	0.01058	-0.0626271	0.899859
A_30_P01030299	chr16:4867322-4874772_R		0	-0.0609235	0.752882	-0.101239	0.974769	-0.00350074	0.999502	-0.0780305	0.908387	0.599301	0.0106454	-0.112718	0.797764
A_52_P621739	NM_019658	Shoc2	0	-0.025279	0.94362	0.123343	0.982796	0.126103	0.999502	-0.325283	0.763986	0.914239	0.0110825	0.200281	0.764743
A_55_P1955722	NM_001285884	Med15	1	0.09566	0.689119	0.152914	0.974769	0.10296	0.999502	0.0311055	0.976277	0.767912	0.0111113	-0.223764	0.679794
A_55_P2131719	M16677		0	-0.0714237	0.729586	0.0787119	0.984418	0.0549608	0.999502	-0.347944	0.579889	0.644837	0.0112878	0.127888	0.7862
A_55_P1998401	ENSMUST00000110869	Eif2ak4	1	0.385744	0.232605	0.521107	0.974769	0.34399	0.999502	0.292136	0.789977	0.97131	0.0113565	-0.106934	0.889994
A_55_P2004084	NM_028833	Iqce	0	0.226269	0.334857	0.394449	0.974769	0.109164	0.999502	0.175195	0.822522	0.712674	0.0115779	0.399736	0.321266
A_30_P01028962	chr1:33965074-34060850_R		0	-0.130501	0.455741	-0.202284	0.974769	0.0242506	0.999502	-0.213468	0.763986	0.595291	0.0117689	-0.0960958	0.831159
A_51_P151732	NM_019645	Pkp1	0	0.193189	0.806757	0.584186	0.974769	0.290461	0.999502	-0.29508	0.912203	2.31958	0.0117689	-0.454727	0.790476
A_66_P101819	ENSMUST00000135244	E030042O20Rik	0	-0.0327422	0.935078	-0.128246	0.983708	-0.062081	0.999502	0.0921002	0.941083	1.02852	0.0117752	-0.108554	0.896142
A_66_P122433	NM_029107	Fam228a	0	-0.0134393	0.970659	0.0613113	0.992758	0.137371	0.999502	-0.239001	0.811874	0.901464	0.0118186	-0.067051	0.93117
A_51_P357561	NM_026791	Fbxw9	0	-0.0225252	0.922447	0.000742379	0.99926	-0.0128903	0.999502	-0.0554277	0.938898	0.605281	0.0120376	-0.00170004	0.997748
A_55_P2074694	NM_001001804	Ephx4	0	-0.232375	0.426248	-0.0894948	0.989433	0.243714	0.999502	-0.851344	0.216145	0.983405	0.0121606	-0.20332	0.779356
A_55_P1972555	NM_009566	Zfp92	0	0.257504	0.366337	0.363221	0.974769	0.163206	0.999502	0.246084	0.810073	0.910161	0.0121859	-0.152502	0.824754
A_51_P510764	NM_178767	Agmo	0	0.189401	0.514918	0.347127	0.974769	0.397718	0.999502	-0.176644	0.867851	0.981623	0.0123326	-0.0610138	0.945849
A_55_P2070681	NM_172126	Adam1a	0	0.132051	0.653769	0.13843	0.980542	0.0947913	0.999502	0.162931	0.873071	0.947115	0.012378	-0.164041	0.819001
A_52_P157274	NM_001077190	Abi1	0	0.441437	0.203531	0.509442	0.974769	0.51498	0.999502	0.299889	0.796456	1.02889	0.0124735	-0.486098	0.437827
A_51_P386344	NM_172742	Mtmr10	0	0.210909	0.397113	0.0808044	0.988287	0.0631003	0.999502	0.488822	0.527077	0.815933	0.012543	0.26519	0.642395
A_55_P2054362	NM_009987	Cx3cr1	0	-0.0775612	0.743902	-0.0470494	0.99343	0.0933687	0.999502	-0.279003	0.746993	0.721663	0.0128192	-0.224928	0.661536
A_55_P1990815	NM_009341	Tcp10b	0	0.141234	0.646153	0.223683	0.974769	0.488836	0.999502	-0.288818	0.796456	0.988494	0.0128192	-0.0622472	0.945226
A_52_P496924	NM_173870	Mgat4a	1	0.372445	0.13107	0.369799	0.974769	0.173377	0.999502	0.574158	0.342535	0.758779	0.0128437	0.185813	0.739334
A_51_P489702	NM_133208	Zfp287	0	0.0693114	0.764013	0.149401	0.974769	0.0878963	0.999502	-0.0293627	0.975683	0.689035	0.0129778	-0.239119	0.614846
A_55_P2148554	ENSMUST00000141133		0	0.107688	0.703063	-0.0548351	0.994388	0.0328655	0.999502	0.345034	0.742812	0.879704	0.0129945	-0.0788256	0.91626
A_55_P2065253	A_55_P2065253		1	0.0446726	0.827611	0.0298659	0.997617	0.0325129	0.999502	0.0716392	0.917759	0.586163	0.0130115	-0.116309	0.790744
A_52_P143037	NM_176942	Gabra5	0	-0.00375998	0.990234	0.141041	0.974769	0.155682	0.999502	-0.308003	0.734101	0.759059	0.013146	-0.453002	0.294706
A_55_P2280089	AK140813	4930570B17Rik	0	0.132024	0.561252	0.177105	0.974769	0.276904	0.999502	-0.0579355	0.953321	0.749379	0.013167	-0.489626	0.238489
A_51_P413075	NM_175524	C130060K24Rik	0	0.188981	0.60061	0.0386036	0.997617	0.374251	0.999502	0.154088	0.909784	1.17135	0.0131961	-0.19436	0.828711
A_30_P01027853	chr7:112934153-112943178_R		0	0.232594	0.424973	0.430078	0.974769	0.35161	0.999502	-0.0839077	0.944975	0.967954	0.0133879	0.0421061	0.96416
A_51_P223929	NM_138679	Ash1l	0	-0.00779168	0.97651	-0.0233817	0.997617	-0.0239832	0.999502	0.0239899	0.978375	0.621101	0.0134302	0.305768	0.41703
A_55_P2167097	NM_001256052	Rslcan18	0	0.156905	0.575666	0.250487	0.974769	0.196164	0.999502	0.0240648	0.986029	0.913286	0.0135896	0.119682	0.869677
A_55_P1970675	NM_013709	Sh3yl1	0	0.132892	0.493318	0.0957357	0.980542	-0.0335881	0.999502	0.33653	0.622104	0.64705	0.0136838	0.29367	0.474209
A_55_P2012979	NM_008405	Itgb2l	0	0.0878078	0.66518	-0.0148952	0.998688	0.0895313	0.999502	0.188787	0.796934	0.640557	0.0138355	-0.192087	0.680308
A_55_P2045607	NM_207031	Ano7	0	0.244241	0.269196	0.202962	0.974769	0.151447	0.999502	0.378314	0.546112	0.639666	0.0139713	-0.0844147	0.869161
A_51_P243755	NM_011388	Slc10a2	0	-0.0125813	0.967485	-0.103924	0.982796	-0.0479847	0.999502	0.114165	0.893924	0.744516	0.0142614	-0.123638	0.830844
A_30_P01033012	chr3:78982395-79094345_R		1	0.270291	0.216181	0.187313	0.974769	0.164016	0.999502	0.459542	0.386064	0.634717	0.0142911	-0.380324	0.299273
A_30_P01028790	chr14:78924115-78938125_F		0	0.222481	0.449933	0.430618	0.974769	0.499945	0.999502	-0.26312	0.812263	0.974338	0.0143	-0.187655	0.79983
A_55_P1993984	NM_133984	Hemk1	0	0.0575442	0.782453	0.157138	0.974769	0.0211081	0.999502	-0.0056133	0.994726	0.605536	0.0145261	-0.0335296	0.953557
A_30_P01033404	chr10:66559716-66647841_R		0	0.244497	0.268867	0.17682	0.974769	0.404778	0.999502	0.151893	0.834249	0.636507	0.01456	-0.127327	0.792669
A_52_P417990	NM_172754	Zfp868	0	0.239109	0.422276	0.423244	0.974769	0.025377	0.999502	0.268705	0.810576	0.977512	0.0146357	-0.460403	0.455259
A_55_P2047812	NM_001161855	4933416C03Rik	0	0.124643	0.522426	0.182967	0.974769	0.188742	0.999502	0.0022203	0.998339	0.639594	0.0148484	0.042767	0.942397
A_55_P2067362	ENSMUST00000034373	Dpep2	0	-0.102684	0.663372	0.00939049	0.998688	-0.0256392	0.999502	-0.291804	0.746993	0.736914	0.0150853	0.135005	0.81231
A_51_P424338	NM_008706	Nqo1	0	0.234308	0.472388	0.197882	0.974769	0.088499	0.999502	0.416543	0.754245	1.07594	0.0151091	-0.0537763	0.958801
A_52_P642836	NM_001099636	Pnmal2	0	0.129186	0.559864	-0.00598416	0.998688	0.296799	0.999502	0.0967431	0.909247	0.717305	0.0151493	0.22288	0.672841
A_55_P2081116	NM_001081120	Fam89a	1	0.329696	0.307143	0.14524	0.979023	0.347984	0.999502	0.495865	0.617266	0.932063	0.0152742	0.0780288	0.924576
A_30_P01022395	chr8:48476637-48492537_F		0	-0.093703	0.661886	-0.199009	0.974769	-0.13376	0.999502	0.0516597	0.954265	0.667429	0.0155227	0.0743218	0.894517
A_55_P2001068	A_55_P2001068		0	0.197269	0.564068	0.22303	0.974769	0.195886	0.999502	0.172891	0.892069	1.09975	0.0156053	0.266675	0.750655
A_55_P2119155	NM_001204875	Set	0	-0.0425956	0.863399	-0.000297255	0.999844	0.277209	0.999502	-0.404698	0.54075	0.669554	0.0156937	-0.571291	0.109267
A_30_P01023519	chr2:155269145-155303251_R		0	0.00125377	0.996092	0.116685	0.974769	-0.0364805	0.999502	-0.0764433	0.916314	0.600177	0.015822	0.367357	0.295043
A_55_P1994447	NM_173779	Sowahd	0	0.294116	0.328376	0.30005	0.974769	0.507734	0.999502	0.0745645	0.948619	0.870484	0.0160334	0.165924	0.805288
A_30_P01027861	chr5:125190100-125209625_R		0	0.0606953	0.831102	-0.0227389	0.998688	-0.0222225	0.999502	0.227047	0.80483	0.78841	0.0160442	-0.14242	0.817706
A_52_P571746	NM_001099631	Sh2d5	0	0.222313	0.511621	0.356645	0.974769	0.318748	0.999502	-0.0084522	0.995571	1.1017	0.0160446	-0.556453	0.416512
A_30_P01030579	chrX:11671167-11700242_F		0	0.131167	0.64599	0.00443029	0.998756	0.200185	0.999502	0.188886	0.849318	0.887643	0.016137	0.398534	0.496854
A_52_P417859	NM_025757	Gid4	0	0.130478	0.606066	0.187134	0.974769	0.0794747	0.999502	0.124827	0.893752	0.798495	0.0162101	0.406311	0.414323
A_51_P211341	NM_144545	Eif3j1	0	0.0304796	0.894951	-0.172549	0.974769	-0.0515638	0.999502	0.315551	0.624015	0.598649	0.0163927	-0.00369636	0.995227
A_55_P2098305	NM_026504	Coq5	0	0.0770085	0.752421	-0.0178104	0.998688	0.306748	0.999502	-0.0579125	0.951826	0.712013	0.0165108	0.0977328	0.866232
A_30_P01026581	chr5:125190100-125209625_F		0	0.0957984	0.649546	0.181929	0.974769	-0.165794	0.999502	0.271259	0.736331	0.651248	0.0166713	0.181169	0.712149
A_55_P1979526	NM_007670	Cdkn2b	1	-0.219937	0.467054	-0.0659751	0.99343	-0.0424377	0.999502	-0.551399	0.589936	0.98207	0.0167486	0.00591427	0.995237
A_30_P01024747	chr16:43623581-43642715_R		0	0.29356	0.356669	0.368657	0.974769	0.500821	0.999502	0.0112029	0.99346	0.960148	0.0169013	-0.26622	0.713721
A_55_P2163183	NM_001044382	Prok1	1	-0.141693	0.445305	0.0221832	0.997617	-0.200231	0.999502	-0.24703	0.740962	0.599034	0.0169548	0.0339217	0.95356
A_55_P2163877	NM_001163550	1700016H13Rik	0	0.44964	0.174512	0.491273	0.974769	0.414712	0.999502	0.442933	0.689801	0.952354	0.0174187	-0.0633751	0.94427
A_30_P01027842	chr19:53517903-53540753_F		0	0.414857	0.296576	0.319994	0.974769	0.518393	0.999502	0.406184	0.768628	1.12309	0.0175969	-0.249253	0.775306
A_55_P2069602	NM_001024702	C1ql4	0	0.0302777	0.911528	-0.0873513	0.984819	0.0168429	0.999502	0.161342	0.838491	0.685457	0.0176563	-0.435118	0.28298
A_55_P2026878	ENSMUST00000179907		0	0.193543	0.463231	0.143641	0.977889	0.271519	0.999502	0.165469	0.862994	0.849318	0.0177472	-0.484524	0.350593
A_55_P2039601	NM_001130149	Drosha	0	0.152186	0.602919	0.222339	0.974769	0.302492	0.999502	-0.0682732	0.956216	0.910469	0.0177872	-0.123273	0.870121
A_55_P2108773	NM_134041	4930427A07Rik	0	-0.15547	0.456597	-0.015844	0.998688	-0.160943	0.999502	-0.289624	0.724974	0.671163	0.0178173	-0.193858	0.702536
A_51_P201480	NM_213659	Stat3	0	0.10492	0.586503	0.124044	0.974769	0.195125	0.999502	-0.00440874	0.995658	0.602679	0.0179684	-0.436934	0.199267
A_51_P411297	NM_016714	Nup50	0	0.0235941	0.92166	-0.11741	0.974769	-0.0171344	0.999502	0.205327	0.776183	0.588613	0.0185314	-0.133215	0.772987
A_51_P193173	NM_146118	Slc25a25	0	0.0844231	0.752082	-0.0795506	0.988287	0.170028	0.999502	0.162792	0.852181	0.76654	0.0186011	-0.0781052	0.90739
A_51_P182471	NM_010160	Celf2	0	0.356926	0.0932133	0.35197	0.974769	0.398435	0.999502	0.320373	0.646104	0.623237	0.0194548	-0.141757	0.773402
A_55_P2043762	NM_026366	N6amt1	0	-0.0233947	0.968377	-0.0452762	0.997739	0.0886069	0.999502	-0.113515	0.951727	1.35163	0.0198362	-0.266057	0.805068
A_52_P543040	NM_028276	Utp14a	0	-0.0976679	0.642574	0.0885709	0.983467	-0.110391	0.999502	-0.271184	0.736331	0.631771	0.020532	0.138689	0.782576
A_55_P2076631	NM_001048207	Gypc	1	-0.242543	0.254841	-0.143021	0.974769	-0.114439	0.999502	-0.470168	0.345562	0.585167	0.0206313	-0.154194	0.738135
A_52_P469277	AF087578		0	0.179255	0.533437	0.211387	0.974769	0.16704	0.999502	0.159339	0.881073	0.89615	0.0209254	0.0178878	0.985813
A_55_P2097814	NM_146288	Olfr122	0	0.274084	0.285582	0.0873953	0.986062	0.409876	0.999502	0.324982	0.705379	0.702709	0.0210603	-0.024493	0.97485
A_55_P2391015	AK039287	A330015K06Rik	0	-0.351966	0.210464	-0.338702	0.974769	-0.147128	0.999502	-0.570066	0.415184	0.771637	0.0211779	-0.100281	0.878342
A_51_P500718	NM_007832	Dck	0	0.0359384	0.90044	0.0642847	0.990144	0.0337822	0.999502	0.00974831	0.992521	0.710013	0.0212069	-0.359054	0.443715
A_30_P01018623	chr5:124667541-124700029_F		1	0.233125	0.48133	0.105259	0.988957	0.164262	0.999502	0.429854	0.749377	1.04126	0.0212491	0.213285	0.799144
A_55_P2062558	NR_045282	Gm10433	0	0.091752	0.690518	0.130881	0.974769	0.0768254	0.999502	0.0675498	0.938237	0.673251	0.0215529	-0.0551261	0.93045
A_51_P142421	NM_138683	Rspo1	0	0.0265924	0.940707	-0.033517	0.997617	0.142947	0.999502	-0.0296525	0.981365	0.831686	0.022006	-0.250315	0.699089
A_52_P491544	NM_017464	Nedd9	0	0.315205	0.240521	0.306975	0.974769	0.187334	0.999502	0.451306	0.56348	0.733795	0.0220177	-0.33276	0.518649
A_51_P391367	NM_031182	Tfap4	0	0.166846	0.454995	0.186782	0.974769	0.183684	0.999502	0.13007	0.872796	0.694606	0.0220177	-0.295114	0.554342
A_51_P230098	NM_023209	Pbk	1	0.0757942	0.779007	0.0883315	0.986826	0.0610353	0.999502	0.0780159	0.934796	0.738564	0.0221587	-0.437818	0.346437
A_55_P2093241	NM_198631	Zc3h4	0	0.00421082	0.989142	0.0870853	0.986242	-0.00308644	0.999502	-0.0713664	0.93716	0.695679	0.0223761	-0.263325	0.611719
A_55_P2086746	NM_025473	Fam3a	0	0.0239028	0.946348	-0.0802626	0.989462	0.0125307	0.999502	0.13944	0.888181	0.814604	0.0224057	-0.472028	0.363952
A_51_P136888	NM_009029	Rb1	0	0.272016	0.390995	0.148546	0.980563	0.21751	0.999502	0.44999	0.695723	0.946887	0.0227031	0.309508	0.675549
A_51_P354165	NM_011318	Apcs	0	0.207367	0.362055	0.14685	0.974769	0.175099	0.999502	0.300152	0.716632	0.657685	0.0235077	-0.271026	0.575303
A_55_P2176504	ENSMUST00000103641		1	0.119477	0.690607	0.202906	0.974769	0.101249	0.999502	0.0542748	0.9665	0.865049	0.0235704	-0.139795	0.850486
A_30_P01024311	chr14:44292637-44293014_F		0	0.0976694	0.732659	0.225817	0.974769	0.234052	0.999502	-0.16686	0.858897	0.802295	0.0235715	0.221065	0.73121
A_52_P457277	NM_207546	Vmn1r181	0	-0.135132	0.73383	-0.0156795	0.998688	0.0964233	0.999502	-0.48614	0.737827	1.11257	0.0236188	-0.0106348	0.993389
A_55_P2129916	NR_033544	Gm14812	1	-0.122378	0.548266	-0.155152	0.974769	0.0657107	0.999502	-0.277693	0.726939	0.618985	0.0238796	-0.40617	0.289969
A_30_P01023994	chr10:24273299-24277089_F		0	0.139304	0.604604	0.160286	0.974769	0.0632646	0.999502	0.194362	0.84038	0.801114	0.023946	-0.248088	0.694434
A_55_P2014060	A_55_P2014060		0	-0.0590275	0.790268	-0.0809685	0.984403	0.076857	0.999502	-0.172971	0.81254	0.594043	0.024205	-0.0359507	0.952888
A_55_P2296310	AK014733	4833420D23Rik	0	0.117167	0.633752	0.0664209	0.990144	-0.119002	0.999502	0.404081	0.624204	0.724057	0.0243185	-0.118699	0.848944
A_55_P2038767	NM_029758	Fam49a	0	-0.0756659	0.744018	-0.0385774	0.996146	-0.130325	0.999502	-0.0580956	0.949022	0.641852	0.0243412	-0.0960972	0.862642
A_55_P2061159	NM_011919	Ing1	0	0.0514283	0.862826	0.14922	0.974769	-0.145665	0.999502	0.150731	0.867441	0.753203	0.0248245	-0.236243	0.692026
A_55_P1981389	A_55_P1981389		0	0.149367	0.471897	0.107592	0.979023	0.186559	0.999502	0.15395	0.841281	0.636538	0.024877	0.0454235	0.942828
A_52_P376269	NM_010938	Nrf1	0	0.262445	0.627854	0.267466	0.979023	0.240472	0.999502	0.279396	0.887105	1.58903	0.0251895	0.0511349	0.977496
A_55_P2161026	NM_001110240	Slc24a2	1	0.186426	0.367079	0.148551	0.974769	0.0604947	0.999502	0.350233	0.595037	0.593739	0.0252154	-0.494713	0.149522
A_52_P290341	NM_001100452	Gltscr1l	1	0.125491	0.572149	0.243611	0.974769	0.0507693	0.999502	0.0820917	0.925001	0.662266	0.0253485	-0.236468	0.645066
A_55_P2182835	NM_148944	Chrnb4	0	-0.00366951	0.989952	0.0421668	0.995235	0.141885	0.999502	-0.195061	0.812246	0.658898	0.0257866	-0.190423	0.720098
A_55_P2141754	NM_013775	Tcl1b2	1	0.240764	0.433081	0.401602	0.974769	0.0971399	0.999502	0.223551	0.841849	0.927888	0.0259776	0.052764	0.956409
A_52_P30877	NR_033603	Gm5176	0	-0.00767012	0.98725	0.150465	0.983467	0.0446177	0.999502	-0.218093	0.862725	1.05153	0.0263856	-0.0393273	0.973723
A_51_P167048	NM_015818	Hs6st1	0	-0.0388102	0.894864	-0.0578862	0.992645	0.00286094	0.999502	-0.0614054	0.952332	0.708789	0.0264701	0.036761	0.960366
A_55_P1971498	NM_027270	Exoc1	0	0.0571967	0.80286	0.10303	0.978622	0.0854467	0.999502	-0.016887	0.98655	0.598907	0.0265819	-0.246317	0.584106
A_55_P1955009	NM_177661	C130079G13Rik	0	0.321286	0.239271	0.243832	0.974769	0.379624	0.999502	0.340403	0.713171	0.72376	0.0267715	0.185935	0.756198
A_52_P645159	NM_001013391	Cpsf6	0	-0.105925	0.764162	0.0642163	0.994525	0.108467	0.999502	-0.490459	0.665225	0.94615	0.0269844	-0.38678	0.587479
A_55_P1957866	AK090034	Gm3161	0	0.397293	0.282555	0.405976	0.974769	0.465592	0.999502	0.320309	0.796456	0.9705	0.0275279	-0.396453	0.589954
A_30_P01020014	chr1:152001112-152012796_F		1	0.141018	0.567955	0.174862	0.974769	0.311584	0.999502	-0.0633913	0.952461	0.729071	0.0275279	0.109901	0.863788
A_55_P2124741	NM_145548	Cyp2j13	0	0.234239	0.502764	0.287643	0.974769	0.49769	0.999502	-0.0826161	0.957358	1.05004	0.0276099	-0.208588	0.814388
A_52_P350554	NM_008420	Kcnb1	0	0.118182	0.572004	0.0545759	0.990487	0.249151	0.999502	0.0508197	0.954801	0.614199	0.0279513	-0.290116	0.515927
A_55_P2124263	NM_145842	Vmn1r69	0	0.0940811	0.674999	0.0536076	0.9924	0.265759	0.999502	-0.037123	0.969811	0.633192	0.0285202	-0.00393994	0.995474
A_55_P2170978	NM_026720	Ankrd13d	0	-0.151131	0.478459	-0.0606303	0.990144	-0.107327	0.999502	-0.285436	0.740041	0.636032	0.0296298	0.425184	0.298702
A_55_P2048599	NM_001099330	Scgb1b30	1	-0.0206751	0.94382	0.201228	0.974769	0.0659308	0.999502	-0.329184	0.688669	0.649751	0.0296687	-0.393803	0.362737
A_55_P1992445	NM_011694	Vdac1	0	0.267237	0.69886	0.369781	0.975166	0.300589	0.999502	0.13134	0.964725	1.91036	0.029699	-0.269062	0.875441
A_66_P110607	NM_016882	Sart1	0	-0.180288	0.559005	-0.0890285	0.989462	-0.0198473	0.999502	-0.43199	0.713171	0.903577	0.0297025	0.0245646	0.98162
A_52_P82247	NM_007808	Cycs	0	0.046856	0.900646	-0.185953	0.974769	0.196869	0.999502	0.129652	0.911558	0.883129	0.0299567	-0.463258	0.455077
A_55_P2062279	NM_146523	Olfr850	0	0.213117	0.340301	0.403971	0.974769	0.294711	0.999502	-0.0593326	0.943632	0.597199	0.0299567	0.0935448	0.861508
A_30_P01029350	chr7:134603123-134614510_F		0	0.190518	0.657698	0.323809	0.974769	0.221342	0.999502	0.0264019	0.989164	1.21062	0.0302481	-0.433187	0.6568
A_55_P2133013	NM_001146080	Cntfr	0	-0.00446358	0.988938	0.190408	0.974769	0.274335	0.999502	-0.478134	0.515016	0.690337	0.030379	-0.113117	0.854282
A_30_P01025263	chr17:25990279-25998670_R		0	-0.05654	0.815985	-0.0287822	0.997617	0.101581	0.999502	-0.242418	0.768628	0.616151	0.0305261	-0.0202175	0.9775
A_55_P2134396	NM_001011738	Olfr744	0	0.0392969	0.922398	-0.107501	0.987859	0.135329	0.999502	0.0900626	0.944975	0.918607	0.0306118	0.339636	0.644179
A_55_P2351670	AK038598	1700112J16Rik	0	0.0356046	0.935053	0.154556	0.982796	0.177211	0.999502	-0.224953	0.850917	0.970103	0.0306926	0.0884807	0.926003
A_66_P125634	NM_172864	Wdr63	0	-0.0219769	0.943435	-0.075141	0.988287	0.281861	0.999502	-0.272651	0.767245	0.677962	0.0314236	-0.499631	0.244654
A_51_P495485	NM_028264	Tmem55a	0	-0.122372	0.61452	-0.0663892	0.990144	-0.174261	0.999502	-0.126466	0.886708	0.689177	0.0317019	-0.114811	0.853302
A_30_P01019104	chr4:55593675-55629225_F		0	-0.181846	0.412413	-0.11664	0.978622	-0.183187	0.999502	-0.245711	0.77434	0.642681	0.0319107	0.151657	0.781542
A_55_P2019694	NM_030141	1700061G19Rik	0	0.148818	0.464906	0.27589	0.974769	0.0689272	0.999502	0.101637	0.89592	0.59986	0.0319107	-0.569329	0.109267
A_30_P01027408	chr7:112934153-112943178_R		0	0.136097	0.579619	0.0885511	0.986924	0.265658	0.999502	0.0540814	0.959584	0.703026	0.0321447	0.0817856	0.901686
A_55_P2175550	NM_001025093	Atf2	0	0.209148	0.393142	0.293065	0.974769	0.129009	0.999502	0.205369	0.815995	0.694677	0.0322452	-0.576005	0.173114
A_51_P292073	NM_026897	Haghl	0	0.080071	0.718903	0.133286	0.974769	0.00667632	0.999502	0.100251	0.898277	0.599003	0.0323435	0.116832	0.823465
A_55_P1968168	NM_001122682	Vmn1r132	1	-0.0125716	0.978506	0.15709	0.980716	-0.0920546	0.999502	-0.10275	0.937303	0.948472	0.0323951	-0.374137	0.619336
A_52_P432904	NM_001003919	Ddx11	0	0.106019	0.661169	0.261358	0.974769	0.11608	0.999502	-0.0593812	0.95342	0.673195	0.0326654	-0.148419	0.798231
A_51_P375862	NM_019684	Srpk3	0	-0.305252	0.24771	-0.203813	0.974769	-0.248713	0.999502	-0.463231	0.530056	0.673522	0.0327439	-0.394295	0.395633
A_55_P2137828	NM_022420	Gprc5b	0	-0.00801499	0.9794	-0.261634	0.974769	-0.138419	0.999502	0.376009	0.623524	0.637211	0.0329608	-0.243789	0.634063
A_30_P01017530	chrX:50096566-50098135_R		0	0.267667	0.322689	0.315259	0.974769	0.248864	0.999502	0.238878	0.796334	0.699751	0.0330985	-0.384203	0.4351
A_51_P180724	NM_026810	Mlh1	0	0.0288273	0.911528	0.0202646	0.998178	0.180929	0.999502	-0.114712	0.879149	0.59232	0.0331567	-0.00527976	0.994306
A_52_P552194	NM_133990	Il13ra1	1	-0.109324	0.753667	-0.0876928	0.990144	0.150419	0.999502	-0.390699	0.755393	0.911063	0.0333562	-0.281552	0.712455
A_51_P163671	NM_147046	Olfr600	0	-0.0577065	0.828483	-0.00057791	0.999677	-0.0941885	0.999502	-0.0783531	0.932577	0.659904	0.0334084	0.20114	0.716688
A_52_P419162	NM_001276321	Cyhr1	0	0.245817	0.443855	0.232605	0.974769	0.259851	0.999502	0.244994	0.83804	0.931618	0.0339851	-0.338742	0.658075
A_52_P629709	NM_146450	Olfr1314	1	-0.333905	0.282555	-0.437845	0.974769	-0.0118335	0.999502	-0.552038	0.521255	0.787516	0.0341121	-0.535754	0.302642
A_30_P01027186	chr2:94082835-94101939_F		1	0.129642	0.61586	0.185393	0.974769	0.218535	0.999502	-0.0150021	0.989346	0.722364	0.0345348	-0.253657	0.67376
A_55_P2141978	NM_001083906	Nr3c2	0	-0.118449	0.735177	-0.152112	0.980945	0.215248	0.999502	-0.418482	0.743167	0.921434	0.034626	-0.497071	0.452387
A_55_P1959525	NR_026907	Wbscr25	0	-0.0582927	0.884553	0.0844236	0.9922	-0.0941422	0.999502	-0.165159	0.894179	0.943874	0.0347163	-0.579242	0.371547
A_55_P1958447	NM_001163622	Prepl	0	0.0109453	0.975064	-0.218396	0.974769	0.126974	0.999502	0.124258	0.894702	0.714133	0.0349537	-0.18042	0.771436
A_51_P343889	NM_175675	Slc35f6	0	0.274183	0.377001	0.251136	0.974769	0.313522	0.999502	0.25789	0.814118	0.848923	0.0353551	-0.286986	0.686445
A_55_P2180546	NM_027649	Spats1	0	0.202217	0.464475	0.166376	0.974769	0.134391	0.999502	0.305884	0.778955	0.798402	0.0358738	0.279552	0.676919
A_30_P01024639	chr6:28870220-28870692_R		0	0.212301	0.540777	0.166138	0.980765	0.3026	0.999502	0.168166	0.898632	0.990706	0.0358738	-0.0830253	0.935244
A_30_P01023862	chr18:25622407-25635118_R		0	-0.161381	0.437811	-0.0487321	0.992758	-0.0486197	0.999502	-0.386792	0.575413	0.597178	0.0360516	-0.504949	0.172515
A_55_P2067917	CO796854		0	0.174265	0.532945	0.232756	0.974769	0.0832828	0.999502	0.206756	0.84038	0.79772	0.0362383	-0.0488858	0.955378
A_55_P2146546	A_55_P2146546		0	-0.0732863	0.835269	0.113619	0.986728	0.0473719	0.999502	-0.38085	0.754123	0.856235	0.0373743	0.474361	0.442057
A_52_P232470	NM_001009927	Smcr7	0	0.189011	0.494535	0.127083	0.982796	0.288199	0.999502	0.151751	0.884143	0.792059	0.0375218	-0.273605	0.683585
A_55_P2092760	NM_177370	Rhbdd3	1	0.290023	0.252912	0.437185	0.974769	0.225308	0.999502	0.207577	0.80483	0.632856	0.0376203	-0.149823	0.786681
A_55_P2151758	A_55_P2151758		0	0.268397	0.336091	0.0874766	0.987487	0.370707	0.999502	0.347006	0.724213	0.714786	0.0377081	-0.201952	0.74428
A_55_P1969575	AK144276	Gm10701	0	0.0689308	0.922587	0.303359	0.97744	0.030128	0.999502	-0.126695	0.958593	1.56457	0.0380053	-0.227783	0.876544
A_52_P556433	NM_007586	Calb2	0	0.0586905	0.829033	0.129775	0.976705	0.328016	0.999502	-0.28172	0.763986	0.660085	0.0381939	-0.0626979	0.925698
A_55_P2070079	NM_010708	Lgals9	0	0.136117	0.57382	0.049233	0.994435	0.122584	0.999502	0.236533	0.795439	0.671241	0.0393756	0.285376	0.599277
A_52_P38011	NM_178631	Ralyl	0	0.330738	0.340815	0.272154	0.974769	0.569206	0.999502	0.150853	0.900146	0.887625	0.0397537	-0.073412	0.937393
A_52_P201558	NM_029879	Rgs7bp	0	0.364091	0.339711	0.190861	0.977374	0.335119	0.999502	0.566294	0.640189	0.966905	0.0404009	-0.319596	0.700363
A_30_P01028625	chr9:20313342-20323517_F		1	0.407409	0.377001	0.315135	0.974769	0.406945	0.999502	0.500147	0.771779	1.2321	0.0407075	-0.0243521	0.987135
A_55_P1979053	NM_009729	Atp6v0c	0	-0.17388	0.523711	-0.147517	0.977889	-0.184723	0.999502	-0.189401	0.847974	0.763522	0.0412969	-0.230308	0.731241
A_30_P01019663	TSIX		0	0.162271	0.468335	0.190556	0.974769	0.132334	0.999502	0.163924	0.841886	0.629227	0.0418902	0.283729	0.576322
A_55_P2172989	NM_001081043	Ptpn23	0	0.00677562	0.982399	-0.0363762	0.997617	-0.0309769	0.999502	0.0876799	0.91897	0.607476	0.0421793	0.125729	0.820676
A_55_P1997410	ENSMUST00000051531	Exoc6b	1	0.331394	0.343978	0.351211	0.974769	0.292416	0.999502	0.350554	0.779166	0.891102	0.0421969	-0.179928	0.825679
A_30_P01020269	chr17:13020750-13033750_R		0	0.0657748	0.851175	0.137722	0.982459	0.375128	0.999502	-0.315525	0.78237	0.817349	0.0422222	-0.321713	0.640127
A_55_P2168048	NM_001205353	Gramd4	0	0.339133	0.203761	0.41942	0.974769	0.267794	0.999502	0.330186	0.716118	0.65558	0.0423586	0.39501	0.403932
A_51_P332355	NM_139303	Kif18a	0	0.193806	0.408087	0.225791	0.974769	0.0891934	0.999502	0.266433	0.769698	0.642813	0.0432341	0.187487	0.742729
A_51_P148264	NM_019973	Son	0	0.0898808	0.72351	0.0926832	0.985472	0.209807	0.999502	-0.0328476	0.975858	0.646891	0.0433877	0.392646	0.402284
A_55_P2126870	ENSMUST00000107009	Nsf	0	0.229344	0.354319	0.13839	0.974769	0.431886	0.999502	0.117757	0.89219	0.63853	0.0434009	-0.257672	0.630889
A_55_P1965219	NM_001276681	Syt6	0	0.158412	0.464437	0.1413	0.974769	0.230839	0.999502	0.103096	0.901872	0.603278	0.0440259	-0.089877	0.876803
A_55_P2032563	NM_001104582	Vmn2r118	0	0.104971	0.644587	0.0855441	0.985751	0.191234	0.999502	0.0381356	0.969811	0.602957	0.0443255	-0.055633	0.930356
A_52_P39083	NM_178793	Ccbe1	0	-0.156451	0.667207	-0.0604877	0.996871	0.311981	0.999502	-0.720845	0.501658	0.957107	0.0445421	-0.219445	0.800843
A_55_P2113176	BI739036		0	0.0824459	0.724347	0.0569409	0.990487	0.17689	0.999502	0.0135068	0.989255	0.591316	0.0448068	-0.165475	0.7566
A_55_P2262206	AK085971	Tbck	0	0.16928	0.622857	0.227581	0.974769	0.261845	0.999502	0.018413	0.990253	0.919483	0.0448877	0.427474	0.568991
A_51_P185112	NM_054073	Tsga13	0	-0.03331	0.96119	0.0811925	0.997617	0.182883	0.999502	-0.364005	0.844047	1.39126	0.0459614	-0.324483	0.79824
A_52_P384901	NM_175639	Wdr43	0	-0.150319	0.661949	0.260492	0.974769	-0.00120548	0.99992	-0.710244	0.471995	0.900295	0.0463541	0.158476	0.854468
A_51_P152155	NM_029626	Glt8d1	0	-0.349183	0.327319	-0.124025	0.985751	-0.203576	0.999502	-0.719949	0.424671	0.865757	0.0476813	0.0217325	0.984392
A_55_P2056310	NM_025610	Asrgl1	0	-0.0199723	0.951626	0.122766	0.979023	0.0355077	0.999502	-0.218191	0.810576	0.658979	0.0477875	-0.0810421	0.903388
A_51_P318544	NM_001039824	Fdx1l	1	-0.00136338	0.996556	-0.0732971	0.988201	0.117467	0.999502	-0.04826	0.959835	0.592886	0.0478469	-0.211967	0.68566
A_30_P01033328	chr10:83185606-83225506_F		0	0.192582	0.508188	0.0831792	0.989602	0.476445	0.999502	0.0181208	0.989255	0.796108	0.048019	-0.290752	0.679794
A_30_P01022229	chr8:124648600-124731250_R		0	-0.0117361	0.968815	-0.0845412	0.986649	0.312828	0.999502	-0.263495	0.764636	0.597623	0.0485898	-0.557277	0.148693
A_52_P191537	ENSMUST00000001079	Sec24b	0	0.309214	0.3132	0.326394	0.974769	0.316244	0.999502	0.285004	0.788406	0.738088	0.0492081	0.141635	0.841164
A_66_P137223	NM_001011869	Olfr452	0	0.147482	0.729137	0.151818	0.985751	-0.122575	0.999502	0.413203	0.788122	1.05831	0.0492108	-0.515374	0.551661
A_51_P240448	NM_053191	Pi15	0	0.156173	0.344832	0.0413398	0.990144	0.227604	0.999502	0.199576	0.740962	1.35385	4.42235e-07	-0.256517	0.397079
A_55_P2059765	NM_010426	Foxf1	0	-0.253198	0.071776	-0.0301896	0.992758	-0.135876	0.999502	-0.593528	0.0218849	0.646115	0.000487004	-0.646518	0.00281571
A_51_P268069	NM_009189	Six1	1	-0.162068	0.290273	0.0943112	0.974769	-0.0119323	0.999502	-0.568584	0.034595	1.12545	1.02108e-06	-0.380017	0.102348
A_55_P1961968	NM_009538	Plagl1	0	-0.210817	0.20812	0.0237818	0.997617	-0.0241587	0.999502	-0.632074	0.0322042	1.21868	1.20284e-06	-0.479104	0.0525139
A_55_P2103170	NM_146515	Olfr99	0	0.563362	0.0228162	0.635306	0.974769	0.696365	0.855897	0.358415	0.689801	1.31915	0.000151234	-0.784241	0.0504152
A_55_P2184791	NM_001038696	Rnpc3	1	0.566029	0.0377393	0.702056	0.974769	0.839093	0.684476	0.156937	0.868433	1.4803	0.000108565	0.557004	0.252287
A_55_P1962219	NM_133364	Prima1	0	0.550369	0.0248827	0.660886	0.974769	0.303566	0.999502	0.686656	0.224719	1.63812	1.11957e-05	0.297098	0.581146
A_55_P2075036	NM_001033269	Eif4e1b	1	0.480158	0.00583839	0.711089	0.44046	0.45938	0.887423	0.270004	0.644596	1.14599	1.04502e-05	-0.0669646	0.878564
A_30_P01024514	chr6:145647711-145756861_R		1	0.489396	0.0377393	0.652733	0.974769	0.463758	0.999502	0.351698	0.666505	1.04576	0.000871082	-0.487309	0.246205
A_52_P300730	NM_010441	Hmga2	1	0.413426	0.0175688	0.602262	0.899422	0.179923	0.999502	0.458094	0.273358	0.599647	0.00825816	0.0721611	0.871758
A_52_P43282	NM_009420	Crisp2	0	0.377796	0.0360889	0.321454	0.974769	0.588877	0.622976	0.223056	0.74923	1.00679	8.09665e-05	-0.204478	0.606933
A_55_P2067400	A_55_P2067400		0	0.497215	0.0365672	0.441343	0.974769	0.719478	0.706769	0.330824	0.701215	0.719464	0.0194166	-0.279494	0.588509
A_55_P1992019	NM_001083119	Ptpru	1	0.481427	0.0104915	0.3071	0.974769	0.410741	0.999502	0.726439	0.0500246	1.57039	7.49255e-07	-0.0168445	0.978821
A_52_P220783	NM_178745	Tmem229b	0	0.481919	0.00903194	0.44587	0.974769	0.379713	0.999502	0.620174	0.101746	1.17599	1.71056e-05	-0.54419	0.0689643
A_55_P2008437	NM_009877	Cdkn2a	0	0.423826	0.0328488	0.319919	0.974769	0.197466	0.999502	0.754092	0.0508708	1.26314	1.82097e-05	-0.223943	0.610712
A_51_P484526	NM_011915	Wif1	0	0.376153	0.0182811	0.244162	0.974769	0.286509	0.999502	0.597787	0.0591296	0.947012	4.63251e-05	-0.111236	0.77314
A_55_P2170225	NM_172507	Sh3bgrl2	0	0.488766	0.0328488	0.394438	0.974769	0.467404	0.999502	0.604457	0.264559	1.25769	0.000100123	-0.379799	0.38825
A_55_P2136743	NM_172289	Slc36a4	0	0.458056	0.0365672	0.28689	0.974769	0.445519	0.999502	0.641759	0.179262	1.1346	0.000177777	-0.2197	0.660294
A_55_P2117614	NM_028075	Tnfrsf13c	0	0.413912	0.0493695	0.278391	0.974769	0.172724	0.999502	0.790619	0.0500246	1.00659	0.000352155	0.568873	0.0968173
A_55_P2020128	NM_011303	Dhrs3	1	0.428186	0.0283109	0.296248	0.974769	0.257111	0.999502	0.731199	0.0576296	0.719276	0.00477405	-0.528546	0.104946
A_55_P2132467	NM_023739	Nfx1	0	0.486035	0.0439367	0.394726	0.974769	0.384766	0.999502	0.678613	0.208796	0.624058	0.04911	-0.0243101	0.975794
A_55_P1958275	NM_016707	Bcl11a	1	0.368567	0.03575	0.337759	0.974769	0.349413	0.999502	0.41853	0.354619	2.54706	3.07445e-10	-0.786585	0.00405998
A_55_P2062437	NM_001163175	Begain	0	0.403347	0.0201348	0.364225	0.974769	0.297794	0.999502	0.548023	0.135713	0.789171	0.000743038	-0.66188	0.015428
A_55_P2093595	NM_026178	Mmd	0	0.266442	0.0356886	0.285371	0.974769	0.289069	0.999502	0.224887	0.577102	1.30922	3.85633e-08	-0.535228	0.0066211
A_52_P56549	ENSMUST00000086912		1	0.399258	0.0385834	0.32736	0.974769	0.442725	0.999502	0.427689	0.414463	0.697309	0.00533275	-0.604849	0.0504152
A_55_P2013751	NM_207228	Tsga10	0	0.339933	0.03708	0.303938	0.974769	0.375359	0.999502	0.340504	0.463378	2.33103	3.78656e-10	-0.00694896	0.989827
A_52_P237973	NM_146957	Olfr170	0	0.368399	0.0283109	0.469763	0.974769	0.481102	0.81848	0.154331	0.800039	2.3063	7.7346e-10	0.0389734	0.935244
A_55_P2137206	NM_009370	Tgfbr1	0	0.375957	0.0135644	0.267401	0.974769	0.344444	0.999502	0.516027	0.104753	1.64669	2.49086e-08	-0.0323077	0.94259
A_30_P01032014	chr5:92556322-92558910_F		0	0.417948	0.0222495	0.505228	0.974769	0.407298	0.999502	0.341318	0.55131	1.51806	7.43939e-07	-0.0728092	0.877
A_55_P2183940	NM_146370	Olfr47	1	0.446492	0.00962995	0.443597	0.974769	0.559814	0.684476	0.336066	0.531403	1.35895	1.4877e-06	-0.388712	0.199994
A_51_P305003	NM_001033124	Ntrk1	1	-0.405753	0.0293954	-0.403904	0.974769	-0.217108	0.999502	-0.596248	0.127582	1.33644	4.37584e-06	-0.0727207	0.878521
A_66_P109673	ENSMUST00000136960	Sh2b3	1	0.479704	0.0382233	0.422754	0.974769	0.43167	0.999502	0.584687	0.306271	1.46744	1.87239e-05	-0.193316	0.721732
A_55_P2027392	NM_030258	Gpr146	0	0.343338	0.0228162	0.200019	0.974769	0.345161	0.999502	0.484835	0.127582	0.860109	7.27001e-05	-0.0238761	0.958801
A_55_P2134587	NM_001085517	Gm5132	1	0.375711	0.0176067	0.363817	0.974769	0.433655	0.887423	0.329662	0.479397	0.691773	0.00111557	-0.13386	0.721528
A_55_P2005853	NM_001037098	Nacc2	0	0.3707	0.0158116	0.31472	0.974769	0.309691	0.999502	0.48769	0.132018	0.624646	0.00209331	0.161401	0.644672
A_52_P247943	NM_001005767	Parl	0	0.419131	0.0328488	0.483237	0.974769	0.442126	0.999502	0.332031	0.609254	0.592322	0.0201919	0.078932	0.874772
A_55_P2009673	NM_028104	Ppp1r14d	0	0.485529	0.0242415	0.429593	0.974769	0.532181	0.973746	0.494814	0.39523	0.655932	0.0204212	0.0552807	0.927418
A_51_P308844	NM_153529	Nrn1	0	0.330188	0.0103877	0.255515	0.974769	0.217948	0.999502	0.517101	0.0400121	1.03129	1.21375e-06	0.0236164	0.951675
A_55_P2117119	NM_028889	Efhd1	0	-0.246842	0.0344873	-0.209054	0.974769	-0.0527844	0.999502	-0.478689	0.0322042	0.613756	0.000156158	-0.242047	0.244486
A_55_P2173183	NM_009871	Cdk5r1	1	0.612161	0.10216	0.557399	0.974769	0.33153	0.999502	0.947553	0.272164	-0.304018	0.641698	1.47137	0.00923959
A_52_P119350	AK076318	4732419C18Rik	0	0.53497	0.102086	0.585032	0.974769	0.496948	0.999502	0.522931	0.623524	-0.72474	0.0916605	1.1543	0.0200389
A_51_P336952	NM_030004	Cryl1	1	0.417948	0.0588285	0.302437	0.974769	0.210287	0.999502	0.74112	0.0976512	-1.47718	7.95047e-06	1.10988	0.001411
A_55_P2090359	NM_148937	Plcd4	0	0.545791	0.108488	0.450439	0.974769	0.448104	0.999502	0.738831	0.403057	-1.62466	0.000285532	1.05204	0.0434923
A_66_P131788	NM_145393	Ythdf2	0	0.268111	0.380878	0.126143	0.983467	0.040082	0.999502	0.638107	0.464927	-1.32373	0.00108967	1.26255	0.00802903
A_30_P01019326	chr15:73455424-73477275_F		0	0.393531	0.354496	0.19152	0.980563	0.178819	0.999502	0.810255	0.515016	-1.5039	0.00498837	1.48501	0.0219992
A_55_P1967315	NM_172261	Ppp1r9b	0	0.420344	0.269248	0.173346	0.978622	-0.131886	0.999502	1.21957	0.0797684	-1.25788	0.00517864	1.36503	0.0116914
A_55_P2099379	NM_001271490	Tfe3	0	0.485083	0.109854	0.344709	0.974769	0.226584	0.999502	0.883956	0.157717	-0.94668	0.0123446	0.945546	0.0415401
A_52_P510202	NR_030696	9930014A18Rik	1	0.334795	0.220764	0.283164	0.974769	-0.00866959	0.999502	0.729891	0.187425	-0.453432	0.215631	1.68306	0.000114045
A_51_P470530	NM_029598	1700019B03Rik	1	0.331847	0.171429	0.25966	0.974769	0.0883093	0.999502	0.647571	0.20393	0.169518	0.685538	0.998155	0.00486213
A_55_P2381538	AK031601		0	-0.0535042	0.840915	-0.0138788	0.998688	-0.0462474	0.999502	-0.100386	0.909081	-5.18849	5.75357e-13	0.91901	0.012458
A_51_P247157	NM_008258	Hn1	0	0.116477	0.805358	0.131779	0.988631	0.15112	0.999502	0.0665327	0.971692	-4.2021	7.00919e-08	1.51252	0.0240886
A_55_P1960659	ENSMUST00000159177	Fer1l6	0	-0.201814	0.276098	0.169514	0.974769	-0.526814	0.684476	-0.248142	0.680181	-1.52444	2.57512e-07	0.674826	0.0109196
A_55_P2024953	NM_001081278	Tbc1d4	0	-0.0760164	0.832169	-0.0609647	0.994992	-0.264352	0.999502	0.0972678	0.93716	-2.82294	3.09557e-07	1.17493	0.0188513
A_52_P12806	NR_003623	Gm5069	0	0.0993878	0.737084	0.0611818	0.992758	-0.036635	0.999502	0.273617	0.791418	-2.47414	3.24746e-07	1.23397	0.00486213
A_51_P242930	NM_020044	Lat2	0	0.171725	0.655372	0.435673	0.974769	0.0427582	0.999502	0.0367434	0.98344	-3.3482	3.59099e-07	2.1847	0.000519806
A_51_P449233	NM_172444	Thsd4	0	-0.0553442	0.737281	0.0402877	0.990239	-0.15678	0.999502	-0.0495401	0.93405	-1.31057	6.32328e-07	0.759241	0.0021794
A_51_P390377	NM_144814	Rcor3	0	0.168957	0.349506	0.0387597	0.992758	0.108084	0.999502	0.360028	0.471995	-1.44001	6.80745e-07	0.59471	0.0292322
A_55_P2134496	NM_011787	Amfr	0	0.292354	0.172527	0.177201	0.974769	0.300613	0.999502	0.399248	0.501658	-1.5028	2.3518e-06	1.33791	0.000114045
A_51_P339503	NM_009837	Cct4	1	0.114275	0.671775	0.241225	0.974769	0.213066	0.999502	-0.111466	0.911456	-1.95901	3.10121e-06	1.24742	0.00294986
A_30_P01021566	chr5:121669792-121732542_F		0	-0.051663	0.874853	0.131044	0.980542	0.118159	0.999502	-0.404192	0.689801	-1.9235	7.45329e-06	1.23907	0.00486012
A_51_P163173	NM_028226	Rbm12b1	0	0.040741	0.909425	-0.0152243	0.998688	-0.208171	0.999502	0.345619	0.762593	-2.00688	7.50785e-06	1.01135	0.0288445
A_55_P1954544	NM_001168562	Zfp446	0	0.078179	0.811417	0.162191	0.975166	0.331877	0.999502	-0.259531	0.808899	-1.99202	8.41744e-06	1.33727	0.00377063
A_30_P01027267	chr4:59093960-59122541_R		0	0.112665	0.49332	-0.0795268	0.980765	0.108741	0.999502	0.308782	0.573613	-1.1598	8.81797e-06	0.607197	0.0245789
A_55_P1952235	NM_011896	Spry1	1	-0.0981417	0.739924	0.0524184	0.995227	-0.279233	0.999502	-0.0676106	0.954265	-1.88471	8.81797e-06	1.03789	0.0179778
A_55_P2099039	NM_206535	Cd200r2	0	-0.0832676	0.541258	-0.0570595	0.983943	-0.0455129	0.999502	-0.147231	0.78019	-0.947351	9.21495e-06	1.0111	6.02728e-05
A_55_P1996374	NM_001081240	Prmt10	0	-0.0364373	0.916415	0.0433858	0.997617	0.0248036	0.999502	-0.177501	0.854945	-1.74711	2.50233e-05	1.60131	0.000541009
A_30_P01031788	chr9:121845920-121858120_R		0	-0.108385	0.643388	-0.128561	0.975166	-0.0868124	0.999502	-0.109781	0.898069	-1.40904	3.44361e-05	0.828355	0.0240886
A_55_P2236268	NM_172804	Syt16	0	0.0493487	0.851301	-0.0259167	0.997617	-0.116065	0.999502	0.290028	0.742337	-1.35977	4.12385e-05	0.756084	0.0368866
A_66_P123186	NM_178684	Mapk1ip1l	1	0.222371	0.424316	0.148348	0.978592	0.331369	0.999502	0.187397	0.852181	-1.65004	6.53311e-05	1.61381	0.000565561
A_52_P68633	NM_001005569	Olfr366	0	0.179491	0.53364	0.272065	0.974769	-0.0104776	0.999502	0.276887	0.799025	-1.66256	8.84605e-05	0.992713	0.0355498
A_55_P2058602	A_55_P2058602		1	-0.124068	0.601513	0.0130202	0.998688	-0.176635	0.999502	-0.208589	0.811071	-1.33429	9.03063e-05	0.915772	0.0149461
A_55_P2013113	NM_007523	Bak1	0	0.278272	0.269651	0.267104	0.974769	0.176589	0.999502	0.391121	0.602628	-1.26385	9.7274e-05	0.740114	0.0424676
A_51_P286737	NM_011333	Ccl2	0	0.0800534	0.647784	0.0484023	0.989462	0.139578	0.999502	0.0521799	0.938686	-0.948837	0.000111736	0.735101	0.006985
A_30_P01020123	chr18:38836368-38935650_F		0	-0.0579245	0.85635	-0.0625348	0.992758	-0.0893206	0.999502	-0.0219181	0.987358	-1.50082	0.000117374	1.24718	0.00405998
A_55_P2036839	AK087605		0	0.368586	0.199941	0.404722	0.974769	0.298237	0.999502	0.402799	0.657081	-1.42684	0.000118632	1.96381	3.97418e-05
A_51_P179258	NM_001161665	Kif26b	0	0.142313	0.469581	0.0601333	0.989462	-0.0621753	0.999502	0.42898	0.471995	-1.10319	0.000130594	0.724923	0.0251114
A_52_P559557	NM_001033284	BC026585	0	0.348514	0.164212	0.211494	0.974769	0.321244	0.999502	0.512803	0.424671	-1.25528	0.000133407	1.13008	0.00234075
A_55_P2091468	NM_172119	Dio3	0	0.157296	0.503534	0.0375248	0.997617	0.257108	0.999502	0.177256	0.838491	-1.26393	0.000193781	1.79078	4.95233e-05
A_55_P2185548	NM_153599	Cdk8	0	0.290589	0.287226	0.364517	0.974769	0.0912841	0.999502	0.415966	0.618338	-1.27811	0.000203394	0.87009	0.0263895
A_51_P480241	NM_007921	Elf3	0	0.263542	0.268459	0.148518	0.974769	0.16133	0.999502	0.480778	0.414463	-1.10146	0.000220895	0.726084	0.0338023
A_55_P2062678	NM_010443	Hmox2	0	-0.0989983	0.511897	-0.0604052	0.985447	-0.12943	0.999502	-0.10716	0.845111	-0.798659	0.000224528	0.885039	0.000561652
A_51_P198775	NM_201364	BC055324	0	-0.0222168	0.950924	0.0817674	0.989419	0.0340051	0.999502	-0.182423	0.849318	-1.39717	0.000226118	0.943113	0.0297629
A_55_P2035400	NM_023663	Ripk4	0	0.112268	0.470041	-0.117023	0.974769	-0.0518523	0.999502	0.50568	0.140102	-0.823988	0.000228412	0.739485	0.0037827
A_30_P01028526	chr12:109603526-109647403_R		0	0.148231	0.60131	0.00781536	0.998688	0.260213	0.999502	0.176665	0.858743	-1.45395	0.000229457	1.70669	0.000372763
A_52_P491872	NR_033147	D830046C22Rik	0	0.00826318	0.975398	-0.185083	0.974769	-0.0811808	0.999502	0.291053	0.675876	-0.99844	0.000230625	0.658654	0.0345176
A_55_P2081020	NM_173365	Gpr20	0	0.306795	0.149281	0.100475	0.978622	0.254131	0.999502	0.565779	0.213095	-0.996764	0.000277069	0.832002	0.00787878
A_51_P206489	NM_080433	Fezf2	0	0.0398574	0.796314	0.146953	0.974769	-0.0533405	0.999502	0.0259594	0.966463	-0.693662	0.000292048	0.818878	0.000441109
A_55_P2166344	NM_172836	9930021J03Rik	0	-0.109841	0.406116	0.0877467	0.974769	-0.172697	0.999502	-0.244573	0.572872	-0.653735	0.000374888	0.8862	0.000139287
A_30_P01023721	NRON		0	0.103756	0.600942	0.106357	0.97744	-0.00443584	0.999502	0.209347	0.7804	-0.965146	0.000387274	0.672404	0.033863
A_55_P2363983	NM_001114347	Clasp2	0	0.0847659	0.729586	0.231773	0.974769	-0.133844	0.999502	0.156369	0.847435	-1.11936	0.000400576	0.841369	0.0219992
A_55_P2184254	A_55_P2184254		0	0.189494	0.475993	0.230265	0.974769	0.0377865	0.999502	0.30043	0.77434	-1.33364	0.000411402	0.880245	0.0488622
A_51_P246543	NM_010096	Ebf3	0	0.158213	0.292007	0.0983262	0.974769	0.0635191	0.999502	0.312794	0.39523	-0.652679	0.000449526	0.72063	0.00113854
A_30_P01033375	chr1:167797702-167798519_R		0	-0.0167616	0.929468	-0.00504157	0.998688	-0.028003	0.999502	-0.0172403	0.980326	-0.712301	0.000451946	0.591771	0.0117304
A_55_P2100834	NM_001111141	Sprtn	0	0.284222	0.376838	0.32005	0.974769	0.234122	0.999502	0.298493	0.796979	-1.50434	0.000462251	1.96639	0.000250089
A_55_P1979768	NM_010456	Hoxa9	0	0.0910644	0.525997	0.151209	0.974769	0.0204898	0.999502	0.101495	0.845155	-0.694663	0.000548483	0.77029	0.0012666
A_55_P1969032	NM_011268	Rgs9	1	0.234062	0.455659	0.216188	0.974769	0.212946	0.999502	0.273051	0.814929	-1.52214	0.000557171	1.94907	0.000371146
A_51_P346641	NM_001202500	Armcx4	0	0.0806555	0.552947	0.0388764	0.989462	0.087309	0.999502	0.115781	0.81628	-0.650666	0.000564225	0.679719	0.00220977
A_30_P01022320	chr8:34646787-34680312_F		0	0.370353	0.182733	0.432537	0.974769	0.267874	0.999502	0.410648	0.638567	-1.19513	0.000568969	0.995128	0.0136052
A_51_P199778	ENSMUST00000035939		0	0.196447	0.542792	0.138573	0.983467	0.21008	0.999502	0.240689	0.838797	-1.53332	0.000629689	1.31434	0.0117796
A_30_P01025637	chr2:130697320-130729670_R		0	-0.0468006	0.82466	0.086745	0.980773	-0.0715169	0.999502	-0.15563	0.81628	-0.850402	0.000734015	0.919564	0.00209616
A_55_P2073814	NM_001159492	Gpatch8	0	0.0366378	0.874365	-0.0402836	0.994156	-0.227683	0.999502	0.37788	0.537257	-0.892067	0.000788013	1.03058	0.00121543
A_55_P2148534	BC096461	Nr1d2	0	-0.0428213	0.861259	-0.0909457	0.983137	0.015846	0.999502	-0.0533641	0.952332	-0.950528	0.000819292	0.987304	0.0031101
A_55_P2047155	NM_001159569	Meis2	1	0.307944	0.216181	0.336448	0.974769	0.302028	0.999502	0.285356	0.745465	-1.00925	0.000903914	0.762448	0.0341772
A_52_P511821	NM_027057	Wdfy1	0	0.104989	0.652447	0.18551	0.974769	0.0227141	0.999502	0.106743	0.900146	-1.02556	0.000903914	1.16489	0.00170478
A_30_P01021494	chr6:129151512-129208737_F		1	0.00336466	0.993029	0.0579852	0.99356	0.0255369	0.999502	-0.0734281	0.949766	-1.23493	0.000963463	0.952501	0.0314156
A_55_P2033381	NM_001163145	1810041L15Rik	0	0.165297	0.564499	0.268565	0.974769	0.123015	0.999502	0.104309	0.926494	-1.29433	0.000966455	1.78378	0.000300705
A_55_P2068260	NM_145073	Hist1h3g	0	0.0887028	0.655227	0.0694413	0.987208	0.15067	0.999502	0.0459968	0.955759	-0.863385	0.00100829	0.95771	0.00219799
A_51_P247496	NR_028030	Gm9767	0	0.112744	0.689781	0.0965621	0.987487	0.0165285	0.999502	0.225143	0.819066	-1.20241	0.0010505	1.02185	0.0183079
A_55_P2192577	NM_027067	H2bfm	0	-0.135271	0.548123	0.00125075	0.999238	-0.158317	0.999502	-0.248746	0.776099	-1.01136	0.00106029	0.938435	0.00973758
A_55_P2117124	NM_029162	Zbtb49	0	0.160298	0.501096	0.0468108	0.995227	0.266931	0.999502	0.167153	0.846626	-1.06067	0.00126947	0.825849	0.0354771
A_51_P257885	NM_175217	Mmd2	0	0.165842	0.282666	0.127916	0.974769	-0.025134	0.999502	0.394744	0.217198	-0.599048	0.00130282	1.35074	2.61636e-06
A_30_P01019883	chr2:155289631-155292565_R		0	-0.00996674	0.97906	0.106135	0.985447	-0.0692149	0.999502	-0.0668208	0.954265	-1.16883	0.00139709	0.907813	0.0378667
A_30_P01022757	chr14:78924115-78938125_R		0	0.083152	0.548377	0.125285	0.974769	0.0275837	0.999502	0.0965869	0.846317	-0.604333	0.00140706	0.679196	0.00266846
A_55_P1972149	NM_001205236	Arhgap27	1	-0.0217418	0.901403	0.0665896	0.980773	-0.0884312	0.999502	-0.0433838	0.938589	-0.606851	0.0015485	0.911136	0.000225616
A_30_P01025003	chr10:62262341-62271961_F		1	0.0613607	0.830472	0.041556	0.997617	-0.0308278	0.999502	0.173354	0.845127	-1.05385	0.00171143	0.99643	0.0124212
A_55_P1990405	NM_029873	8030423J24Rik	0	0.00655711	0.984164	0.132405	0.97639	0.0405997	0.999502	-0.153334	0.856056	-0.993854	0.00202511	0.777599	0.0471841
A_55_P2039125	NM_001159583	Fam219a	0	0.212343	0.387859	0.335874	0.974769	-0.0128674	0.999502	0.314023	0.74104	-0.985216	0.00234566	0.785656	0.0465735
A_55_P2149873	NM_178684	Mapk1ip1l	0	-0.0481273	0.854772	-0.422413	0.974769	-0.021516	0.999502	0.299547	0.728581	-0.889687	0.00284636	1.02768	0.0040328
A_30_P01026974	chr5:152006587-152008784_R		0	0.0735982	0.764889	-0.0132384	0.998688	0.0843373	0.999502	0.149696	0.85069	-0.884102	0.00298421	0.855556	0.0167417
A_51_P312497	NM_009726	Atp7a	0	0.110025	0.53435	0.175519	0.974769	0.0182697	0.999502	0.136286	0.835466	-0.710095	0.00304786	0.88167	0.00238037
A_51_P120066	NR_033222	9330151L19Rik	0	0.127257	0.454813	0.138713	0.974769	-0.0133054	0.999502	0.256365	0.688669	-0.683641	0.00316341	1.01739	0.000511605
A_52_P454994	NM_001001983	Pi4ka	0	-0.180813	0.314407	-0.165055	0.974769	-0.00926268	0.999502	-0.368121	0.414463	-0.631904	0.00345755	0.597872	0.0219992
A_30_P01031059	chr2:135472670-135484220_R		0	0.345612	0.236934	0.387524	0.974769	0.469445	0.999502	0.179868	0.846827	-1.02027	0.00346346	1.18442	0.0047457
A_55_P1964257	XR_107439	Gm9928	0	0.313794	0.315503	0.20682	0.974769	0.205678	0.999502	0.528882	0.564341	-1.09753	0.00353852	1.66218	0.000495455
A_55_P2166524	NM_001101464	Foxi3	1	0.0916666	0.684791	-0.0372915	0.996871	-0.107824	0.999502	0.420116	0.538045	-0.833486	0.00382658	0.785418	0.0240886
A_30_P01031040	chr15:61984389-62102500_F		0	0.0860961	0.739466	0.246412	0.974769	0.010638	0.999502	0.00123854	0.999077	-0.908458	0.00431478	0.832888	0.0305941
A_51_P394585	NM_001025612	Snx22	0	0.176963	0.314407	0.14737	0.974769	0.186873	0.999502	0.196645	0.754284	-0.597947	0.00460714	0.693005	0.00631917
A_52_P643087	NM_146538	Olfr315	0	-0.0817766	0.732301	0.061304	0.990144	-0.301179	0.999502	-0.00545487	0.995571	-0.828247	0.00506523	0.830426	0.0200389
A_55_P2278531	AK083336	C920008N22Rik	1	0.360719	0.157115	0.428845	0.974769	0.195506	0.999502	0.457807	0.535802	-0.863606	0.00555782	1.13396	0.00275883
A_55_P2402577	AK078387	Gm15850	1	0.0184324	0.960397	0.182201	0.974769	0.0219646	0.999502	-0.148868	0.884325	-1.01428	0.00592187	1.10968	0.0124212
A_52_P151116	NM_010599	Kcnab3	0	0.101873	0.658474	-0.0217939	0.998178	-0.11013	0.999502	0.437544	0.534826	-0.815773	0.00603612	0.751152	0.0379317
A_55_P2111108	NM_027630	Ccdc105	0	-0.255842	0.42246	-0.0339194	0.997739	-0.416701	0.999502	-0.316905	0.795439	-1.16156	0.00684305	1.13983	0.0288445
A_52_P123655	NR_102290	A630023P12Rik	0	0.0819418	0.663382	0.041607	0.992758	0.0496444	0.999502	0.154574	0.81628	-0.651315	0.00714302	0.625243	0.0340195
A_55_P2400247	BG070263	D7Ertd661e	0	0.248587	0.337849	0.307595	0.974769	0.014282	0.999502	0.423884	0.587359	-0.842462	0.00743356	0.89589	0.018976
A_55_P1970935	NM_001003918	Usp7	0	-0.00496008	0.990913	0.00449132	0.998756	-0.026876	0.999502	0.00750444	0.995585	-1.13	0.00849912	1.31441	0.0114369
A_52_P240453	NM_025901	Polr3k	0	0.021612	0.928518	-0.0393656	0.993855	0.0914701	0.999502	0.0127316	0.98868	-0.649032	0.00892658	0.748798	0.0125567
A_51_P336721	NM_025372	Tipin	0	-0.0294467	0.913708	0.165067	0.974769	-0.102335	0.999502	-0.151072	0.844964	-0.737978	0.0100506	1.20251	0.000795274
A_51_P104939	NM_008463	Klra5	0	0.251303	0.3908	0.204539	0.974769	0.149471	0.999502	0.3999	0.713794	-0.977843	0.0102629	1.0117	0.0292322
A_51_P436790	NM_207665	Olfr1537	0	0.302288	0.368333	0.030674	0.99828	0.301702	0.999502	0.574489	0.590696	-1.09787	0.0102702	1.4743	0.00440106
A_55_P2030005	NM_146638	Olfr1151	0	0.238899	0.399974	0.380019	0.974769	0.0693507	0.999502	0.267327	0.799303	-0.960054	0.0103819	1.02545	0.0244005
A_55_P2164111	NM_001195023	Nploc4	1	-0.243547	0.39711	-0.0966253	0.987859	-0.665394	0.999502	0.0313773	0.981217	-0.961598	0.010682	0.936373	0.0432701
A_55_P2082796	NM_177843	Gm14461	0	0.0758279	0.776709	0.31009	0.974769	-0.0449629	0.999502	-0.0376431	0.972313	-0.787615	0.013196	0.903204	0.0192394
A_30_P01030096	chr6:112552041-112560067_R		0	0.0963191	0.700173	0.018879	0.998688	-0.00680715	0.999502	0.276886	0.765726	-0.771446	0.0141466	1.26899	0.00115955
A_55_P2175260	NM_183138	Tet3	0	-0.420084	0.322412	-0.228031	0.974769	-0.44719	0.999502	-0.585031	0.668439	-1.18958	0.0196715	1.24449	0.0475418
A_51_P432851	NM_177564	Dhrs11	0	0.0854994	0.709383	0.179285	0.974769	-0.0114017	0.999502	0.088615	0.915526	-0.660495	0.0216713	0.88808	0.0101459
A_66_P111285	NM_001024606	Pdp2	0	-0.00770298	0.978816	0.0887128	0.983467	-0.046238	0.999502	-0.0655838	0.935363	-0.625353	0.022414	0.752398	0.0230722
A_52_P558609	NM_177562	Clec16a	0	0.302515	0.299355	0.398939	0.974769	0.0962767	0.999502	0.412331	0.652545	-0.795294	0.0227609	1.42737	0.000979276
A_55_P2137476	NM_008622	Mpv17	0	0.0569396	0.827961	0.280954	0.974769	-0.0235361	0.999502	-0.0865994	0.922039	-0.686633	0.0235704	1.13038	0.00219799
A_51_P170807	AB021861	Map3k6	0	0.0946601	0.816844	0.189863	0.978151	-0.107522	0.999502	0.201639	0.875111	-1.03247	0.0313234	1.35701	0.0182765
A_55_P2004184	TC1629580		0	0.170018	0.440954	0.306288	0.974769	0.049596	0.999502	0.154169	0.84707	-0.647001	0.0314973	0.834782	0.0207365
A_30_P01026002	chr16:64758224-64765674_R		0	-0.0286217	0.918261	-0.121307	0.976578	0.1999	0.999502	-0.164458	0.83804	-0.627303	0.0341724	0.839581	0.0178241
A_51_P115178	NM_172604	Scara3	0	0.325292	0.157115	0.422665	0.974769	0.0944079	0.999502	0.458803	0.451932	-0.593902	0.0373452	0.780018	0.0220703
A_55_P2042783	AK010164	2310075C17Rik	0	0.127009	0.620667	0.225165	0.974769	-0.105871	0.999502	0.261732	0.788122	-0.701122	0.0395489	0.866305	0.0336717
A_52_P110291	NM_174852	Phf12	0	0.056065	0.846484	-0.0592597	0.992645	0.0643299	0.999502	0.163125	0.852739	-0.679684	0.042199	1.16605	0.00343823
A_55_P1995622	NM_025624	Pomp	1	0.0730416	0.656815	0.0877118	0.976578	0.0947204	0.999502	0.0366925	0.957862	-5.44166	6.08311e-16	0.991552	0.000300705
A_55_P2192115	BG075595	AW556556	0	-0.0628231	0.593751	-0.0869437	0.974769	-0.140744	0.999502	0.039218	0.932706	-0.517578	0.00111293	0.6738	0.000561652
A_55_P2037912	NM_010005	Cyp2d10	0	0.0117974	0.947645	0.0652099	0.980542	-0.0421266	0.999502	0.0123087	0.984908	-0.445742	0.0123443	0.604441	0.00495257
A_30_P01026992	chr6:11996975-12037300_F		0	0.166924	0.360855	0.24213	0.974769	0.112538	0.999502	0.146105	0.818471	-0.575518	0.0127578	0.729645	0.00883746
A_30_P01025375	chr4:129497990-129515290_F		0	0.0605464	0.725884	0.271743	0.974769	-0.0701177	0.999502	-0.0199862	0.978831	-0.527172	0.0132801	0.781414	0.00266846
A_51_P165060	NM_011396	Slc22a5	0	0.163742	0.295579	0.107239	0.974769	0.102529	0.999502	0.28146	0.515788	-0.445578	0.0167453	0.715921	0.00182208
A_55_P2070843	ENSMUST00000108303	Cdh17	0	0.0736545	0.670155	0.0970394	0.974769	-0.0107783	0.999502	0.134702	0.825311	-0.527266	0.0175582	1.06409	0.000248337
A_55_P1991954	NM_001281526		0	-0.0384664	0.834513	-0.0202733	0.997617	-0.0507352	0.999502	-0.0443906	0.947125	-0.494404	0.0198916	0.626413	0.0143136
A_30_P01033316	chr8:122712014-122732520_R		0	0.060345	0.719238	0.175274	0.974769	-0.0334397	0.999502	0.0392004	0.954072	0.485352	0.0204511	0.653687	0.00934512
A_55_P1964533	NM_001033461	Lrrc43	0	-0.0684358	0.670861	0.00180946	0.998756	-0.0730439	0.999502	-0.134073	0.814118	0.478239	0.0210242	0.717382	0.0040328
A_51_P181517	NM_144559	Fcgr4	1	0.129635	0.459719	0.150003	0.974769	-0.0202541	0.999502	0.259157	0.694736	-0.54768	0.0217652	0.623945	0.0306887
A_51_P324923	NM_008549	Man2a1	1	0.0370005	0.870423	-0.0349451	0.995652	0.243328	0.999502	-0.097381	0.891045	-0.579175	0.0225525	0.660416	0.0318046
A_52_P288750	NM_001025605	Gm527	0	0.170888	0.317664	0.164054	0.974769	0.057702	0.999502	0.290909	0.557084	-0.453741	0.0279272	0.714898	0.00386621
A_51_P387235	NM_021524	Nampt	0	0.12095	0.390019	0.0416745	0.989462	0.0112032	0.999502	0.309973	0.420514	-0.404184	0.0287307	1.26944	6.06739e-06
A_51_P119597	NM_009680	Ap3b1	0	0.28993	0.181826	0.323198	0.974769	0.0965928	0.999502	0.449998	0.409621	-0.575762	0.0289213	1.19514	0.000376031
A_55_P2050173	A_55_P2050173		0	0.300788	0.157034	0.37072	0.974769	0.28548	0.999502	0.246165	0.750443	0.56786	0.0298669	0.661119	0.036536
A_55_P2059904	NM_001081163	Chsy1	0	0.242053	0.224263	0.0476429	0.990239	0.117563	0.999502	0.560953	0.147475	-0.51948	0.0299567	1.7896	2.61636e-06
A_52_P510107	NM_172527	Nudt15	0	-0.192142	0.339711	-0.0443673	0.992645	-0.367788	0.999502	-0.164272	0.810711	-0.535172	0.0307696	0.632742	0.0341772
A_55_P2099279	ENSMUST00000127532	Tmem29	0	0.13066	0.384828	0.192177	0.974769	0.0102011	0.999502	0.189602	0.743587	-0.420734	0.0331119	0.70483	0.00294986
A_55_P1986233	AK051517	Tubgcp4	0	0.0357293	0.861026	0.15832	0.974769	-0.121961	0.999502	0.0708286	0.915526	-0.491729	0.0340027	0.658431	0.0176811
A_55_P1978451	NM_133795	Ttc1	0	-0.111982	0.455855	-0.200325	0.974769	-0.271311	0.999502	0.135692	0.811764	-0.42852	0.0380453	0.775532	0.00194627
A_52_P280899	NM_028866	Wdr33	0	-0.0303476	0.853964	-0.0197549	0.997617	-0.0360628	0.999502	-0.0352252	0.95349	-0.380666	0.0440406	0.728314	0.00146616
A_52_P510119	NM_027629	Pgm2l1	0	0.0569971	0.800343	0.211787	0.974769	0.0788122	0.999502	-0.119608	0.867441	-0.533644	0.0481484	0.64306	0.0488622
A_52_P259817	NM_029692	Upp2	0	0.110505	0.643076	0.185739	0.974769	-0.0707492	0.999502	0.216526	0.80116	-0.614196	0.0520784	0.816435	0.0292322
A_55_P2114963	NM_016699	Exosc10	0	0.0269082	0.929076	0.0175145	0.998688	0.0582791	0.999502	0.00493095	0.996143	-0.615639	0.0545889	0.791934	0.0372546
A_55_P2261572	NM_009619	Adam3	0	0.178938	0.432603	0.177752	0.974769	0.142523	0.999502	0.216539	0.800605	-0.605162	0.0555602	1.68521	6.02728e-05
A_66_P134090	NM_021296	Grpel2	1	0.0540009	0.856171	-0.0273728	0.997617	-0.204674	0.999502	0.39405	0.657081	-0.64335	0.0626279	1.76213	9.87018e-05
A_55_P1960074	NM_008776	Pafah1b3	0	0.02457	0.939392	0.0218542	0.998688	-0.0522758	0.999502	0.104132	0.913326	-0.606386	0.0756302	1.1194	0.00479607
A_55_P2379779	ENSMUST00000126577		0	0.289774	0.324769	0.282972	0.974769	0.1596	0.999502	0.426751	0.644596	-0.60637	0.104007	0.91601	0.0329329
A_55_P2295332	BG080761	C86942	0	0.130387	0.55047	0.260573	0.974769	0.112548	0.999502	0.0180392	0.98697	-0.584372	0.0510754	0.810009	0.0222211
A_55_P2123466	NM_008466	Kpna3	0	0.140192	0.399279	0.0696731	0.983467	0.0435746	0.999502	0.30733	0.569713	-0.439379	0.0514184	1.13962	0.000114045
A_52_P518182	NM_133853	Magi3	0	0.225945	0.346429	0.258155	0.974769	-0.0775087	0.999502	0.497189	0.429483	-0.584637	0.055665	1.38959	0.000300705
A_30_P01033576	chr4:94719930-94825776_F		0	0.122355	0.564655	0.0298364	0.997617	-0.0195458	0.999502	0.356774	0.625951	-0.553398	0.0572485	1.14958	0.00107845
A_30_P01023317	chr13:108548345-108679004_F		0	0.0191861	0.936718	0.50333	0.974769	-0.472931	0.960928	0.0271592	0.97437	-0.479182	0.0591977	0.641067	0.0326108
A_30_P01026758	chrX:102567595-102589870_R		0	0.0822197	0.620897	0.125566	0.974769	-0.0587772	0.999502	0.17987	0.77434	-0.41392	0.0651592	0.642476	0.014289
A_51_P305628	NM_015803	Atp8a2	0	0.152769	0.353997	0.104711	0.974769	0.0749457	0.999502	0.278651	0.585167	-0.392215	0.0658139	1.39592	6.70052e-06
A_55_P1969511	NM_029430	Ttc23l	0	0.124855	0.529335	0.18944	0.974769	0.150047	0.999502	0.0350796	0.969645	-0.508319	0.0658225	0.671715	0.0395458
A_55_P2028977	NM_013836	Tcf20	0	0.155669	0.405934	0.0715503	0.986062	-0.00664558	0.999502	0.402103	0.463378	-0.467106	0.0700664	1.58789	1.3874e-05
A_66_P131389	NM_133894	Ugt2b38	1	-0.0625269	0.806477	-0.0488455	0.993377	-0.138576	0.999502	-0.000159363	0.999828	-0.553842	0.0737251	0.908279	0.0116
A_51_P301964	NM_019419	Arl6ip1	1	0.13603	0.485349	0.205949	0.974769	0.0291519	0.999502	0.172989	0.813816	-0.488165	0.0762952	0.684412	0.0339931
A_55_P2025203	AK006790	Hrasls5	0	0.00465461	0.983946	0.0543504	0.988287	0.132442	0.999502	-0.172829	0.788406	-0.410192	0.0769686	0.66504	0.0135648
A_55_P2071266	BC057333	Pcnx	1	-0.0586202	0.814106	0.110685	0.978699	-0.157186	0.999502	-0.12936	0.868425	-0.532399	0.0770468	0.778355	0.0267313
A_66_P119876	NM_029863	9230110F15Rik	0	0.205675	0.315417	0.355572	0.974769	0.0741756	0.999502	0.187278	0.78962	-0.449218	0.0783011	0.827389	0.00517358
A_30_P01026575	chr17:22045002-22046886_R		0	0.10144	0.513123	0.169279	0.974769	-0.0656228	0.999502	0.200664	0.749377	-0.383091	0.0791633	0.790897	0.00210278
A_55_P1956712	NM_025895	Med28	0	-0.0173176	0.938215	-0.154558	0.974769	0.0660363	0.999502	0.0365687	0.961572	-0.415495	0.0795262	0.722765	0.0084611
A_52_P501875	NM_001077684	Ccdc173	0	0.0197431	0.941582	-0.00177479	0.998756	0.145864	0.999502	-0.0848597	0.915041	-0.486947	0.0877307	0.807368	0.014289
A_55_P2020796	NM_001029983	Man1b1	0	0.0783759	0.759446	0.154913	0.974769	0.0744644	0.999502	0.0057508	0.995571	-0.552687	0.0877307	0.812754	0.0305943
A_55_P2068595	NR_045120	Gm18756	0	0.136235	0.567981	0.156957	0.974769	0.193488	0.999502	0.0582596	0.954801	0.563313	0.0896199	0.807438	0.0368866
A_55_P2127664	A_55_P2127664		0	0.18953	0.403152	0.30393	0.974769	-0.0285699	0.999502	0.29323	0.742812	-0.533501	0.0903322	1.63649	6.44098e-05
A_30_P01024738	chr4:126009815-126015875_F		1	-0.0080175	0.975076	0.252227	0.974769	-0.308099	0.999502	0.0318192	0.969779	-0.429605	0.0950985	0.636062	0.0329329
A_30_P01023084	chr9:121256738-121257487_F		0	0.0619547	0.831931	-0.0936775	0.986728	-0.00885319	0.999502	0.288395	0.768628	-0.584819	0.0977731	0.992698	0.0143136
A_51_P483677	ENSMUST00000164067		0	0.108	0.428825	0.227103	0.974769	0.062738	0.999502	0.0341582	0.954343	0.312156	0.108923	1.14465	1.82815e-05
A_51_P281608	NM_147082	Olfr609	0	0.29012	0.16856	0.327182	0.974769	0.155064	0.999502	0.388115	0.513137	-0.430436	0.112045	0.78019	0.0114369
A_55_P2053273	ENSMUST00000113289	St6galnac6	0	0.0193867	0.938176	0.12866	0.974769	-0.136113	0.999502	0.0656129	0.93184	-0.42718	0.11383	0.847639	0.00562757
A_51_P336049	NM_013570	Krt33b	0	0.09974	0.549646	0.259497	0.974769	-0.0755551	0.999502	0.115278	0.84736	-0.364328	0.126284	0.674443	0.0122301
A_30_P01026583	chr3:100363012-100369971_F		0	0.181743	0.433608	0.0155452	0.998688	0.0651567	0.999502	0.464527	0.530056	-0.507829	0.129069	0.82398	0.0300095
A_30_P01024301	chr4:128727332-128735227_R		0	0.133922	0.355469	0.136536	0.974769	0.104935	0.999502	0.160294	0.765726	-0.289012	0.14114	0.608476	0.0055814
A_55_P2240468	NR_045995	1110019D14Rik	0	0.0674634	0.758053	0.220761	0.974769	-0.010651	0.999502	-0.00771969	0.993259	0.419129	0.142527	0.857254	0.00718257
A_55_P2367878	ENSMUST00000178056	Ncrna00085	0	0.0996625	0.611051	-0.00613271	0.998688	0.0613516	0.999502	0.243769	0.750443	-0.404513	0.144547	1.14171	0.000495455
A_55_P2150757	NM_008504	Gzmm	0	0.252014	0.3808	0.324963	0.974769	0.0873871	0.999502	0.343692	0.755317	0.581648	0.148554	1.13008	0.0116547
A_66_P120572	ENSMUST00000131207	Gm14488	0	0.235726	0.380999	0.284054	0.974769	0.0741585	0.999502	0.348967	0.734445	-0.539162	0.153672	0.890026	0.0358948
A_55_P2135725	NM_027062	C8g	0	0.17138	0.399029	0.286899	0.974769	-0.136979	0.999502	0.364221	0.581857	-0.415707	0.154023	1.80511	6.70052e-06
A_55_P1985840	NM_026197	Mettl16	0	0.281731	0.322782	0.314301	0.974769	0.0362904	0.999502	0.494602	0.548781	-0.526855	0.156279	1.00516	0.0147823
A_55_P2092030	NM_010011	Cyp4a10	1	0.203234	0.40643	0.312303	0.974769	-0.151617	0.999502	0.449016	0.574409	-0.497723	0.160662	1.15681	0.00341659
A_55_P2176035	NM_001256432	Epha10	0	0.222449	0.405889	0.258527	0.974769	0.0864723	0.999502	0.322347	0.762593	-0.542299	0.161916	0.95092	0.0275308
A_55_P2085771	NM_175561	Pcnxl2	0	-0.0700674	0.706992	-0.0459727	0.990487	-0.116925	0.999502	-0.0473044	0.94934	-0.354576	0.163726	0.736015	0.00876721
A_55_P2099448	NM_009194	Slc12a2	1	0.00647724	0.980824	0.00810106	0.998688	-0.113603	0.999502	0.124933	0.856309	-0.387997	0.173373	0.72649	0.0208644
A_55_P2028399	NM_001024842	Hoxc11	1	0.338222	0.223424	0.320728	0.974769	0.13063	0.999502	0.563309	0.415184	-0.491042	0.177617	1.20347	0.00278434
A_55_P2137596	NM_029935	Chst15	0	0.0465273	0.801574	0.0658534	0.984532	-0.0566339	0.999502	0.130362	0.827175	-0.318975	0.182259	0.650429	0.0127681
A_66_P105250	AF072828		0	0.00536903	0.986033	0.0561337	0.992423	0.0339156	0.999502	-0.0739422	0.93405	-0.443837	0.184068	1.08711	0.00305115
A_30_P01026447	chr11:76427968-76435706_R		0	0.00475056	0.988757	0.150979	0.974769	0.089306	0.999502	-0.226033	0.806822	-0.481367	0.185099	0.810712	0.044834
A_55_P2068350	NM_145949	Ido2	0	0.110103	0.534342	0.154676	0.974769	-0.0185901	0.999502	0.194223	0.778825	-0.344244	0.192807	0.70647	0.014094
A_51_P151126	NM_013706	Cd52	0	0.239424	0.177684	0.318628	0.974769	0.193812	0.999502	0.205831	0.74815	0.309495	0.194042	0.587129	0.0240886
A_55_P1953256	ENSMUST00000145312	Ctnnd1	0	0.119737	0.520572	0.198183	0.974769	0.0166727	0.999502	0.144355	0.835466	-0.360435	0.198256	0.879018	0.00386334
A_55_P2130114	ENSMUST00000142551	Cdh13	0	0.121899	0.372714	0.119232	0.974769	0.0251707	0.999502	0.221295	0.624891	-0.249494	0.201812	0.586641	0.00545478
A_51_P333549	NM_009043	Reg2	1	0.0406511	0.842796	0.169558	0.974769	0.0706127	0.999502	-0.118218	0.85109	-0.330599	0.206172	0.714172	0.0114369
A_30_P01023297	chr18:38776580-38841080_R		0	0.127357	0.453119	0.168879	0.974769	-0.0375851	0.999502	0.250777	0.694201	-0.319976	0.215249	0.681018	0.0141257
A_55_P1964613	AK168315	Dnttip1	0	0.0472905	0.80881	-0.164686	0.974769	-0.00885535	0.999502	0.315413	0.573613	-0.31711	0.216027	0.82934	0.00278434
A_51_P177518	NM_025318	Emc6	0	0.101958	0.664044	0.0323098	0.997617	0.217248	0.999502	0.0563167	0.954265	0.419472	0.216843	0.814852	0.0260967
A_52_P683306	NM_146084	Fam13b	0	0.0654385	0.732171	0.0458222	0.991184	0.142455	0.999502	0.00803839	0.992168	-0.326239	0.2194	0.685695	0.016203
A_55_P1987709	NM_011211	Ptprd	0	0.0898837	0.71585	0.112695	0.980383	-0.034486	0.999502	0.191442	0.821465	-0.424478	0.220851	1.47259	0.000248337
A_52_P11174	NM_146001	Hip1	1	-0.127134	0.452161	0.0124792	0.998688	-0.0265888	0.999502	-0.367292	0.471995	-0.311815	0.228899	0.653602	0.0183079
A_55_P2074197	NM_153398	Zbtb24	0	0.0767705	0.684272	0.504721	0.974769	-0.380454	0.999502	0.106045	0.869017	-0.324361	0.233794	0.605521	0.0384421
A_55_P2110370	NM_146632	Olfr116	0	0.0727696	0.828588	-0.0375533	0.997617	-0.0683266	0.999502	0.324189	0.77434	-0.521449	0.236632	1.42759	0.0025083
A_30_P01025591	chr14:79311982-79334451_F		0	0.200832	0.364047	0.327991	0.974769	0.210306	0.999502	0.0641989	0.939735	-0.37744	0.239613	0.706096	0.0403594
A_30_P01028612	chrX:138966975-138981525_F		0	0.0833368	0.802795	0.194102	0.974769	-0.0719654	0.999502	0.127874	0.909139	-0.51514	0.248567	1.77475	0.000400311
A_30_P01020496	chr7:134595900-134610975_R		0	0.227363	0.362049	0.175124	0.974769	0.129004	0.999502	0.37796	0.649434	-0.417087	0.249266	0.8631	0.0244471
A_51_P242414	NM_177461	Micall1	0	0.186277	0.497665	0.18091	0.974769	-0.0032785	0.999502	0.381201	0.723328	-0.48898	0.250532	1.61013	0.000561652
A_30_P01027825	chr6:23105525-23118900_F		0	0.274822	0.261848	0.168877	0.974769	0.104108	0.999502	0.551481	0.33195	-0.380805	0.252825	1.25439	0.000564205
A_51_P432229	NM_029472	Gstt4	0	0.0373343	0.907076	-0.0822255	0.988287	0.00274891	0.999502	0.19148	0.83804	-0.445872	0.254199	1.19867	0.00374735
A_51_P412835	NM_007829	Daxx	1	0.170141	0.508546	0.147867	0.975166	-0.0286838	0.999502	0.39124	0.684392	-0.450392	0.262053	1.4596	0.00078839
A_55_P1991154	A_55_P1991154		0	0.0837605	0.758392	-0.0495256	0.994602	-0.0508415	0.999502	0.351648	0.705557	-0.42079	0.27045	1.43772	0.000561652
A_30_P01017910	chr17:13020750-13033750_R		0	0.0105024	0.967223	0.0854914	0.982796	-0.109833	0.999502	0.0558492	0.942577	-0.321232	0.272316	0.768298	0.0116
A_55_P1976913	NM_013694	Tnp2	0	0.0380345	0.911638	0.0555451	0.994435	0.0748267	0.999502	-0.0162683	0.989255	-0.456691	0.280738	0.883918	0.0491663
A_55_P2099881	AK141859	Gm10461	0	0.0851101	0.602687	0.191839	0.974769	0.0347838	0.999502	0.0287078	0.969443	-0.26926	0.281931	0.615031	0.0179778
A_55_P2394669	ENSMUST00000137411		0	0.0357096	0.842297	0.0245397	0.997617	-0.0250184	0.999502	0.107608	0.845089	-0.250599	0.299692	0.594842	0.0163396
A_30_P01031751	chr12:3407353-3426580_R		0	0.330862	0.34643	0.18519	0.975166	0.270271	0.999502	0.537125	0.637614	-0.529704	0.303407	1.21869	0.021012
A_51_P513661	NM_021530	Slc4a8	0	0.178709	0.407976	0.00893922	0.998688	0.190669	0.999502	0.336519	0.658046	-0.342386	0.315352	0.739692	0.0345292
A_30_P01030263	chr10:81111250-81130625_R		0	0.140179	0.372533	0.0923876	0.974769	0.0463676	0.999502	0.281781	0.568468	-0.234298	0.330398	0.660324	0.00639542
A_55_P2183110	NM_008031	Fmr1	0	-0.0687162	0.54993	0.0672578	0.974769	-0.0972871	0.999502	-0.176119	0.669722	-0.176033	0.341678	0.614103	0.00123476
A_55_P2169659	ENSMUST00000112253		0	0.0860687	0.658404	-0.0314789	0.997617	0.0854862	0.999502	0.204199	0.778955	-0.285195	0.34496	0.941354	0.00215531
A_55_P2174901	ENSMUST00000146119		0	0.289016	0.335238	0.323708	0.974769	0.241364	0.999502	0.301976	0.77434	-0.407318	0.354645	0.980272	0.0262507
A_30_P01026736	chr19:5771425-5848475_F		0	0.263377	0.282666	0.277331	0.974769	0.259672	0.999502	0.253129	0.767245	0.324455	0.355255	0.958366	0.00609572
A_55_P2089565	NM_181319	Tbx22	0	0.178786	0.361001	0.40854	0.974769	0.0124679	0.999502	0.11535	0.862138	-0.275523	0.359984	0.800735	0.00726896
A_30_P01026669	chrX:98979320-98997145_F		0	0.220736	0.455815	0.288913	0.974769	0.0545593	0.999502	0.318735	0.784052	-0.4444	0.36098	1.36883	0.00470206
A_55_P2213348	AK039175	5330421C15Rik	0	0.00525797	0.987645	0.190804	0.974769	-0.167268	0.999502	-0.00776218	0.994726	-0.364737	0.369415	0.81844	0.0458635
A_30_P01021911	chr4:82156098-82196298_F		1	0.148061	0.491279	0.210191	0.974769	-0.0240141	0.999502	0.258007	0.764767	0.316641	0.376457	0.830301	0.0189995
A_30_P01026045	chr4:3406175-3443875_R		0	0.15495	0.397373	0.258257	0.974769	-0.0137132	0.999502	0.220306	0.760417	-0.253282	0.395893	0.763621	0.00860611
A_55_P2000533	NM_012048	Polk	0	0.172267	0.570212	0.332978	0.974769	0.0559907	0.999502	0.127832	0.913166	-0.40998	0.414991	1.02724	0.036536
A_51_P462814	NM_023637	Sars2	0	-0.0513405	0.797455	0.0218801	0.997617	-0.0096614	0.999502	-0.16624	0.799777	-0.239096	0.41597	0.702863	0.013262
A_55_P1967835	AK082334	Tmem198	0	0.158816	0.447736	0.102142	0.980542	0.0765452	0.999502	0.29776	0.711135	-0.276527	0.439311	0.775491	0.0240886
A_55_P2311780	AK019764	4930554H23Rik	0	0.0295338	0.859273	0.173621	0.974769	-0.0612732	0.999502	-0.0237461	0.970216	-0.182132	0.440268	0.645417	0.00415888
A_51_P276681	NM_001105055	Vmn2r58	1	0.249515	0.260091	0.162941	0.974769	0.306652	0.999502	0.278951	0.706229	-0.254654	0.44338	0.77883	0.0140138
A_30_P01031572	chr8:74820025-74833350_F		0	-0.058008	0.882365	0.0725523	0.992758	-0.118484	0.999502	-0.128092	0.919978	-0.419437	0.44339	1.09625	0.0375484
A_30_P01019833	chr3:40439525-40509975_F		0	0.0967541	0.687878	0.19245	0.974769	0.219611	0.999502	-0.121799	0.886394	-0.295785	0.444923	0.797382	0.031879
A_51_P235548	NM_177594	Mtmr9	0	0.254182	0.365834	0.13596	0.979023	0.183396	0.999502	0.443189	0.635542	-0.346676	0.445281	0.883502	0.044834
A_66_P140121	ENSMUST00000099692		0	0.0399946	0.818448	0.203903	0.974769	-0.119275	0.999502	0.035356	0.957358	-0.195129	0.447016	0.754157	0.00223454
A_55_P2116305	NM_033042	Tnfrsf25	0	0.215767	0.399518	0.354547	0.974769	0.0516983	0.999502	0.241055	0.799303	-0.325303	0.44997	0.922598	0.0245789
A_51_P326550	NM_026105	1700093K21Rik	0	-0.0506126	0.775354	-0.0769538	0.980542	-0.198077	0.999502	0.123192	0.834249	-0.202399	0.452848	0.705191	0.00562397
A_55_P2039637	NM_009376	Ift88	0	-0.00406834	0.992045	0.112255	0.986606	0.0408349	0.999502	-0.165295	0.877153	-0.372979	0.457096	0.997125	0.037361
A_55_P2214959	AK084284	D230017M19Rik	0	0.0303039	0.893079	0.065343	0.987487	0.01365	0.999502	0.0119187	0.988985	-0.230543	0.4596	0.618347	0.0376971
A_55_P2006955	NM_028847	Mageb5	0	0.132049	0.605341	0.0445896	0.996811	0.0288385	0.999502	0.32272	0.746893	-0.315624	0.46133	1.48674	0.000495455
A_55_P2087315	NM_027917	Shroom1	0	-0.0317856	0.888666	-0.231472	0.974769	-0.0310753	0.999502	0.16719	0.810476	-0.232865	0.462712	1.07348	0.000564205
A_55_P2021780	NM_001042670	Gm9897	0	0.121468	0.630308	0.0478242	0.995227	0.136137	0.999502	0.180443	0.840655	-0.304001	0.470571	0.969043	0.0145016
A_55_P2145626	NM_053249	Krt82	1	0.139093	0.605962	-0.0546713	0.994388	0.143817	0.999502	0.328133	0.755317	-0.325161	0.474816	0.939022	0.0289122
A_30_P01020865	chr12:106566735-106624460_R		0	0.0524483	0.861026	-0.060341	0.992645	0.0350185	0.999502	0.182667	0.841289	-0.301479	0.487881	1.26881	0.00209616
A_51_P514922	NM_146055	2610301G19Rik	0	-0.00448709	0.987813	-0.0246919	0.997617	-0.03615	0.999502	0.0473806	0.960129	-0.256186	0.496873	0.852596	0.0147823
A_55_P2080446	NR_102349	6430710C18Rik	0	0.115629	0.656722	0.150286	0.974769	-0.00661851	0.999502	0.203219	0.825336	-0.293211	0.501914	1.02527	0.0112889
A_55_P2075090	NM_001167586	Gm7257	1	-0.136752	0.329092	-0.0623141	0.979414	-0.121972	0.999502	-0.225971	0.590066	-0.145875	0.507141	0.641217	0.00195599
A_55_P2139665	XM_003084649	Gm10420	0	0.134847	0.57989	0.325737	0.974769	-0.119412	0.999502	0.198215	0.82332	-0.278015	0.508894	0.848449	0.0299133
A_55_P1963579	A_55_P1963579		0	0.0310362	0.909895	0.0599429	0.990144	0.193325	0.999502	-0.160159	0.840676	-0.249619	0.513346	1.05056	0.00301005
A_30_P01024032	chr2:119412770-119435110_R		0	-0.0409233	0.861745	0.276865	0.974769	-0.0205999	0.999502	-0.379035	0.55072	-0.225577	0.513588	1.09266	0.000872071
A_51_P164393	NM_153519	Txndc2	0	0.237942	0.40952	0.302083	0.974769	0.100584	0.999502	0.311159	0.779669	-0.328178	0.514185	0.93795	0.0481945
A_55_P2012592	NM_001285788	Ildr1	0	0.201602	0.291955	0.303071	0.974769	-0.0225949	0.999502	0.324329	0.55072	-0.187829	0.528362	0.626571	0.0224144
A_51_P410516	ENSMUST00000021520		0	0.277502	0.340671	0.236275	0.974769	0.294976	0.999502	0.301255	0.770837	-0.29202	0.534857	0.902938	0.0374724
A_30_P01027413	chr10:87822148-87841825_R		0	0.256277	0.29756	0.446493	0.974769	0.189816	0.999502	0.132522	0.867275	-0.235031	0.545438	1.02833	0.00375413
A_55_P2056473	NM_026282	Spc24	0	0.0758544	0.692098	0.187482	0.974769	0.00231781	0.999502	0.0377637	0.963039	-0.189614	0.560667	0.630108	0.0329329
A_30_P01017817	chr2:84344350-84370075_F		0	-0.0826362	0.765092	0.119619	0.980542	-0.188137	0.999502	-0.179391	0.841849	-0.25772	0.564142	0.840339	0.0381619
A_30_P01031652	chr3:100293319-100327843_F		0	0.166409	0.27528	0.313705	0.974769	0.0279795	0.999502	0.157542	0.767245	-0.131183	0.593765	0.695831	0.00180907
A_55_P1978502	NM_010390	H2-Q1	0	-0.0145511	0.964318	0.0817283	0.987859	-0.0189053	0.999502	-0.106476	0.907921	-0.231105	0.595904	1.04924	0.00634922
A_55_P1953573	NM_031202	Tyrp1	0	0.078202	0.752848	0.0994434	0.983467	-0.0188483	0.999502	0.154011	0.849516	-0.218002	0.596321	1.09888	0.00278434
A_55_P2072872	ENSMUST00000156570	Lpin2	0	0.132788	0.557889	0.253335	0.974769	0.0742077	0.999502	0.0708216	0.937372	-0.214556	0.604308	0.85296	0.0199373
A_30_P01029086	chr10:66574421-66575488_F		0	0.0483157	0.875216	0.230662	0.974769	-0.0414638	0.999502	-0.0442516	0.969811	-0.239392	0.609522	1.20887	0.0035423
A_55_P2005828	NM_008219	Hbb-bh1	0	0.120803	0.407892	0.178052	0.974769	-0.00819423	0.999502	0.192551	0.738356	-0.135844	0.610076	0.741998	0.00192694
A_55_P1998374	NM_001170433	Ppfibp1	0	0.0400184	0.917506	0.0264205	0.998688	0.0932278	0.999502	0.000406854	0.999828	0.278754	0.618654	1.07086	0.0297136
A_65_P08768	ENSMUST00000109432	Fbln1	0	0.0342103	0.866	0.0897003	0.978622	0.00468784	0.999502	0.00824275	0.991648	0.15472	0.621571	0.588618	0.0329329
A_51_P257712	BC167224	Olfr104-ps	0	0.0875021	0.693021	0.508639	0.974769	-0.381424	0.999502	0.135291	0.856104	-0.190774	0.622595	0.860529	0.0111432
A_55_P1962411	XM_003086465	LOC100505283	0	0.0914915	0.648288	0.0415858	0.99343	0.153294	0.999502	0.0795949	0.916267	0.171261	0.634543	0.711073	0.0238758
A_55_P1972575	NM_021436	Tmeff1	0	0.217433	0.478908	0.22477	0.974769	0.158311	0.999502	0.269217	0.814405	0.271506	0.640235	1.85829	0.000495455
A_55_P2095196	NM_172398	Akr1b10	0	-0.00211974	0.993082	0.0388333	0.993044	-0.0226281	0.999502	-0.0225645	0.97823	0.152505	0.641825	1.02524	0.000561652
A_52_P186262	AF163743		0	-0.0469572	0.878366	0.129334	0.979023	-0.13525	0.999502	-0.134956	0.88695	-0.208595	0.662525	1.01706	0.0131702
A_55_P2097972	A_55_P2097972		1	0.159267	0.370961	0.237095	0.974769	0.0392196	0.999502	0.201487	0.7647	-0.130264	0.689109	0.76733	0.00517358
A_55_P1982499	NM_177350	Gldn	0	0.243663	0.343332	0.392222	0.974769	0.0459254	0.999502	0.29284	0.755317	-0.179301	0.69228	1.00956	0.00797971
A_51_P119544	NM_001005847	Aga	1	0.0835703	0.728883	0.161964	0.974769	-0.0458609	0.999502	0.134608	0.867441	-0.165109	0.700391	1.23401	0.000871425
A_55_P2046198	NM_146118	Slc25a25	0	0.00842417	0.963442	-0.032323	0.992645	-0.0363986	0.999502	0.0939941	0.846317	-0.0842311	0.751515	0.60477	0.00545478
A_30_P01030371	chr3:126989696-127112471_R		1	0.0513773	0.770246	-0.0845326	0.977889	-0.0160147	0.999502	0.254679	0.644596	-0.0974127	0.753416	0.771079	0.00266846
A_52_P159885	NM_001024922	Ddx49	0	0.0297713	0.937011	0.0899034	0.988957	0.0427632	0.999502	-0.0433527	0.973917	0.163263	0.775215	1.45668	0.0020389
A_51_P396917	NM_026752	Zfyve21	0	-0.139406	0.483275	0.00096016	0.99926	-0.00405495	0.999502	-0.415123	0.506539	-0.113252	0.77876	1.17905	0.000561652
A_66_P115443	NM_080557	Snx4	0	-0.13129	0.417081	-0.0256056	0.997617	-0.168583	0.999502	-0.199682	0.757123	-0.0904407	0.779603	0.706042	0.00684153
A_55_P1959470	NM_001111311	Lrrfip1	0	-0.0971298	0.500679	0.0488312	0.988201	-0.122728	0.999502	-0.217493	0.688669	-0.0747169	0.798547	0.586691	0.0126465
A_51_P472329	NM_028883	4632415K11Rik	0	0.223032	0.298933	0.257719	0.974769	0.137399	0.999502	0.273979	0.705379	0.0906902	0.81596	0.695688	0.0249695
A_51_P491916	NM_028478	Rassf6	1	0.0723388	0.704208	-0.0727128	0.984532	0.022139	0.999502	0.26759	0.686435	-0.0779988	0.831746	0.925633	0.00171233
A_55_P2052185	NM_025605	Lamtor1	0	0.177709	0.310581	0.199061	0.974769	0.0741945	0.999502	0.259873	0.631803	0.0676169	0.832549	0.939503	0.000441109
A_66_P118959	NM_207236	Olfr1283	1	0.165821	0.403321	0.131159	0.974769	0.217922	0.999502	0.148382	0.83804	-0.0832912	0.836982	0.96095	0.00275883
A_30_P01031175	chr1:52706748-52712402_R		0	0.0829383	0.581573	0.274092	0.974769	-0.00753358	0.999502	-0.0177434	0.980196	0.0587554	0.850268	0.600019	0.0124212
A_30_P01022796	chr11:87872568-87880978_F		0	0.351053	0.34616	0.466031	0.974769	0.160769	0.999502	0.42636	0.755317	-0.132778	0.854114	1.39763	0.0118064
A_51_P451428	NM_001038602	Marveld2	0	0.141256	0.516478	0.410443	0.974769	-0.0838527	0.999502	0.0971759	0.908481	-0.0834169	0.856754	0.783638	0.0279967
A_51_P440743	NM_009886	Celsr1	0	0.0276332	0.93181	0.0102649	0.998688	0.0243813	0.999502	0.0482534	0.965586	-0.0933595	0.857053	0.865415	0.0306565
A_30_P01033350	chr4:59093718-59108018_F		0	0.124712	0.552947	0.080923	0.986062	-0.00900678	0.999502	0.302221	0.701809	-0.0755902	0.864148	0.766638	0.0244471
A_55_P2073692	ENSMUST00000096145		0	0.081661	0.761226	0.153336	0.974769	0.100463	0.999502	-0.00881553	0.993587	-0.0816282	0.874675	1.1165	0.00431621
A_55_P2012011	NM_001127169	Tceal7	0	-0.0069901	0.977684	-0.0300999	0.997585	-0.122731	0.999502	0.131861	0.838491	-0.0590783	0.876067	0.607983	0.0349535
A_52_P530280	NM_021552	Nsa2	0	0.0333604	0.890466	0.232862	0.974769	-0.000688359	0.99992	-0.132093	0.852361	0.0653423	0.877383	0.832048	0.00889007
A_55_P2183055	NM_007893	E4f1	0	0.021215	0.936541	0.566397	0.974769	-0.319421	0.999502	-0.183331	0.809656	-0.0602443	0.890047	0.816064	0.0124212
A_55_P1972128	NM_010761	Ccndbp1	0	0.206557	0.527258	0.346818	0.974769	0.0524069	0.999502	0.220446	0.852181	-0.0946126	0.894775	1.09035	0.0435837
A_30_P01030483	chr3:100363012-100369971_R		0	0.212106	0.412413	0.221294	0.974769	0.177911	0.999502	0.237115	0.806822	-0.0632943	0.912663	0.911808	0.0298065
A_30_P01020795	chr16:64758224-64765674_F		1	0.281895	0.36207	0.3936	0.974769	0.449274	0.999502	0.00281192	0.998621	0.0705452	0.914394	1.19838	0.011568
A_55_P1977382	NM_146478	Olfr891	0	0.027871	0.908468	0.164563	0.974769	0.248539	0.999502	-0.329489	0.623226	-0.0397544	0.927632	0.847154	0.00634922
A_51_P224311	NM_022318	Popdc2	0	0.110163	0.649271	0.383079	0.974769	0.0725543	0.999502	-0.125144	0.886007	0.0450823	0.932536	0.860604	0.0234316
A_55_P2305345	NM_153677	Ush1c	0	-0.0500082	0.83166	0.077782	0.986062	-0.06148	0.999502	-0.166327	0.823598	0.0363476	0.937863	0.75301	0.0217925
A_55_P1957508	NM_173412	Cypt4	0	0.1307	0.651479	0.204074	0.974769	0.0675873	0.999502	0.120438	0.911456	-0.0446378	0.945019	1.01561	0.0247998
A_55_P2083121	NM_001164567	Vill	0	0.113468	0.51876	0.110882	0.974769	0.277785	0.999502	-0.0482628	0.949336	-0.0273563	0.947364	0.780356	0.00634922
A_52_P670026	NM_021384	Rsad2	0	0.273853	0.290022	0.353281	0.974769	0.199541	0.999502	0.268736	0.765894	-0.0284011	0.958382	0.797667	0.0323219
A_51_P492897	NM_177607	4933430I17Rik	1	0.241069	0.216181	0.24691	0.974769	0.140324	0.999502	0.335974	0.546046	0.0177625	0.965928	0.638927	0.0228385
A_55_P2073935	NM_013790	Abcc5	0	0.0199265	0.936718	0.216272	0.974769	-0.0666239	0.999502	-0.0898689	0.901872	0.00888457	0.984875	0.703776	0.0237698
A_55_P2046220	NM_146667	Olfr740	0	0.297141	0.373281	0.367247	0.974769	0.120137	0.999502	0.40404	0.752121	-0.00913568	0.991091	1.06756	0.0414409
A_51_P323880	ENSMUST00000082405	COX2	0	0.291729	0.405745	0.379658	0.974769	0.436068	0.999502	0.0594626	0.970103	0.00657865	0.994346	1.23729	0.0289008
A_52_P263095	NM_009643	Ahnak	0	0.0415557	0.910416	0.145673	0.979414	0.132941	0.999502	-0.153946	0.888181	0.00541173	0.994472	1.10855	0.0198371
A_52_P561772	NAP013487-001		0	0.168376	0.466771	0.354803	0.974769	0.0898929	0.999502	0.0604323	0.952702	0.00428697	0.994498	1.10197	0.00377886
A_55_P1971094	NM_007957	Esx1	0	-0.234538	0.0727074	-0.0174713	0.997617	-0.12808	0.999502	-0.558062	0.0202202	0.521284	0.00190806	0.666314	0.00116224
A_55_P2033120	NM_029688	Srxn1	0	0.518714	0.00828402	0.396898	0.974769	0.462648	0.999502	0.696596	0.0731144	-0.691761	0.00634762	0.791073	0.00947548
A_51_P145322	NM_008780	Pax1	0	0.526721	0.0491353	0.443565	0.974769	0.313446	0.999502	0.823152	0.13792	0.380537	0.358396	0.96512	0.0197831
A_51_P218774	NM_026418	Rgs10	0	0.477652	0.0247744	0.463472	0.974769	0.369888	0.999502	0.599596	0.22	-0.221441	0.551368	0.831854	0.0133024
A_55_P2018480	NM_026120	2410127L17Rik	1	0.440456	0.0305019	0.293757	0.974769	0.419134	0.999502	0.608476	0.16763	-0.065669	0.876917	0.765839	0.0167417
A_55_P2093764	NM_012010	Eif2s3x	0	0.522303	0.0166633	0.463083	0.974769	0.546094	0.960928	0.557732	0.302812	-0.769097	0.00697528	1.50799	9.5146e-05
A_66_P140886	NM_001136270	Prr24	0	0.369735	0.0230194	0.407636	0.974769	0.167158	0.999502	0.53441	0.119901	-0.339092	0.139657	0.655096	0.011004
A_52_P553316	NM_133741	Snrk	0	0.532673	0.00284629	0.557462	0.974769	0.53417	0.684476	0.506386	0.179262	-0.11175	0.733091	0.739806	0.00610017
A_30_P01022323	chr12:85210777-85262127_F		0	0.640196	0.163775	0.626752	0.974769	0.684034	0.999502	0.609801	0.69445	-1.25538	0.0256125	0.96882	0.194192
A_55_P1972527	NM_178935	Txlng	0	0.708937	0.322363	0.590271	0.974769	0.588575	0.999502	0.947966	0.689801	-2.9184	0.000936063	0.291087	0.862612
A_55_P1992838	NM_007706	Socs2	1	0.891046	0.050393	0.908345	0.974769	0.647109	0.999502	1.11769	0.320119	-0.825368	0.203606	1.05724	0.166433
A_66_P111858	A_66_P111858		0	0.867085	0.147961	0.687233	0.974769	1.14065	0.999502	0.77337	0.709502	-1.36644	0.0720313	-0.746726	0.530581
A_52_P398279	ENSMUST00000134138	Ddx26b	1	0.726671	0.190433	0.741698	0.974769	0.697581	0.999502	0.740736	0.688669	-0.748792	0.351167	-0.151159	0.913993
A_51_P317181	NM_053146	Pcdhb21	0	0.88117	0.128791	0.72421	0.974769	0.841812	0.999502	1.07749	0.522373	-0.575731	0.546521	-0.152725	0.920362
A_30_P01027751	chr11:104308622-104310041_R		1	0.615128	0.161574	0.593265	0.974769	0.607342	0.999502	0.644776	0.644635	-0.350693	0.636962	0.170727	0.871161
A_55_P1987665	AK051974	Tmem161b	0	0.664815	0.0751199	0.595582	0.974769	0.641765	0.999502	0.757097	0.472628	0.191907	0.785175	0.103997	0.916885
A_55_P2103682	A_55_P2103682		0	1.19705	0.0837466	1.0592	0.974769	1.4802	0.999502	1.05176	0.644596	-0.311548	0.813684	0.0885678	0.965859
A_52_P279687	NM_001080926	Lrp8	0	0.810364	0.0981231	0.66289	0.974769	0.721099	0.999502	1.0471	0.415184	0.00208129	0.998738	-0.458464	0.676509
A_55_P2080789	NM_173432	Pskh1	0	0.682806	0.390995	1.04514	0.974769	0.620915	0.999502	0.38236	0.895779	0.631691	0.666223	0.831322	0.647344
A_51_P397564	NM_025645	Snrnp40	0	0.586546	0.123431	0.693885	0.974769	0.588029	0.999502	0.477723	0.728485	0.724356	0.158367	-1.54691	0.00639542
A_30_P01025847	chr16:34524589-34573439_F		0	0.592619	0.0547977	0.637157	0.974769	0.77321	0.956186	0.367489	0.754284	-0.0226721	0.974259	0.669213	0.203302
A_55_P2402134	AK078921	9130020K20Rik	0	0.904263	0.15388	1.39184	0.974769	0.809065	0.999502	0.511884	0.812263	0.419697	0.707232	-0.81922	0.507679
A_55_P1960416	NM_146069	Lrrc33	0	0.607158	0.0667657	0.787525	0.974769	0.646512	0.999502	0.387438	0.756017	0.41335	0.435835	-0.386244	0.583935
A_55_P1979156	NM_001205336	Arap3	0	0.70702	0.0958089	0.645099	0.974769	1.01379	0.961998	0.462174	0.767628	0.504458	0.459031	-0.188698	0.856465
A_30_P01027764	chr18:84735774-84760824_R		0	0.594647	0.083314	0.64239	0.974769	0.658157	0.999502	0.483393	0.685766	0.00738467	0.992738	-0.0916709	0.920633
A_55_P2018457	NM_001204276	Hdac7	0	0.586997	0.11271	0.634948	0.974769	0.602382	0.999502	0.523662	0.678635	0.00283443	0.997707	-0.252488	0.767873
A_55_P2183438	NM_001111022	Runx1	0	0.630275	0.129136	0.748951	0.974769	0.41789	0.999502	0.723983	0.565213	0.900071	0.096315	-0.0230392	0.985938
A_55_P1982245	NM_001195065	Phactr2	1	0.66309	0.0932133	0.614037	0.974769	0.524632	0.999502	0.850602	0.411934	0.613343	0.291815	-0.530765	0.501555
A_55_P2053704	NM_001165968	Pglyrp4	0	0.600721	0.15544	0.63268	0.974769	0.217866	0.999502	0.951617	0.354238	-0.865671	0.113372	-0.164134	0.871547
A_55_P2083103	NM_023504	Nkx2-4	0	0.621232	0.0753573	0.820808	0.974769	0.315771	0.999502	0.727117	0.446946	-0.553645	0.28381	0.544022	0.410375
A_55_P2133826	AK164921	6430531B16Rik	0	0.630419	0.170324	0.620177	0.974769	0.582168	0.999502	0.688913	0.635542	0.433201	0.563275	-0.0312106	0.983041
A_30_P01032885	chr7:144563845-144603732_F		0	0.593136	0.119134	0.734128	0.974769	0.432687	0.999502	0.612593	0.615059	-0.272124	0.687348	0.357405	0.672841
A_55_P2450933	NM_201369	N4bp2l2	1	0.591581	0.334971	0.604856	0.974769	0.526124	0.999502	0.643762	0.76796	0.313257	0.776982	-0.154065	0.923056
A_30_P01032891	chr6:145647711-145756861_R		1	0.750192	0.159377	0.910651	0.974769	0.524991	0.999502	0.814935	0.630205	0.0652862	0.95433	0.058587	0.971265
A_55_P1956707	NM_019865	Rpl36a	0	0.613892	0.101547	0.923265	0.974769	0.496617	0.999502	0.421795	0.763986	0.469635	0.425013	-1.12038	0.0547141
A_55_P1974193	NM_022415	Ptges	0	0.604551	0.331017	1.24791	0.974769	0.274483	0.999502	0.291262	0.889532	0.169349	0.887874	-0.0271872	0.988767
A_66_P125067	NM_009226	Snrpd1	0	0.937321	0.5834	2.96041	0.974769	0.133596	0.999502	-0.282045	0.970929	0.232038	0.953725	-0.0810933	0.98883
A_55_P2031671	NM_008184	Gstm6	0	0.867734	0.548377	2.57272	0.974769	0.0542902	0.999502	-0.0238111	0.997183	-0.0502737	0.989158	0.119777	0.980665
A_55_P1975690	NM_031397	Bicc1	0	0.697363	0.0502909	0.248449	0.974769	0.650588	0.999502	1.19305	0.0996412	0.772203	0.10878	0.595777	0.372609
A_52_P494514	NM_010568	Insr	0	0.660008	0.287226	0.539399	0.974769	0.622791	0.999502	0.817833	0.688669	1.35027	0.0765188	-0.220674	0.878292
A_30_P01025868	chr3:68867193-68876128_F		1	0.594352	0.201288	0.48568	0.974769	0.618577	0.999502	0.678798	0.638849	0.812553	0.183686	0.0637687	0.960663
A_30_P01019017	chr18:63355660-63369610_F		0	0.607394	0.35955	0.148651	0.992739	0.606042	0.999502	1.06749	0.623524	1.19654	0.2006	0.231592	0.890602
A_55_P2093705	NM_008579	Meig1	0	0.697285	0.0598429	0.578459	0.974769	0.622312	0.999502	0.891083	0.336104	0.610143	0.260588	-0.477721	0.532713
A_55_P2042844	NM_008701	Nkx2-9	0	0.591786	0.14323	0.246446	0.974769	0.602551	0.999502	0.92636	0.345562	-0.412966	0.527126	-1.13302	0.0688273
A_51_P327632	NM_207205	Igsf3	1	0.82029	0.09846	0.566732	0.974769	1.07507	0.999502	0.819071	0.602294	-0.215518	0.820636	-1.03866	0.217874
A_66_P111666	NM_001284359	Nprl3	0	0.677423	0.097754	0.481552	0.974769	0.764672	0.999502	0.786046	0.507993	-0.0782139	0.928155	-0.720201	0.325817
A_30_P01020051	chr13:21860993-21862345_F		0	0.625041	0.415748	0.199569	0.991184	0.878354	0.999502	0.797199	0.788406	0.124243	0.944453	-2.42515	0.058827
A_51_P438853	NM_025867	Serpinb11	1	0.677134	0.0614494	0.272825	0.974769	0.921133	0.919374	0.837442	0.367824	-0.749208	0.127741	0.511996	0.475435
A_55_P2135526	NM_010371	Gzmc	0	0.630979	0.0537431	0.489477	0.974769	0.726564	0.999502	0.676895	0.454468	0.548975	0.248567	-0.010592	0.991751
A_52_P302345	NM_133969	Cyp4v3	0	0.713084	0.0855408	0.557781	0.974769	0.645438	0.999502	0.936034	0.376694	0.571441	0.369415	0.0328771	0.980229
A_52_P179178	NM_199028	Bend3	0	0.659411	0.199005	0.486385	0.974769	0.663892	0.999502	0.827955	0.581857	0.456916	0.579282	-0.10383	0.938712
A_55_P2100065	NM_176966	Fsd1l	0	0.644437	0.11918	0.25594	0.974769	0.616427	0.999502	1.06095	0.253498	-0.370757	0.597406	0.309033	0.742937
A_55_P2148333	ENSMUST00000132570	2810021J22Rik	1	0.655324	0.0768336	0.318445	0.974769	0.630528	0.999502	1.017	0.214997	-0.33051	0.607148	0.0295246	0.980229
A_55_P2091413	ENSMUST00000170486		1	0.685438	0.083954	0.556095	0.974769	0.77275	0.999502	0.72747	0.540792	0.291713	0.679922	0.479647	0.56374
A_55_P2153990	NM_001177439	Gm1332	1	0.626542	0.118742	0.429357	0.974769	0.7773	0.999502	0.672969	0.587101	0.227458	0.757559	-0.3528	0.692527
A_55_P2064547	BC022182	Tuba1c	0	0.613049	0.129136	0.457315	0.974769	0.737527	0.999502	0.644305	0.618075	0.0624988	0.942447	-0.338933	0.706058
A_55_P2038358	NM_012006	Acot1	1	0.65024	0.0541973	0.467418	0.974769	0.608003	0.999502	0.8753	0.264408	-0.0441555	0.953674	0.211868	0.790274
A_55_P2107387	NM_172676	Samd10	0	0.603076	0.169091	0.577817	0.974769	0.739187	0.999502	0.492225	0.755317	1.002	0.0685901	-0.175926	0.865522
A_55_P1971951	NM_019388	Cd86	1	1.39216	0.411287	0.406186	0.992645	3.5142	0.999502	0.256083	0.973811	0.615992	0.862172	-0.442192	0.927595
A_52_P252258	NM_013871	Mapk12	0	0.912766	0.533892	-0.331295	0.992758	2.6308	0.999502	0.438795	0.942029	0.0304781	0.993581	-0.655444	0.865036
A_51_P329722	NM_175166	5430419D17Rik	0	1.10307	0.581048	0.493831	0.9924	2.60691	0.999502	0.208483	0.982535	-0.597431	0.888068	0.481411	0.933187
A_30_P01022738	chr5:123582742-123588117_R		0	0.59982	0.234969	0.582374	0.974769	0.663348	0.999502	0.553737	0.75691	0.528004	0.500592	0.00478257	0.997443
A_30_P01024316	chr3:19179899-19216399_R		0	0.597104	0.162263	0.396673	0.974769	0.860945	0.999502	0.533693	0.723328	-0.343373	0.635031	-0.143242	0.891014
A_52_P523368	NM_175249	Psapl1	0	0.587013	0.086724	0.550194	0.974769	0.731936	0.999502	0.478908	0.688669	-0.266619	0.659458	0.371722	0.614573
A_55_P2003363	ENSMUST00000119425	Fkbp8	0	0.59055	0.0667354	0.522318	0.974769	0.726906	0.999502	0.522426	0.622104	-0.190887	0.751171	-0.0328412	0.974936
A_55_P2053372	NM_001285436	Rbfox3	1	0.744375	0.478815	0.222287	0.994388	2.13465	0.999502	-0.123811	0.98067	0.298691	0.897864	-0.178313	0.957616
A_55_P2034796	NAP029752-1		0	0.618357	0.743982	-0.420441	0.992645	2.67042	0.999502	-0.394905	0.958667	0.457694	0.904089	-0.349073	0.947421
A_52_P491861	NM_009282	Stag1	0	1.26464	0.463231	0.0583717	0.998688	3.35653	0.999502	0.379009	0.960932	-0.400409	0.918389	0.0875143	0.988386
A_30_P01018828	chr1:167797581-167803031_F		0	0.766088	0.607748	-0.369893	0.9924	2.52063	0.999502	0.147529	0.98344	-0.198223	0.954202	-0.361527	0.932419
A_55_P2008870	XM_141816	Gm4910	0	0.714532	0.346429	0.261355	0.986728	1.60696	0.999502	0.275279	0.921644	-0.0920003	0.955452	0.0355724	0.988151
A_66_P127458	ENSMUST00000107717	Zfp652	0	0.665377	0.528605	0.106688	0.998178	1.8557	0.999502	0.0337449	0.99455	-0.135588	0.957152	-0.0361424	0.991751
A_55_P2061555	NM_146513	Olfr95	0	0.635609	0.445305	0.0854386	0.998178	1.64947	0.999502	0.171919	0.964279	0.1039	0.958483	-0.182358	0.942519
A_55_P2070084	TC1637255		0	1.39374	0.518468	0.0564757	0.998688	4.13431	0.999502	-0.00957348	0.999091	-0.142788	0.97907	0.0902169	0.990429
A_55_P2180406	NM_029976	Cdkn2aipnl	0	1.23993	0.591532	-0.0418399	0.998756	3.95844	0.999502	-0.196796	0.986029	0.128341	0.981498	-0.129302	0.986467
A_55_P2008021	NM_026838	Srpx2	0	1.40329	0.523016	0.06974	0.998688	4.24061	0.999502	-0.100482	0.992168	-0.0032354	0.999539	0.258988	0.972357
A_51_P486512	NM_134093	Letmd1	0	0.695821	0.217723	0.432149	0.974769	0.215826	0.999502	1.43949	0.221447	1.00324	0.173162	1.3635	0.114696
A_55_P1952985	AK041476		1	0.643711	0.0921367	0.418199	0.974769	0.542869	0.999502	0.970066	0.265918	0.941706	0.0552928	-0.0621618	0.955395
A_51_P303620	NM_001008791	Whrn	0	0.609336	0.09846	0.0807498	0.992758	0.541114	0.999502	1.20615	0.10084	0.771844	0.116587	0.359981	0.659401
A_65_P03197	NM_001199556	AW551984	0	0.646049	0.123275	0.507507	0.974769	0.408036	0.999502	1.0226	0.298124	-1.90948	0.000426081	0.573239	0.481495
A_51_P219505	NM_177388	Slc41a2	1	0.793873	0.1476	0.383018	0.974769	0.42434	0.999502	1.57426	0.151229	-1.53054	0.0228744	0.263374	0.838106
A_55_P2044847	NM_175340	Nhlrc1	1	0.618317	0.0749407	0.550389	0.974769	0.56531	0.999502	0.739251	0.424671	-0.94668	0.0329976	-0.350586	0.648185
A_51_P393968	NM_007701	Vsx2	0	0.608782	0.110925	0.437485	0.974769	0.243153	0.999502	1.14571	0.139223	-0.882104	0.0748236	0.646331	0.349047
A_55_P2057523	NM_001159497	Ppm1b	0	0.675745	0.105809	0.342615	0.974769	0.562483	0.999502	1.12214	0.221447	-0.919501	0.0937158	0.152611	0.882462
A_55_P1973965	NM_011625	Ppp1r13b	1	0.625788	0.0843242	0.541573	0.974769	0.225013	0.999502	1.11078	0.132018	-0.754862	0.120404	0.310026	0.705088
A_55_P2352896	NM_153395	Mon2	0	0.606403	0.322689	0.509824	0.974769	0.452378	0.999502	0.857006	0.660333	-0.67971	0.471193	-0.152639	0.923056
A_30_P01031055	chr4:109071198-109078714_F		1	0.592395	0.0612389	0.455775	0.974769	0.567739	0.999502	0.75367	0.34445	-0.457813	0.344895	0.44603	0.477764
A_55_P2177899	NM_001190466	Dact1	0	0.610843	0.161984	0.516899	0.974769	0.282128	0.999502	1.0335	0.309421	0.561767	0.391604	0.107551	0.924576
A_52_P546660	NM_183112	1700029I15Rik	1	0.603304	0.0859137	0.444497	0.974769	0.399544	0.999502	0.965871	0.209582	-0.457575	0.404556	-0.0567851	0.956143
A_66_P126836	NM_001115130	Zbtb44	0	0.601328	0.273165	0.384325	0.974769	0.428593	0.999502	0.991066	0.510218	0.578193	0.491501	0.278607	0.820046
A_66_P139785	NM_080555	Ppap2b	1	0.603651	0.270926	0.55714	0.974769	0.406403	0.999502	0.84741	0.607568	-0.47802	0.58743	0.129649	0.925698
A_52_P246698	NM_053090	Fam126a	1	0.609548	0.0539587	0.497562	0.974769	0.436821	0.999502	0.894261	0.194778	0.292649	0.593056	0.200099	0.787261
A_30_P01022276	chr13:28947034-28949166_R		0	0.644241	0.25523	0.487837	0.974769	0.570883	0.999502	0.874003	0.609977	-0.375824	0.697393	-0.441892	0.715535
A_30_P01033386	chr10:72559397-72946868_F		1	0.656794	0.22949	0.413886	0.974769	0.562458	0.999502	0.994038	0.510487	-0.184033	0.857148	0.475179	0.683486
A_55_P2095342	NM_001177302	Rara	0	0.538312	0.220764	0.589209	0.974769	0.732937	0.999502	0.292789	0.838343	0.870669	0.117753	-0.919797	0.187001
A_52_P205789	NM_175352	Unc119b	0	0.500112	0.259166	0.803193	0.974769	0.629617	0.999502	0.0675261	0.969959	0.820435	0.149418	0.182726	0.859156
A_66_P106419	NAP017512-001		0	0.579784	0.334171	0.627951	0.974769	0.662538	0.999502	0.448863	0.822249	1.12546	0.151975	0.329818	0.806754
A_30_P01025329	chr15:10718080-10719858_F		0	0.507614	0.132167	0.664567	0.974769	0.991593	0.689671	-0.133318	0.912432	-1.63448	0.000223234	0.924594	0.0785071
A_55_P2096055	NAP114786-1		0	0.466771	0.0591905	0.630268	0.974769	0.701256	0.801233	0.0687892	0.943365	-0.812238	0.00962982	-0.508579	0.238489
A_51_P322542	NM_027444	Bbx	1	0.511777	0.135415	0.765356	0.974769	0.596625	0.999502	0.173351	0.882294	-1.09089	0.00976503	-0.47076	0.475435
A_55_P2067649	NM_009522	Wnt3a	0	0.342103	0.576023	0.788284	0.974769	0.983619	0.999502	-0.745593	0.756251	-0.77745	0.449683	-1.26942	0.257707
A_30_P01024367	chr6:82608223-82669023_F		0	0.574517	0.0502909	0.606332	0.974769	0.717838	0.960928	0.399382	0.705696	0.155565	0.780588	-0.0312823	0.973723
A_30_P01019541	chr18:63455560-63548085_F		0	0.549003	0.260579	0.587043	0.974769	0.657683	0.999502	0.402284	0.803715	-0.202503	0.818122	0.213892	0.849521
A_55_P2064328	NM_008481	Lama2	0	0.450971	0.506384	0.667879	0.974769	0.925023	0.999502	-0.23999	0.930217	0.137592	0.929437	-0.0971981	0.964514
A_55_P2043996	NM_001164089	Cops7a	0	0.452692	0.312645	0.592024	0.974769	0.735039	0.999502	0.0310133	0.987834	0.0726179	0.937407	0.0447454	0.973723
A_55_P2015700	ENSMUST00000176764		0	0.554169	0.102086	0.61576	0.974769	0.397326	0.999502	0.64942	0.509977	-1.2836	0.00272268	0.934978	0.0809686
A_52_P522379	NM_178084	B230120H23Rik	0	0.205509	0.727107	0.669373	0.974769	-1.14809	0.999502	1.09525	0.521176	-0.990571	0.229918	0.961203	0.367961
A_51_P172752	NM_025663	Gpatch4	1	0.567892	0.440954	0.669647	0.974769	0.441894	0.999502	0.592134	0.830067	-0.647131	0.640235	0.546547	0.766699
A_55_P2007185	NM_147010	Olfr1052	0	0.523928	0.380011	0.697488	0.974769	0.0299297	0.999502	0.844366	0.692618	-0.53673	0.611612	0.426842	0.764833
A_55_P2174541	NM_001013371	Dtx3l	1	0.490391	0.23741	0.601434	0.974769	0.0801981	0.999502	0.789539	0.472628	-0.282461	0.688439	0.100679	0.924104
A_52_P295067	NM_009223	Snn	1	0.511487	0.0768336	0.591731	0.974769	0.257766	0.999502	0.684963	0.34445	-0.144491	0.791227	0.035595	0.967731
A_51_P394558	NM_001162943	Dchs1	0	0.527195	0.109854	0.698198	0.974769	0.289165	0.999502	0.594221	0.550075	-0.162557	0.791456	-0.177344	0.819896
A_51_P245263	NM_146886	Olfr1298	1	0.572491	0.0824117	0.716848	0.974769	0.376799	0.999502	0.623826	0.521176	0.123643	0.848458	-0.478039	0.453233
A_30_P01020038	chr4:132641388-132645061_F		0	0.507819	0.576639	0.600744	0.974769	0.335104	0.999502	0.587609	0.854559	0.240019	0.902842	-0.405643	0.863047
A_51_P206585	NM_009821	Runx1	0	0.499702	0.324097	0.643707	0.974769	0.215985	0.999502	0.639415	0.711135	0.0723565	0.945197	-0.177948	0.881744
A_55_P2077133	NM_133985	Oxsr1	0	0.558978	0.125539	0.721961	0.974769	0.156413	0.999502	0.79856	0.388254	0.0294093	0.970494	0.584636	0.380045
A_52_P513842	NM_057172	Fubp1	0	0.566432	0.0646871	0.592788	0.974769	0.431247	0.999502	0.675262	0.404347	0.0244959	0.971518	0.427104	0.485892
A_55_P2105888	NM_175935	G6pc3	0	0.394908	0.315417	0.588799	0.974769	0.00617075	0.999502	0.589753	0.630914	0.0164173	0.984828	-0.0617943	0.954957
A_51_P101545	NM_019447	Hgfac	0	0.148054	0.769075	0.632063	0.974769	0.34926	0.999502	-0.537163	0.764636	1.12889	0.0716764	-0.66559	0.48304
A_52_P289091	NM_007813	Cyp2b13	0	0.498317	0.346417	0.62075	0.974769	0.566385	0.999502	0.307817	0.859431	0.947236	0.191955	-1.16455	0.178143
A_55_P2180531	NM_027498	Sik3	1	0.123839	0.859984	0.631514	0.974769	0.0434448	0.999502	-0.303441	0.890859	0.995605	0.275663	-0.782279	0.542465
A_51_P140607	NM_138757	Asun	0	0.549655	0.408489	0.803296	0.974769	0.553979	0.999502	0.29169	0.908912	1.09823	0.290337	-1.66397	0.14924
A_52_P564951	NM_001017985	C2cd3	1	0.126813	0.892547	0.681485	0.974769	-0.0863542	0.999502	-0.214691	0.94639	1.03734	0.413903	-0.921828	0.590338
A_51_P188772	NM_012026	Arhgef28	0	0.233295	0.50584	0.700849	0.974769	-0.0432	0.999502	0.0422361	0.980196	0.9236	0.058548	0.199012	0.824646
A_55_P2015681	NR_028320	AU015836	1	0.517329	0.10227	0.623417	0.974769	0.424457	0.999502	0.504115	0.623524	0.723378	0.0803877	0.537779	0.350574
A_55_P2241299	NM_001025613	Otud7b	0	0.563875	0.391071	0.688631	0.974769	0.436978	0.999502	0.566017	0.812839	1.51116	0.0935539	-0.383512	0.811873
A_51_P109541	NM_001015681	E130308A19Rik	0	0.400072	0.264198	0.590475	0.974769	0.328175	0.999502	0.281566	0.812263	0.623853	0.182621	0.313773	0.678864
A_51_P441469	NM_021310	Jmy	0	0.136563	0.80881	0.708189	0.974769	0.125468	0.999502	-0.423968	0.81481	0.667576	0.417243	-0.0228889	0.989227
A_52_P454295	NM_011652	Ttn	0	0.219267	0.735354	0.654223	0.974769	0.169936	0.999502	-0.166358	0.947696	0.782818	0.436881	0.0376883	0.985362
A_51_P181851	NM_144872	Eml3	0	0.428181	0.443343	0.671963	0.974769	0.562378	0.999502	0.0502041	0.985584	-2.9497	0.000228048	0.805136	0.503704
A_55_P2001518	NM_023898	Pde6h	0	0.271687	0.392623	0.663305	0.974769	0.185052	0.999502	-0.0332969	0.981788	-0.99413	0.0168041	0.851275	0.112225
A_30_P01033355	chr4:129497990-129515290_R		1	0.352776	0.294431	0.656584	0.974769	-0.0978125	0.999502	0.499556	0.631727	-0.873309	0.0308318	0.778148	0.134657
A_55_P2043466	NM_173363	Eif5	0	0.493971	0.131617	0.615081	0.974769	0.556031	0.999502	0.310802	0.78962	-1.30036	0.0016419	0.259506	0.724556
A_52_P350950	NM_177857	Dennd2c	0	0.352746	0.633978	0.658295	0.974769	0.163364	0.999502	0.236578	0.93405	-2.97495	0.00225772	0.0181569	0.994451
A_52_P604526	NM_026490	Mrpl19	0	0.576506	0.252912	0.8111	0.974769	0.475812	0.999502	0.442608	0.793665	-1.25778	0.0377567	0.340812	0.756833
A_30_P01027625	chr8:113968152-113973727_F		0	-0.0249501	0.974031	0.683512	0.974769	-0.968886	0.999502	0.210524	0.922039	-1.1851	0.130157	0.73502	0.538075
A_55_P2119864	NM_001285907	Cd2bp2	0	-0.243704	0.739636	0.639586	0.974769	-1.30998	0.999502	-0.0607171	0.985334	-1.34945	0.170701	0.700705	0.658138
A_55_P2371879	L10908	Gcap8	0	0.314848	0.437537	0.965468	0.974769	-0.111703	0.999502	0.0907789	0.959695	-0.762151	0.216012	0.741493	0.350122
A_55_P1994997	NM_181416	Arhgap11a	0	0.102605	0.627787	0.768285	0.843284	-0.619212	0.788113	0.15874	0.835466	-0.352773	0.269412	0.626707	0.0705226
A_51_P300207	NM_198609	Rsl24d1	0	0.537674	0.103161	0.624171	0.974769	0.473117	0.999502	0.515735	0.63173	0.452745	0.369809	0.691253	0.216849
A_30_P01018613	chr2:108382077-108441137_R		0	0.134533	0.643527	0.63473	0.974769	-0.287435	0.999502	0.0563032	0.964949	-0.332571	0.496219	0.595276	0.251939
A_55_P2146703	ENSMUST00000053319		0	0.304584	0.334965	0.64365	0.974769	0.223737	0.999502	0.046365	0.971504	-0.282549	0.584741	0.590083	0.266139
A_30_P01033538	chr7:99879368-99889978_F		0	0.336804	0.517535	0.626253	0.974769	0.226189	0.999502	0.157971	0.941138	-0.418491	0.673759	0.677961	0.561957
A_55_P2009351	NM_025370	Aaed1	1	0.183089	0.78264	0.733628	0.974769	0.0113613	0.999502	-0.195723	0.933659	-0.463996	0.678513	0.706796	0.596603
A_55_P2336623	AK087301	E030042N06Rik	0	0.335941	0.450639	0.637119	0.974769	-0.0867853	0.999502	0.457488	0.789977	0.24703	0.782816	0.627294	0.519017
A_51_P407811	NM_020515	Olfr140	0	0.393893	0.298835	0.635662	0.974769	0.283345	0.999502	0.262672	0.834616	-0.0477004	0.952475	0.80235	0.180084
A_55_P1974273	NM_029272	Ndufs7	0	0.275435	0.518365	0.599562	0.974769	0.395094	0.999502	-0.168352	0.921644	0.267558	0.752131	-2.13003	0.00238788
A_55_P2112105	A_55_P2112105		0	0.486512	0.12332	1.08841	0.843284	0.55045	0.999502	-0.179327	0.864392	0.482192	0.294944	-0.802075	0.111198
A_30_P01024750	chr5:100845342-100869667_F		0	0.495105	0.405902	0.714964	0.974769	0.489048	0.999502	0.281302	0.900146	0.310875	0.792874	-0.681265	0.614846
A_30_P01024625	chr9:96964067-96973567_F		1	0.42197	0.347462	0.585794	0.974769	0.381154	0.999502	0.298963	0.842785	0.211247	0.801037	-0.840444	0.283084
A_55_P2168346	NM_207275	Banf2	0	0.436551	0.227295	0.632592	0.974769	0.213276	0.999502	0.463785	0.698512	-0.766714	0.0877737	0.46608	0.493673
A_55_P2052325	NM_028920	Hyal6	0	0.417877	0.204622	0.590498	0.974769	0.297555	0.999502	0.365577	0.754609	-0.678748	0.10056	-0.148389	0.844896
A_51_P475613	NM_029629	Fahd2a	0	0.509677	0.204622	0.587984	0.974769	0.439885	0.999502	0.501162	0.713794	-0.662921	0.217892	0.123685	0.899096
A_52_P257812	NM_008509	Lpl	1	0.131932	0.732341	0.630549	0.974769	-0.460705	0.999502	0.22595	0.858639	-0.626673	0.249974	0.517107	0.492995
A_51_P172532	NM_012049	Nit1	0	0.470955	0.318856	0.622263	0.974769	0.582434	0.999502	0.208166	0.895775	-0.693908	0.297447	0.460964	0.639423
A_51_P132718	NR_046006	2310010J17Rik	0	0.262707	0.165914	0.604642	0.899422	-0.153933	0.999502	0.337413	0.538045	-0.410981	0.0879139	0.519577	0.0729027
A_55_P2026400	NM_009795	Capns1	0	0.464984	0.163598	0.59002	0.974769	0.346226	0.999502	0.458705	0.680181	0.565539	0.215122	0.252109	0.733289
A_51_P120823	NM_146559	Olfr868	1	0.232135	0.377001	0.599315	0.974769	-0.289283	0.999502	0.386374	0.669722	-0.466246	0.219493	0.488375	0.306863
A_55_P1997105	NM_172670	Gyltl1b	0	0.248957	0.399039	0.61248	0.974769	0.16505	0.999502	-0.0306589	0.982563	-0.533146	0.226924	0.100272	0.899857
A_55_P2178127	NM_017461	2001-09-01	1	0.294089	0.412921	0.642371	0.974769	0.0177165	0.999502	0.222179	0.86285	-0.580087	0.307335	0.0314908	0.979513
A_55_P2185860	NM_021400	Prg4	0	0.439532	0.229139	0.652705	0.974769	0.495554	0.999502	0.170338	0.888181	-0.483251	0.358525	-0.0243943	0.983041
A_55_P2048525	NM_001168405	Ankrd55	1	0.447023	0.0921367	0.62127	0.974769	0.251364	0.999502	0.468436	0.564474	0.367279	0.362885	0.0805781	0.906157
A_51_P195635	NM_146407	Olfr1079	0	0.404641	0.322555	0.596198	0.974769	0.307819	0.999502	0.309905	0.818194	-0.473826	0.446128	0.013918	0.991229
A_55_P1982107	BC086916	Rpl31	0	0.20382	0.462117	0.618298	0.974769	-0.102828	0.999502	0.0959906	0.932577	-0.348786	0.469746	0.42816	0.461257
A_52_P573467	NM_008644	Prol1	1	0.449174	0.358553	0.585587	0.974769	0.433586	0.999502	0.328349	0.844131	0.57206	0.470398	0.0117637	0.994399
A_55_P2014144	NM_146566	Olfr830	1	0.139147	0.523803	0.591083	0.974769	-0.267897	0.999502	0.0942552	0.912113	-0.260753	0.494975	0.467907	0.249727
A_55_P2035554	NM_153563	Strip1	0	0.583913	0.0570385	0.62188	0.974769	0.548658	0.999502	0.5812	0.52889	-0.331559	0.517138	0.10927	0.889301
A_55_P2078494	NM_001080812	Cib3	1	0.349868	0.119134	0.693835	0.974769	0.045413	0.999502	0.310356	0.688669	-0.222896	0.549264	0.397196	0.318132
A_51_P339822	NM_138630	Arhgap4	0	0.420322	0.284992	0.712191	0.974769	0.0929197	0.999502	0.455854	0.740962	-0.361593	0.562481	0.404909	0.610159
A_55_P2116310	NM_001165952	Trim45	1	0.270505	0.556589	0.611133	0.974769	0.258336	0.999502	-0.0579534	0.978643	0.471615	0.569227	-0.345438	0.760858
A_30_P01020803	chrX:47893703-47996700_F		0	0.331896	0.37882	0.820183	0.974769	0.101559	0.999502	0.0739453	0.964389	-0.366936	0.575231	0.342543	0.692595
A_51_P399614	NM_023322	Zkscan14	0	0.320049	0.370739	0.77973	0.974769	0.0691944	0.999502	0.111222	0.934316	-0.340841	0.581418	0.344277	0.673095
A_55_P2276091	NR_028021	Ppifos	1	0.485249	0.332025	0.637189	0.974769	0.296886	0.999502	0.521672	0.767628	0.441408	0.589496	0.145185	0.906742
A_55_P1988664	NM_016896	Map3k14	0	0.068908	0.86349	0.623638	0.974769	-0.442162	0.999502	0.0252488	0.988276	-0.325672	0.5945	0.362276	0.644095
A_30_P01028487	chr9:121845920-121858120_R		1	0.408993	0.25274	0.830793	0.974769	-0.113692	0.999502	0.509877	0.644596	-0.301948	0.601202	0.31607	0.675549
A_55_P1969665	NM_001111336	Hsd3b4	0	0.447029	0.391793	0.634206	0.974769	0.299081	0.999502	0.407799	0.828953	-0.475004	0.612289	0.204894	0.878342
A_51_P271136	NM_053228	Vmn1r40	1	0.438286	0.270926	0.593674	0.974769	0.391475	0.999502	0.32971	0.801456	0.321342	0.621076	0.320968	0.70409
A_55_P2171391	A_55_P2171391		0	0.544424	0.159756	0.726162	0.974769	0.382215	0.999502	0.524896	0.688669	0.316181	0.629742	0.410738	0.610712
A_51_P244969	NM_025346	Rmnd5b	0	0.178749	0.587343	0.611632	0.974769	0.15708	0.999502	-0.232464	0.842785	-0.289576	0.631545	0.223096	0.780826
A_30_P01031352	chr1:38886199-38892924_F		0	0.382972	0.298367	0.751906	0.974769	-0.0639118	0.999502	0.460922	0.711812	-0.288177	0.63649	0.0285568	0.97982
A_51_P375558	NM_010865	Myoc	0	0.380766	0.44024	0.763868	0.974769	0.240717	0.999502	0.137714	0.948619	0.416031	0.655489	0.27802	0.825848
A_55_P2137576	NM_028721	Nphp3	0	0.414236	0.170122	0.674887	0.974769	0.22861	0.999502	0.33921	0.755317	-0.225115	0.661735	0.0946759	0.899104
A_55_P1992617	NM_019985	Clec1b	0	0.364313	0.287226	0.612376	0.974769	0.506314	0.999502	-0.0257523	0.986409	0.242951	0.671354	-0.0945295	0.910532
A_55_P2085596	NM_008637	Nudt1	0	0.470689	0.219662	0.630577	0.974769	0.305988	0.999502	0.475502	0.714612	0.263566	0.68385	0.35411	0.659085
A_55_P2066453	ENSMUST00000076071		0	0.498967	0.0854634	0.800235	0.974769	0.134274	0.999502	0.562393	0.501658	0.21089	0.68442	-0.0731479	0.925361
A_30_P01030284	chrX:33750475-33770425_F		0	0.156754	0.484175	0.630711	0.974769	-0.0485371	0.999502	-0.111912	0.895932	-0.173399	0.691255	0.185927	0.738771
A_55_P2011111	NM_010011	Cyp4a10	1	0.116259	0.845908	0.828346	0.974769	-0.411713	0.999502	-0.0678544	0.977162	-0.382325	0.696039	0.540009	0.650865
A_52_P593212	ENSMUST00000155922		1	0.36722	0.36225	1.17354	0.974769	-0.148194	0.999502	0.0763118	0.965207	-0.286515	0.697918	0.365235	0.689624
A_52_P329314	AK089904		0	0.354174	0.292007	0.608623	0.974769	0.166347	0.999502	0.287552	0.796979	-0.222941	0.697986	0.169228	0.822858
A_55_P2069176	NAP014020-001		0	0.171673	0.778486	0.72859	0.974769	-0.210734	0.999502	-0.00283599	0.999077	0.402648	0.701184	0.421011	0.753973
A_51_P342629	NM_026961	2200002J24Rik	0	0.507599	0.332025	1.02063	0.974769	0.131495	0.999502	0.370676	0.832312	0.332058	0.715811	-0.25792	0.828951
A_55_P1952394	NM_175342	Cphx1	0	0.216651	0.538454	0.605016	0.974769	0.322916	0.999502	-0.27798	0.83258	-0.249106	0.716194	-0.0605271	0.956208
A_55_P2011026	NM_022409	Zfp296	1	0.434991	0.430509	0.601052	0.974769	0.300348	0.999502	0.403575	0.841289	-0.380503	0.72542	0.170996	0.912265
A_51_P306047	NM_024206	Sec13	0	0.527647	0.269196	0.62611	0.974769	0.466225	0.999502	0.490606	0.767269	-0.284042	0.730119	-0.170008	0.878062
A_30_P01022761	chr11:102878974-102888924_F		0	0.1062	0.820659	0.716303	0.974769	-0.190981	0.999502	-0.20672	0.891944	0.263888	0.740745	-0.224826	0.827481
A_51_P393078	NM_001081145	Tigd2	0	0.110104	0.84934	0.637362	0.974769	0.349591	0.999502	-0.656642	0.734445	-0.313134	0.745314	-0.244869	0.847724
A_55_P1967659	NM_030717	Lactb	0	0.129678	0.836193	0.590051	0.974769	-0.231719	0.999502	0.0307014	0.989904	-0.321947	0.762199	-0.0912222	0.956665
A_51_P171200	NM_027307	Golm1	0	0.510634	0.152027	0.786193	0.974769	0.322733	0.999502	0.422976	0.742812	0.19048	0.767939	-0.390673	0.594371
A_55_P2071566	ENSMUST00000090371	Mettl14	0	0.256693	0.537426	0.687594	0.974769	0.032756	0.999502	0.0497275	0.980196	-0.243817	0.768789	0.0607583	0.96353
A_55_P2054883	ENSMUST00000060956	Trappc1	0	0.429356	0.260579	0.708007	0.974769	0.417917	0.999502	0.162144	0.899488	0.195254	0.771516	0.208732	0.804197
A_30_P01028239	chrX:20389063-20389702_F		1	0.319063	0.500639	0.736521	0.974769	-0.128579	0.999502	0.349248	0.841281	-0.270338	0.776756	0.122246	0.929898
A_51_P414746	NM_139222	Defb15	0	0.287696	0.562234	0.717477	0.974769	-0.0051795	0.999508	0.150789	0.939624	0.271217	0.782911	-0.22519	0.862597
A_55_P1965812	ENSMUST00000164948		1	0.524049	0.165759	0.653116	0.974769	0.503641	0.999502	0.415391	0.763986	0.185117	0.786839	-0.162688	0.856295
A_55_P2025273	NM_026485	Trabd	0	0.0965582	0.785161	0.591426	0.974769	-0.153909	0.999502	-0.147843	0.901872	-0.168107	0.788759	0.357614	0.620376
A_30_P01027534	chr2:167388900-167402475_F		0	0.195259	0.592977	0.585231	0.974769	0.269939	0.999502	-0.269394	0.83804	0.185558	0.796762	-0.287285	0.743685
A_55_P2054013	NM_009152	Sema3a	0	0.309088	0.370745	0.795487	0.974769	0.0173715	0.999502	0.114405	0.931121	-0.170376	0.796953	0.309198	0.695285
A_55_P1964282	NM_001200041	Gm1078	0	0.433212	0.334965	0.749283	0.974769	0.0645276	0.999502	0.485824	0.764636	-0.202456	0.804157	0.102921	0.930106
A_30_P01031164	chr5:44173484-44176009_F		0	0.527495	0.634199	1.8387	0.974769	-0.124052	0.999502	-0.132161	0.979249	0.493664	0.823043	-0.411939	0.886017
A_30_P01024055	chr19:57426515-57435165_R		0	0.408219	0.109511	0.618879	0.974769	0.151299	0.999502	0.454481	0.555254	0.108041	0.825015	0.43071	0.351227
A_55_P2117342	S74547		0	0.341153	0.184148	0.653079	0.974769	0.131042	0.999502	0.239339	0.788406	-0.104371	0.825644	0.461208	0.288659
A_55_P2352182	A_55_P2352182		0	0.38329	0.318744	0.664638	0.974769	0.236276	0.999502	0.248955	0.841814	0.154641	0.826778	-0.0181914	0.987735
A_55_P2104567	NM_177222	Casc1	0	0.131464	0.811036	0.728867	0.974769	-0.277362	0.999502	-0.0571136	0.980196	-0.209706	0.830808	0.127559	0.925914
A_30_P01021330	chr8:122807653-122823000_F		0	0.267944	0.44024	0.593791	0.974769	-0.00393802	0.999502	0.213979	0.865436	0.15305	0.831458	0.0706456	0.947421
A_55_P2068515	NR_045285	Gm5083	0	0.16033	0.786341	0.670009	0.974769	-0.0455947	0.999502	-0.143423	0.949211	0.227926	0.832127	-0.0250581	0.98883
A_52_P230688	NM_025620	Rep15	1	0.168335	0.765114	0.716253	0.974769	-0.0918077	0.999502	-0.119441	0.956982	0.212897	0.838377	-0.189381	0.889378
A_51_P216125	NM_207143	Olfr594	0	0.441408	0.149376	0.611932	0.974769	0.151213	0.999502	0.561079	0.523385	-0.114235	0.844301	0.543888	0.305004
A_30_P01027106	chr5:113920850-113950200_F		0	0.388614	0.418477	0.735633	0.974769	-0.153439	0.999502	0.583649	0.763092	-0.192761	0.847893	0.162724	0.901521
A_55_P2177953	NM_175105	Aqp11	0	0.364429	0.37797	0.837435	0.974769	0.277098	0.999502	-0.0212463	0.990433	0.153559	0.854041	-0.151047	0.886774
A_55_P2185811	ENSMUST00000161512	Wnk1	0	0.265181	0.645223	0.71372	0.974769	0.0410333	0.999502	0.0407903	0.988426	0.200725	0.863868	-0.150924	0.924576
A_55_P2119441	NM_001081356	Vma21	0	0.142271	0.799419	0.637231	0.974769	-0.0438738	0.999502	-0.166543	0.932629	0.165576	0.874675	-0.147492	0.915032
A_51_P483159	NM_177157	Gchfr	0	0.208192	0.561402	0.715051	0.974769	-0.117143	0.999502	0.026669	0.988309	-0.113836	0.881403	0.198291	0.827014
A_55_P2214700	AK082690	LOC552907	0	0.289022	0.467704	0.73729	0.974769	-0.0142782	0.999502	0.144053	0.928582	-0.123776	0.886603	0.0833586	0.946445
A_52_P556082	NM_001167995	Trmt2b	0	0.177536	0.714165	0.711832	0.974769	0.0387938	0.999502	-0.218017	0.898651	0.137765	0.887247	0.00329643	0.998472
A_55_P2022840	NM_007788	Csnk2a1	0	0.30986	0.353106	0.642742	0.974769	0.12677	0.999502	0.160068	0.891335	-0.0936514	0.888978	0.143507	0.860665
A_55_P1982084	NAP098476-001		0	0.402945	0.329987	0.609859	0.974769	0.40552	0.999502	0.193455	0.889579	-0.102762	0.89909	0.0340806	0.97881
A_55_P2002522	AK047378	Chst10	1	0.221434	0.603061	0.622909	0.974769	0.0994426	0.999502	-0.0580502	0.976071	0.109951	0.904619	-0.0174389	0.990429
A_51_P490700	NM_175430	Ccdc40	0	0.106267	0.784456	0.595341	0.974769	-0.0395247	0.999502	-0.237015	0.848143	0.0883522	0.907384	0.00250809	0.998472
A_52_P563450	NM_026396	Brix1	0	0.329211	0.562007	1.05676	0.974769	0.152123	0.999502	-0.221247	0.921644	0.142985	0.909325	0.0191596	0.991751
A_55_P2081656	ENSMUST00000169692		0	0.153269	0.754429	0.615728	0.974769	-0.134739	0.999502	-0.0211821	0.991648	0.108122	0.91328	0.00248401	0.998766
A_55_P2024803	NM_008605	Mmp12	1	0.0807345	0.861095	0.669959	0.974769	-0.379212	0.999502	-0.0485444	0.978879	-0.0936476	0.913846	0.0929659	0.93479
A_30_P01032707	chr2:176784125-177183100_R		0	0.183017	0.525371	0.598471	0.974769	-0.0168943	0.999502	-0.0325267	0.981156	0.0698742	0.914172	-0.0727859	0.930863
A_55_P1967618	NM_198107	Med16	0	0.224468	0.650701	0.812738	0.974769	-0.144384	0.999502	0.00504906	0.998439	0.109103	0.918517	0.0122314	0.994392
A_51_P348592	NM_172758	Slc38a7	0	0.288497	0.312645	0.676585	0.974769	0.136101	0.999502	0.052806	0.96344	-0.057063	0.920362	0.152874	0.811088
A_55_P2126227	NM_001081446	Iqck	0	0.346129	0.347587	0.619829	0.974769	0.207421	0.999502	0.211138	0.863502	0.0673662	0.931026	-0.0953399	0.92282
A_51_P316042	NM_175362	Card11	0	0.201723	0.581384	0.620037	0.974769	0.102426	0.999502	-0.117295	0.934769	0.0662495	0.936647	0.195347	0.831898
A_55_P2145034	NM_025819	Swt1	0	0.209727	0.548377	0.749704	0.974769	-0.18709	0.999502	0.0665656	0.966682	-0.0625988	0.938288	0.203594	0.817506
A_30_P01018703	chr11:120041124-120052299_R		0	0.347469	0.424973	0.840204	0.974769	0.154919	0.999502	0.0472848	0.981537	0.0694418	0.945443	0.00173684	0.999058
A_55_P1986356	AK141206	D630037F22Rik	0	0.288384	0.645536	0.621211	0.974769	-0.338818	0.999502	0.582759	0.797677	-0.0957408	0.945481	0.103208	0.956409
A_55_P2106645	NM_001012765	Adcy5	0	0.173276	0.564779	0.598939	0.974769	-0.0733206	0.999502	-0.0057913	0.996702	-0.0460133	0.947576	0.0387768	0.967987
A_55_P1967341	XM_001476653	Gm8526	0	0.207979	0.548086	0.58651	0.974769	0.0978064	0.999502	-0.0603779	0.969779	0.0526686	0.948275	-0.0445832	0.968226
A_55_P2088870	NM_173424	Zbtb37	0	0.457751	0.322689	1.03584	0.974769	-0.00928337	0.999502	0.346699	0.820886	-0.0625912	0.948766	0.0532151	0.968544
A_55_P2042381	NM_178669	Clrn3	1	0.206547	0.520931	0.784403	0.974769	-0.0221105	0.999502	-0.142651	0.909081	0.0468553	0.951296	-0.0420184	0.967987
A_55_P2036578	NM_001177392	Gm13547	0	0.52151	0.212209	0.629382	0.974769	0.54941	0.999502	0.385738	0.788406	-0.0511608	0.953622	-0.32508	0.716999
A_52_P536494	NM_008709	Mycn	0	0.22297	0.526443	0.841369	0.974769	-0.0694793	0.999502	-0.102981	0.943674	-0.0479225	0.954217	0.151918	0.870629
A_51_P336691	NM_025573	Srsf9	1	0.0406831	0.956818	0.773013	0.974769	-0.258328	0.999502	-0.392636	0.844047	-0.07139	0.956003	0.134344	0.933238
A_65_P15245	NM_001077406	Nrp2	0	0.47326	0.455855	0.999468	0.974769	0.0646028	0.999502	0.355708	0.880162	0.0798579	0.958377	-0.0872427	0.965952
A_30_P01018470	chr12:77550684-77551505_F		0	0.259515	0.54172	0.841503	0.974769	-0.040608	0.999502	-0.0223518	0.990804	-0.0442655	0.96544	0.0842701	0.948693
A_51_P255304	NM_007617	Cav3	0	0.112427	0.821174	0.589441	0.974769	-0.0348486	0.999502	-0.217313	0.893152	0.0437002	0.96605	0.216078	0.846804
A_55_P2090364	ENSMUST00000113749	Plcd4	0	0.494305	0.24161	0.923869	0.974769	0.201244	0.999502	0.357801	0.799025	0.0352725	0.968114	0.194121	0.840739
A_51_P370286	NM_011869	Med24	0	0.304018	0.359261	0.667916	0.974769	-0.000894542	0.99992	0.245034	0.833623	-0.0257785	0.971938	0.0917404	0.917381
A_55_P1989405	NM_007920	Elf1	0	0.326835	0.249275	0.763938	0.974769	0.105922	0.999502	0.110645	0.908562	0.0204243	0.97217	-0.00480578	0.995237
A_30_P01023611	chr9:121845920-121858120_R		0	0.157849	0.717866	0.605183	0.974769	-0.1255	0.999502	-0.00613828	0.99752	0.0262455	0.979454	-0.00322992	0.998388
A_55_P1953058	NM_001012269	Olfr1513	0	0.236561	0.445678	0.648658	0.974769	-0.000119738	0.99992	0.0611453	0.965614	-0.0195069	0.98016	0.0327906	0.975881
A_52_P207314	NM_001081187	Htra4	0	0.177391	0.512967	0.693647	0.974769	-0.140209	0.999502	-0.0212645	0.987834	0.0106623	0.987806	0.136564	0.848257
A_55_P2326507	AK079103	A630057N01Rik	0	0.394841	0.473872	0.742732	0.974769	0.291705	0.999502	0.150086	0.95027	0.0138252	0.992353	-0.0851904	0.961501
A_30_P01025972	chr16:59557120-59602070_R		0	0.313095	0.43546	0.613326	0.974769	0.130684	0.999502	0.195273	0.898632	-0.00845355	0.993478	-0.08103	0.947904
A_30_P01032910	chr17:15357376-15385701_R		0	0.274346	0.567121	0.899917	0.974769	-0.11675	0.999502	0.0398707	0.986751	-0.00307075	0.998202	0.292365	0.805492
A_55_P1987131	NM_177727	Lsm14b	0	0.22865	0.676157	0.626711	0.974769	-0.105027	0.999502	0.164265	0.93716	0.000918125	0.999539	-0.0407698	0.982076
A_55_P1956847	NM_001039352	Nolc1	0	0.515603	0.0883295	0.261336	0.974769	0.626905	0.999502	0.658569	0.404347	-0.883593	0.0204335	-1.12944	0.0139517
A_55_P2055087	NM_011158	Prkar2b	0	0.526832	0.0726043	0.262544	0.974769	0.612512	0.999502	0.705439	0.331806	-0.963302	0.00931852	0.266996	0.687098
A_55_P2072138	BC034366	Pisd-ps3	0	0.565207	0.0717706	0.467271	0.974769	0.607468	0.999502	0.620884	0.489867	-0.54893	0.219524	0.868321	0.0832599
A_52_P230167	NM_053099	Setbp1	0	0.535133	0.186419	0.272351	0.974769	0.738141	0.999502	0.594907	0.639404	-0.822418	0.110366	-0.0983947	0.924576
A_55_P1968193	NM_010210	Fhit	1	0.544717	0.0768336	0.23984	0.974769	0.799362	0.887423	0.59495	0.510865	-0.408547	0.396682	-0.308554	0.652463
A_51_P386688	NM_133359	Krtap19-9b	1	0.495394	0.254473	0.273639	0.974769	0.585786	0.999502	0.626757	0.64069	0.483893	0.461451	-0.20729	0.832316
A_51_P517381	NM_029789	Lass2	0	0.537983	0.0932133	0.37253	0.974769	0.624801	0.999502	0.616619	0.506539	0.280159	0.611975	0.324389	0.644013
A_30_P01024053	chr7:3338500-3360725_F		1	0.51607	0.0616752	0.302798	0.974769	0.620838	0.999502	0.624573	0.384283	-0.0917778	0.868924	-0.0635428	0.934076
A_55_P2367463	NM_139306	Acer2	1	0.482525	0.442379	0.126388	0.994602	0.608849	0.999502	0.712336	0.773208	-0.220219	0.869862	0.0572582	0.979093
A_30_P01024474	chr13:24833082-24838462_F		0	0.576918	0.10391	0.416878	0.974769	0.617677	0.999502	0.696198	0.489376	0.0777283	0.916445	-0.0444848	0.966407
A_55_P2077806	ENSMUST00000130218		0	0.539778	0.299888	0.179033	0.986062	0.693707	0.999502	0.746593	0.647173	0.0537894	0.961572	0.00150907	0.999326
A_51_P187842	NM_025829	Eif4e3	1	0.566346	0.0863646	0.38289	0.974769	0.617907	0.999502	0.69824	0.426173	0.00566554	0.994498	0.208204	0.7862
A_30_P01022410	chr9:118060025-118085050_F		0	0.418816	0.149281	0.28216	0.974769	0.694774	0.960928	0.279513	0.788122	0.669637	0.0682021	-1.5087	0.000665562
A_30_P01025981	chr4:45079022-45096897_R		0	0.454363	0.276767	0.367342	0.974769	0.623827	0.999502	0.371919	0.791783	0.969019	0.0571868	-0.618528	0.402226
A_55_P2083954	NM_029825	Scfd1	0	0.548692	0.332051	0.488962	0.974769	0.690558	0.999502	0.466558	0.806954	1.05865	0.151975	-0.695529	0.529302
A_55_P2180059	NM_030610	Fgf20	0	0.54499	0.254473	0.56993	0.974769	0.835313	0.999502	0.229727	0.883761	0.734651	0.259026	-0.939014	0.220372
A_55_P2018944	NM_001082484	Snx27	0	0.284199	0.383237	0.0860383	0.990144	0.590696	0.999502	0.175863	0.879253	0.752882	0.0878519	0.370798	0.606397
A_55_P2101074	ENSMUST00000151564		0	0.45655	0.293976	0.23121	0.974769	0.616968	0.999502	0.521474	0.73187	0.906422	0.0958856	-0.282923	0.767873
A_51_P358052	ENSMUST00000143671		1	0.575072	0.0914534	0.420149	0.974769	0.860648	0.89356	0.444419	0.71548	0.718174	0.112046	-0.151937	0.854942
A_51_P343443	NM_146687	Olfr1436	1	0.581685	0.238561	0.581026	0.974769	0.586221	0.999502	0.577807	0.740036	0.876861	0.173373	-0.163118	0.889967
A_55_P2019764	A_55_P2019764		0	0.074235	0.871285	-0.114672	0.989462	0.75891	0.999502	-0.421533	0.775965	0.637331	0.285831	-0.290039	0.758522
A_55_P2035479	NM_146479	Olfr899	0	0.441163	0.299355	0.413697	0.974769	0.683802	0.999502	0.225988	0.868433	0.612237	0.307335	-0.0815662	0.943031
A_55_P2340101	AK144577	BC062258	1	-0.157396	0.811466	-0.101505	0.996866	0.662667	0.999502	-1.03335	0.587359	0.897424	0.327302	-0.324834	0.823037
A_30_P01018277	chr7:140011140-140018815_R		0	0.0300358	0.965327	0.0157634	0.998688	0.75407	0.999502	-0.679726	0.734445	0.715996	0.391728	-0.100853	0.948171
A_52_P216427	NM_009385	Nkx2-1	0	0.00964745	0.988533	-0.247489	0.979023	0.693522	0.999502	-0.417091	0.814929	0.614042	0.459421	-0.198814	0.876625
A_30_P01020993	chr11:18367482-18393258_R		1	0.0881721	0.898812	0.0340437	0.998688	0.785491	0.999502	-0.555018	0.793382	0.669632	0.48667	-0.366893	0.790573
A_51_P174914	NM_146686	Olfr235	1	0.180717	0.791281	0.456336	0.974769	0.650187	0.999502	-0.564371	0.801469	0.699162	0.506693	-0.372679	0.803502
A_55_P2017227	NM_146446	Olfr215	0	0.205512	0.774732	0.500406	0.974769	0.702566	0.999502	-0.586437	0.807419	0.61547	0.598312	-0.0152273	0.994606
A_30_P01028290	chr8:19792940-19798868_F		0	0.229176	0.876243	0.216705	0.996811	0.639428	0.999502	-0.168605	0.976198	0.800685	0.738167	0.0264567	0.994952
A_30_P01032082	chr2:92582386-92599365_F		0	0.344516	0.25274	0.310587	0.974769	0.58615	0.999502	0.136811	0.891153	-0.898397	0.0113865	-1.14957	0.00725559
A_52_P526372	NM_015753	Zeb2	1	0.242289	0.363403	0.344476	0.974769	0.655064	0.960928	-0.272673	0.781311	-1.95434	2.55994e-06	0.177787	0.776312
A_52_P570266	NM_013640	Psmb10	0	0.426334	0.205264	0.48623	0.974769	0.776296	0.960928	0.0164753	0.990253	-1.94796	2.02969e-05	0.071746	0.93479
A_55_P1963080	NM_011295	Rps12	0	0.304582	0.350309	0.3862	0.974769	0.629728	0.999502	-0.102184	0.932859	-1.94506	2.46141e-05	0.28519	0.694443
A_55_P2107223	NM_001081325	Sult2a6	0	0.447245	0.241439	0.480157	0.974769	0.657455	0.999502	0.204122	0.867441	-2.05941	4.58027e-05	0.0365736	0.97485
A_55_P2137010	AK034208	Chrna7	1	0.394893	0.409353	0.341286	0.974769	0.613206	0.999502	0.230187	0.898632	-2.28967	0.000548927	-0.366576	0.755165
A_55_P2108790	ENSMUST00000044022	Epb4.1l4b	0	0.56517	0.215921	0.457044	0.974769	0.682096	0.999502	0.556371	0.721794	-1.54693	0.00438966	-0.423828	0.656372
A_55_P2014511	NM_007444	Amd2	1	0.39905	0.161984	0.35538	0.974769	0.726021	0.887423	0.115749	0.907921	-0.824109	0.0176721	0.512466	0.295055
A_51_P296448	NM_007610	Casp2	0	0.368851	0.307143	0.239712	0.974769	0.630792	0.999502	0.236049	0.840676	-0.992077	0.0215988	-0.452492	0.513221
A_55_P2045337	NM_001001807	Olfr279	1	0.475632	0.102238	0.354864	0.974769	0.685109	0.973746	0.386922	0.707565	-0.781796	0.0345218	0.0793546	0.917871
A_55_P1969660	NM_028730	Pex26	0	0.319625	0.322412	0.403073	0.974769	0.628489	0.999502	-0.0726864	0.954072	-0.814427	0.0384717	0.0853558	0.916761
A_55_P2127433	NM_026571	Lhfpl5	1	0.354573	0.109511	0.379702	0.974769	0.610227	0.81848	0.0737882	0.928582	0.573566	0.0418219	-0.0790976	0.886017
A_55_P2136765	NM_197979	Uqcr10	0	0.496561	0.0842262	0.545697	0.974769	0.642266	0.999502	0.301721	0.77434	-0.469824	0.259383	0.630603	0.19116
A_55_P2188106	DV065806	2510003B16Rik	0	0.36994	0.168623	0.305598	0.974769	0.594905	0.999502	0.209317	0.814929	-0.540557	0.119014	-0.962068	0.0144052
A_55_P2189893	AK042233	A630073K07Rik	0	0.426323	0.565109	0.468095	0.974769	0.774099	0.999502	0.0367757	0.991317	0.325252	0.829854	-2.55871	0.0329966
A_51_P281806	NM_027381	Cactin	0	0.569219	0.339711	0.465209	0.974769	0.842256	0.999502	0.40019	0.840422	0.132015	0.913312	-1.844	0.0376971
A_55_P1969367	NM_001163155	Col4a5	1	0.432771	0.346429	0.473391	0.974769	0.585758	0.999502	0.239162	0.877343	-0.527255	0.469746	-0.769045	0.351156
A_51_P397437	NM_183103	Prss46	0	0.166253	0.654389	-0.0617604	0.996871	0.627509	0.999502	-0.0669893	0.967217	0.347697	0.593765	-0.828113	0.195342
A_51_P485391	NM_028761	Parn	0	0.349141	0.339711	0.179875	0.977836	0.806356	0.999502	0.0611916	0.968321	0.274127	0.662037	-0.656615	0.296835
A_55_P2027012	NM_011459	Serpinb8	0	-0.0403925	0.923394	-0.612014	0.974769	0.660558	0.999502	-0.169722	0.890263	0.266254	0.666202	-0.811574	0.155187
A_51_P506312	NM_029976	Cdkn2aipnl	0	0.466691	0.441345	0.362702	0.974769	0.8536	0.999502	0.183771	0.941138	-0.470306	0.687577	-1.6885	0.109071
A_52_P310530	NM_053104	Rbfox2	0	0.434084	0.434229	0.350396	0.974769	0.729593	0.999502	0.222264	0.919714	-0.415387	0.700261	-1.27582	0.203242
A_55_P2113459	NM_026833	Wash	0	0.231487	0.611514	0.347096	0.974769	0.597454	0.999502	-0.250088	0.878331	-0.322422	0.708982	-0.790855	0.365519
A_30_P01023191	chr7:144567251-144602440_R		0	0.126977	0.811417	-0.00502123	0.998756	0.658883	0.999502	-0.272931	0.869171	-0.191613	0.841615	-1.16551	0.148596
A_66_P119174	NM_026036	Cmtm6	0	0.280645	0.823662	0.226246	0.994388	0.589118	0.999502	0.0265716	0.995571	0.381041	0.868631	-2.30826	0.250664
A_51_P234627	NM_029760	Nubpl	1	0.171024	0.599647	-0.0575653	0.996305	0.587583	0.999502	-0.0169455	0.990581	0.0718317	0.919669	-0.589713	0.337513
A_55_P2064876	NM_181452	Fam89b	0	0.368	0.660803	0.311729	0.985751	0.593469	0.999502	0.198802	0.954736	-0.148654	0.936272	-0.672384	0.732449
A_55_P2295245	ENSMUST00000132154	4930432L08Rik	0	-0.0749335	0.917911	-0.849544	0.974769	0.729653	0.999502	-0.10491	0.968193	0.00773376	0.995844	-0.924418	0.418808
A_55_P2030010	NR_033198	2700046G09Rik	1	0.522559	0.0768336	0.310553	0.974769	0.768282	0.887423	0.488843	0.60637	-0.743772	0.0522233	-0.270268	0.685409
A_52_P482251	NM_001010937	Gjb6	1	0.453382	0.195956	0.429976	0.974769	0.621985	0.999502	0.308186	0.795546	-0.798944	0.0642175	0.0875749	0.922007
A_55_P2108166	A_55_P2108166		0	0.258243	0.358688	0.0510603	0.995235	0.62468	0.999502	0.0989896	0.92508	-0.676225	0.0661001	0.202151	0.758522
A_52_P497188	NM_027322	Prrg1	0	0.249476	0.461861	-0.252448	0.974769	0.663183	0.999502	0.337692	0.796456	-0.614659	0.241666	-0.0220289	0.985192
A_55_P2108086	ENSMUST00000171942		0	0.242937	0.199005	0.164404	0.974769	0.596198	0.551894	-0.031792	0.966961	0.415155	0.0755322	-0.104621	0.802632
A_51_P435817	NM_028603	Zbtb8a	1	0.392944	0.15219	0.319397	0.974769	0.602945	0.999502	0.25649	0.78962	-0.562735	0.113179	-0.353398	0.510639
A_55_P2044587	NM_001252501	Sorcs1	0	0.0108153	0.979135	-0.165917	0.975234	0.623754	0.999502	-0.425391	0.695723	0.506845	0.26263	-0.319308	0.640559
A_55_P2083233	ENSMUST00000153865		0	0.39048	0.288394	0.312999	0.974769	0.585519	0.999502	0.272921	0.819596	-0.560877	0.264669	0.183597	0.823885
A_55_P1955612	NM_172410	Nup93	0	0.265315	0.417081	0.157296	0.980563	0.635223	0.999502	0.00342429	0.998476	-0.542236	0.292302	0.188176	0.820181
A_55_P2006013	NM_027083	Lyzl6	0	0.500441	0.161239	0.323939	0.974769	0.610415	0.999502	0.566969	0.609977	0.526333	0.306176	-0.0103563	0.992531
A_55_P2112564	ENSMUST00000106799	Ern1	0	0.369323	0.337631	0.254946	0.974769	0.689192	0.999502	0.163833	0.901993	-0.553075	0.319904	0.195017	0.825962
A_51_P380309	NM_001113204	Ncam1	0	0.315129	0.281332	0.0341499	0.997617	0.601571	0.999502	0.309665	0.764636	-0.37643	0.37343	0.0364628	0.964784
A_30_P01019229	chr12:33604247-33638654_R		1	0.422726	0.254841	0.446056	0.974769	0.601369	0.999502	0.220754	0.852181	-0.469251	0.384858	-0.189401	0.819526
A_51_P111962	NM_001141922	Bean1	0	0.438388	0.0713642	0.293744	0.974769	0.609571	0.934065	0.41185	0.590696	-0.326131	0.389388	0.0215841	0.978109
A_55_P2038947	NM_010716	Lig3	0	0.241134	0.339711	0.107735	0.982032	0.588848	0.961998	0.0268175	0.98067	0.325097	0.392664	-0.350613	0.461257
A_30_P01031713	chr16:4525147-4542122_F		1	0.436756	0.223959	0.193743	0.974769	0.667635	0.999502	0.448889	0.713171	0.430698	0.421091	-0.374754	0.608033
A_30_P01028726	chr3:84609788-84618062_F		0	0.224445	0.472528	-0.00893378	0.998688	0.874201	0.887423	-0.191933	0.867441	0.420659	0.431667	-0.110004	0.898926
A_51_P279854	NM_027244	Ndufa11	0	0.537059	0.100501	0.496629	0.974769	0.626676	0.999502	0.487872	0.649434	-0.397891	0.442992	0.0569313	0.951816
A_55_P2029763	NM_001040611	Peg10	0	0.232831	0.474958	0.0690139	0.994388	0.60186	0.999502	0.0276194	0.986751	-0.411698	0.468258	0.487475	0.484255
A_51_P148314	NM_172543	Fam117a	0	0.151065	0.690252	-0.0172492	0.998688	0.654098	0.999502	-0.183654	0.891453	0.422178	0.500137	-0.266552	0.764848
A_55_P1968508	A_55_P1968508		0	0.381695	0.333172	0.242923	0.974769	0.657075	0.999502	0.245089	0.847974	0.416907	0.501346	-0.101377	0.920215
A_52_P549977	NM_026455	Fam32a	0	0.176541	0.549394	-0.00735318	0.998688	0.606007	0.999502	-0.0690323	0.957358	0.345458	0.501815	-0.222751	0.760047
A_51_P211854	NM_011347	Selp	0	0.569632	0.114779	0.495353	0.974769	0.738506	0.999502	0.475036	0.710377	0.384946	0.514185	-0.10791	0.907584
A_55_P2141053	ENSMUST00000111274	Prdm11	0	0.51805	0.202842	0.511977	0.974769	0.705334	0.999502	0.336841	0.803715	0.410139	0.518025	-0.155624	0.870121
A_55_P1976102	NM_026244	Slc39a9	0	0.280684	0.287226	0.00834509	0.998688	0.81321	0.560819	0.0204966	0.985991	0.256555	0.534484	-0.1891	0.740671
A_55_P2045658	NM_018757	Nme6	0	0.330115	0.364444	0.362344	0.974769	0.597362	0.999502	0.0306383	0.985878	-0.37657	0.540941	-0.116727	0.901901
A_51_P322043	NM_177678	Ablim2	0	0.512234	0.347427	0.302774	0.974769	0.664447	0.999502	0.569481	0.772362	-0.532377	0.556726	-0.387169	0.756635
A_52_P650333	NR_037972	BB014433	1	0.495278	0.184148	0.317764	0.974769	0.628952	0.999502	0.539119	0.64676	0.345721	0.566765	0.0176019	0.987735
A_66_P119278	NR_040611	4930517E11Rik	0	0.0896198	0.89683	0.25221	0.982796	0.64409	0.999502	-0.627441	0.77233	0.573174	0.566801	-0.0294886	0.987735
A_55_P2058152	NM_134034	Smek2	0	0.507806	0.112614	0.185492	0.974769	0.793518	0.929174	0.544408	0.580794	0.306748	0.568821	-0.256835	0.722662
A_51_P421958	NM_144792	Sgms1	0	0.170548	0.56515	0.000308022	0.99996	0.629608	0.999502	-0.118272	0.918534	0.301322	0.571287	-0.256309	0.719809
A_51_P482633	NM_019924	Rps6ka4	0	0.425069	0.288394	0.0756454	0.993468	0.670597	0.999502	0.528966	0.688483	0.357607	0.576449	-0.0291823	0.980916
A_51_P309988	NM_147217	Gprc5c	1	0.198196	0.533872	-0.0684751	0.99343	0.685022	0.999502	-0.0219582	0.98868	0.322249	0.577229	0.0927712	0.918149
A_51_P362209	NM_178377	Commd10	0	0.103495	0.825894	-0.359211	0.974769	0.971481	0.999502	-0.301785	0.838838	0.397193	0.590612	-0.420133	0.661988
A_55_P1997676	NM_027426	Draxin	1	0.0901602	0.863343	0.00327407	0.998894	0.694922	0.999502	-0.427715	0.796456	0.427839	0.591858	0.0389302	0.979282
A_51_P204913	NM_145392	Bag2	1	0.0718616	0.911113	-0.109301	0.99343	0.813849	0.999502	-0.488964	0.798992	0.486823	0.602253	0.0054524	0.99743
A_51_P266618	NM_010012	Cyp8b1	0	0.378546	0.0721086	0.28438	0.974769	0.679573	0.608706	0.171685	0.814428	-0.187649	0.607698	0.0947961	0.855334
A_55_P2425761	AK083074	C530043K16Rik	0	0.44055	0.334971	0.388862	0.974769	0.687461	0.999502	0.245328	0.868433	-0.387082	0.609522	0.119239	0.918525
A_30_P01019145	chr2:25774411-25783757_F		0	0.388178	0.311079	0.0912327	0.990239	0.718641	0.999502	0.35466	0.788406	0.319043	0.612289	0.0094528	0.993843
A_66_P112532	NM_146620	Olfr292	0	0.300459	0.402395	0.0369371	0.997987	0.588741	0.999502	0.275698	0.83469	0.314755	0.634543	-0.29322	0.736091
A_30_P01019361	chr4:130039725-130069550_R		0	0.372785	0.0524012	0.409801	0.974769	0.589414	0.684476	0.119139	0.854901	0.160938	0.636129	-0.252661	0.523986
A_30_P01025384	chr12:82495575-82516300_F		0	0.465155	0.108136	0.342262	0.974769	0.755781	0.887423	0.297423	0.776105	0.235891	0.639153	0.10931	0.87803
A_55_P1998561	NR_045392	Gm10731	0	0.345784	0.388569	0.132619	0.98793	0.706146	0.999502	0.198587	0.892069	0.337855	0.642048	-0.412134	0.653907
A_55_P2414534	BQ963936	0610009L18Rik	1	-0.0167892	0.976466	-0.298435	0.974769	0.600445	0.999502	-0.352377	0.813816	0.346515	0.64546	-0.216813	0.833408
A_30_P01029060	chr3:51890691-51891781_R		1	0.35729	0.175066	0.123139	0.978622	0.651146	0.888793	0.297584	0.754284	0.198694	0.655825	-0.145777	0.80603
A_55_P2085240	A_55_P2085240		0	0.513087	0.0855408	0.391545	0.974769	0.861193	0.777784	0.286522	0.78962	-0.229755	0.663474	0.119644	0.871365
A_30_P01025473	chr11:97275905-97310538_R		0	0.336981	0.463231	0.0217626	0.998688	0.924377	0.999502	0.0648046	0.976054	0.380132	0.665056	-0.240316	0.841695
A_55_P2180744	NM_153508	Clstn3	0	0.0518375	0.923575	-0.184995	0.983467	0.643578	0.999502	-0.303071	0.842555	0.332736	0.67705	-0.204107	0.853118
A_66_P116941	NAP018380-001		0	0.174087	0.744018	-0.0155465	0.998688	0.848444	0.999502	-0.310637	0.857905	0.365924	0.69682	-0.193455	0.879922
A_51_P329332	NM_054087	Slc19a2	0	0.373955	0.403166	0.280857	0.974769	0.628925	0.999502	0.212081	0.89981	0.331235	0.698367	-0.3562	0.743021
A_55_P2104978	NM_181594	Edc4	1	0.158648	0.661777	-0.0500469	0.997617	0.699299	0.999502	-0.173309	0.894833	0.249737	0.712336	-0.151316	0.86908
A_55_P2051405	NM_001040400	Tet2	0	0.221619	0.471714	0.109789	0.987487	0.66462	0.999502	-0.10955	0.930052	0.220635	0.716065	-0.0252697	0.981228
A_55_P2014075	NM_007949	Ercc2	0	0.0303058	0.97292	0.180087	0.98972	0.645511	0.999502	-0.734682	0.768628	0.442913	0.722735	0.320128	0.847691
A_55_P2167382	NM_028033	2410012M07Rik	0	0.251117	0.473101	-0.25765	0.974769	0.66592	0.999502	0.34508	0.796517	0.235339	0.735454	-0.165094	0.859629
A_55_P2014214	A_55_P2014214		0	0.0444058	0.926028	-0.144836	0.985598	0.596723	0.999502	-0.31867	0.814929	0.244664	0.737063	-0.16439	0.865503
A_55_P2133115	NAP068986-1		0	0.263579	0.478815	0.107329	0.989529	0.771444	0.999502	-0.0880348	0.957551	0.233484	0.754008	0.0709771	0.951625
A_52_P632423	NM_172868	Palm2	0	0.252482	0.315758	0.100124	0.982877	0.669292	0.801233	-0.0119707	0.99057	-0.138809	0.75473	-0.122636	0.830776
A_52_P670014	NM_178794	Zrsr2	0	-0.0150237	0.976145	-0.423062	0.974769	0.603777	0.999502	-0.225786	0.858897	0.218231	0.756844	-0.246477	0.779758
A_66_P136582	NP589866		0	0.244425	0.397113	-0.0801337	0.989602	0.597437	0.999502	0.215971	0.836487	-0.170106	0.76145	-0.102663	0.894033
A_55_P1952577	NM_001013764	Ces1a	0	0.418707	0.338047	0.426096	0.974769	0.591473	0.999502	0.238554	0.867852	-0.228001	0.772829	-0.540189	0.531629
A_55_P2076713	NM_028260	Immp1l	0	0.462547	0.34793	0.45457	0.974769	0.647914	0.999502	0.285158	0.862138	0.261706	0.773856	-0.0979387	0.943557
A_55_P1957865	A_55_P1957865		0	0.176056	0.764274	-0.118747	0.992758	0.912008	0.999502	-0.265094	0.893924	0.301125	0.774259	-0.222925	0.872426
A_51_P330428	NM_007918	Eif4ebp1	0	0.415225	0.166256	0.577687	0.974769	0.62732	0.999502	0.0406687	0.97392	0.153754	0.776756	-0.419065	0.454334
A_55_P2095794	NM_007964	Evi5	0	0.532878	0.0932133	0.492834	0.974769	0.863037	0.81848	0.242764	0.824735	-0.165024	0.780882	-0.286621	0.687098
A_30_P01030147	chr1:193875525-193978800_R		0	0.473704	0.281558	0.371556	0.974769	0.623098	0.999502	0.42646	0.776689	0.21034	0.786095	-0.156194	0.878342
A_30_P01018681	chr5:125861675-125880125_F		0	0.233868	0.435655	0.0314061	0.997987	0.706696	0.999502	-0.0364968	0.97984	0.161027	0.789911	-0.120318	0.879612
A_52_P431859	ENSMUST00000021911	2010111I01Rik	0	0.0758313	0.916202	-0.37055	0.974769	0.687105	0.999502	-0.0890616	0.972668	0.289732	0.799012	-0.415546	0.767444
A_55_P2105963	NM_172435	P2ry10	1	0.363212	0.262957	0.378728	0.974769	0.66033	0.999502	0.0505789	0.969645	0.143528	0.80399	0.0292924	0.976711
A_55_P1989728	NM_027909	C2cd2l	0	0.3394	0.457095	0.0979947	0.993838	1.03051	0.999502	-0.11031	0.956084	0.230925	0.804268	-0.0800378	0.955804
A_55_P2073734	NM_025976	Bfar	0	0.270895	0.460105	-0.039655	0.997708	0.838945	0.999502	0.0133954	0.993616	0.184249	0.806281	-0.187847	0.84529
A_55_P2117843	NM_027896	Coasy	1	0.139014	0.796113	-0.203549	0.983467	0.930096	0.999502	-0.309504	0.854845	0.230026	0.811339	-0.198081	0.873641
A_65_P14571	NM_001039389	Wdr37	0	0.469113	0.540922	0.293281	0.986649	0.606354	0.999502	0.507703	0.853734	0.365677	0.815495	0.143454	0.95177
A_52_P137331	ENSMUST00000094947	Slc35d1	0	0.489193	0.138312	0.33832	0.974769	0.660583	0.999502	0.468677	0.666712	0.140262	0.821469	-0.0559304	0.952695
A_55_P2079251	NM_009679	Ap2m1	0	0.39496	0.412875	-0.0477686	0.998178	1.25191	0.960928	-0.0192648	0.993241	0.211233	0.831103	-0.232937	0.853405
A_51_P460774	NM_001102611	Smyd4	1	0.19297	0.552307	-0.0219313	0.998688	0.749936	0.999502	-0.149095	0.904133	0.141212	0.832127	-0.158219	0.852078
A_30_P01027053	chrX:75813213-75829323_R		0	0.204371	0.718051	0.115047	0.993377	0.598219	0.999502	-0.100153	0.966682	0.227282	0.8331	-0.0995194	0.951596
A_55_P2015437	A_55_P2015437		0	0.0278962	0.9639	-0.326429	0.974769	0.597713	0.999502	-0.187596	0.915253	0.190123	0.838302	-0.246628	0.830035
A_55_P2144691	ENSMUST00000107197	Gm128	0	0.399172	0.155293	0.300989	0.974769	0.632858	0.999502	0.263669	0.788406	-0.102661	0.847194	0.162386	0.79824
A_51_P188085	NM_001033960	Rabgap1	0	0.216664	0.543595	0.064515	0.996301	0.689018	0.999502	-0.103542	0.943769	0.138842	0.853324	0.00631794	0.995663
A_30_P01033567	chr19:5771425-5848475_F		0	0.338547	0.339711	0.184999	0.974862	0.634179	0.999502	0.196464	0.866378	0.123693	0.85493	-0.0917919	0.920362
A_55_P2159480	NM_172682	Fam160a1	0	0.301494	0.511867	0.0348437	0.998688	0.790388	0.999502	0.0792499	0.970103	0.172176	0.86014	-0.00589311	0.996902
A_55_P1989976	NM_008534	Ly9	0	0.208639	0.442066	0.0672648	0.992645	0.76243	0.887423	-0.203777	0.838989	-0.101024	0.860867	-0.232121	0.728063
A_51_P290904	ENSMUST00000106955	Raver2	0	0.138887	0.796181	-0.0259795	0.998688	0.729777	0.999502	-0.287136	0.866926	0.164946	0.869245	0.00867192	0.995493
A_51_P371001	NM_145539	Tm4sf4	0	0.549607	0.137413	0.427321	0.974769	0.696231	0.999502	0.525269	0.666712	0.117762	0.870738	-0.31627	0.698024
A_55_P2442017	NM_026283	Samd8	0	0.347731	0.402172	-0.00237213	0.999203	0.616146	0.999502	0.42942	0.788174	-0.134989	0.878341	0.0363718	0.979341
A_55_P2118744	NM_001253916	Sez6l	0	0.382045	0.352476	0.143459	0.986728	0.798016	0.999502	0.204659	0.886348	0.107683	0.897501	0.0607939	0.959559
A_55_P2031288	NM_031884	Abcg5	0	0.26998	0.392451	-0.0951883	0.989419	0.936821	0.781685	-0.031693	0.983142	-0.0856506	0.898985	0.0202807	0.984942
A_55_P2002657	NM_183037	Trim46	0	0.40856	0.207843	0.173595	0.974769	0.748785	0.960928	0.303298	0.788122	0.0791158	0.899958	0.416696	0.496428
A_55_P2043171	NM_011090	Lilra6	0	0.414062	0.640013	0.40576	0.980773	0.659346	0.999502	0.177079	0.963486	0.230265	0.902245	0.376463	0.866357
A_55_P2020512	NM_001177705	Homez	0	0.277866	0.568668	-0.204968	0.983467	0.895977	0.999502	0.142589	0.943295	0.125757	0.905906	-0.139742	0.91862
A_55_P1972638	XR_105801	Gm15340	0	0.293537	0.495529	-0.0477536	0.997617	0.95579	0.999502	-0.0274252	0.989248	-0.106325	0.913039	0.125633	0.91892
A_55_P2008214	NM_013527	Gdf7	0	0.158411	0.709834	-0.245486	0.974769	0.760004	0.999502	-0.0392839	0.983512	0.0967807	0.913093	-0.189708	0.854803
A_55_P2181976	NM_001164503	Akap11	0	0.217044	0.648976	-0.00570418	0.998756	0.648618	0.999502	0.00821754	0.99694	-0.108174	0.915997	0.0173622	0.991261
A_55_P2169829	NM_026142	3632451O06Rik	0	0.497676	0.0593179	0.375875	0.974769	0.676059	0.894419	0.441094	0.602294	-0.0533582	0.924984	-0.0894931	0.895692
A_55_P2161170	NM_146032	Srp68	0	0.340793	0.310879	0.27679	0.974769	0.668442	0.999502	0.0771476	0.95285	-0.0624592	0.927029	0.120568	0.878353
A_30_P01019176	chr6:82608223-82669023_F		0	0.280582	0.37979	0.127501	0.984214	0.607869	0.999502	0.106378	0.931412	0.0637126	0.927368	0.0770831	0.930949
A_55_P1978186	NM_145424	BC089597	0	0.0197343	0.978597	-0.566719	0.974769	0.758823	0.999502	-0.132901	0.953152	0.104267	0.929207	-0.552107	0.649998
A_55_P1972659	NM_026293	Spaca1	0	0.26216	0.501032	0.0796132	0.994574	0.590399	0.999502	0.116468	0.942688	0.0785976	0.929957	0.0751664	0.950853
A_30_P01029806	chr1:162965309-162970704_R		0	0.340302	0.426375	0.0642552	0.997617	0.763524	0.999502	0.193126	0.907212	-0.0844871	0.931246	-0.0226407	0.987735
A_55_P2063755	NM_010871	Naip6	0	0.255707	0.362049	-0.0786379	0.989462	0.698766	0.960928	0.146992	0.880839	0.0501517	0.934342	-0.121337	0.862551
A_52_P181709	NM_007764	Crkl	0	0.230464	0.664233	0.363039	0.974769	0.588614	0.999502	-0.260259	0.891936	0.0868579	0.94124	0.0286088	0.986903
A_51_P494825	NM_001081279	Mfhas1	0	0.31926	0.547082	-0.114371	0.99343	1.25931	0.999502	-0.187157	0.929568	0.0895636	0.941465	-0.257253	0.852545
A_55_P2059120	TC1715973		0	0.299615	0.493226	-0.00848781	0.998756	0.737158	0.999502	0.170176	0.922039	0.0745018	0.941986	-0.106792	0.934379
A_51_P208361	NM_021299	Ak3	0	0.247692	0.601789	-0.0501316	0.997617	0.792789	0.999502	0.000419033	0.999828	0.0769984	0.9431	-0.0190379	0.990475
A_55_P2147896	NM_001163143	C2cd4a	0	0.156075	0.670418	-0.274432	0.974769	0.837862	0.999502	-0.0952049	0.949541	0.0525481	0.949314	-0.405166	0.614846
A_55_P2180435	XR_141328	Gm10493	0	0.318492	0.548086	-0.170073	0.988507	1.16669	0.999502	-0.0411441	0.987834	0.0754624	0.952232	-0.0675811	0.968623
A_51_P153368	NM_178703	Slc6a1	0	0.198343	0.660993	0.12698	0.989462	0.639856	0.999502	-0.171806	0.920634	0.0516319	0.960439	-0.0021124	0.999013
A_55_P2020203	NM_018780	Sfrp5	0	0.261021	0.551965	-0.0101976	0.998688	0.745804	0.999502	0.0474563	0.981537	0.0511332	0.961126	-0.0959343	0.94202
A_55_P1963389	A_55_P1963389		0	0.34839	0.514559	-0.0679191	0.997617	0.988863	0.999502	0.124226	0.958089	0.0578785	0.963917	-0.100633	0.95177
A_51_P100624	NM_029351	Krtap9-3	0	0.346127	0.417777	-0.0340171	0.998688	0.659335	0.999502	0.413064	0.796979	0.0450858	0.964607	-0.142476	0.903388
A_55_P2137521	NM_026393	Nmral1	0	0.329885	0.461659	0.174237	0.986424	0.765259	0.999502	0.0501607	0.981217	-0.0470114	0.965579	-0.0241431	0.987735
A_30_P01022534	chr10:62262341-62269593_F		0	0.232423	0.660186	-0.27369	0.977889	0.984583	0.999502	-0.0136255	0.99526	0.0504203	0.966984	-0.379971	0.762699
A_55_P2090777	NM_001001179	BC048546	0	0.121451	0.780691	-0.142534	0.986826	0.606598	0.999502	-0.0997121	0.953132	-0.0372715	0.967492	-0.0649639	0.957564
A_30_P01023006	chr8:19678750-20038750_F		0	0.219119	0.449666	-0.0504701	0.996871	0.704665	0.999502	0.00316142	0.998405	-0.0275746	0.968114	-0.0570021	0.949759
A_30_P01031432	chr13:108548345-108679004_R		0	0.292776	0.469147	-0.126459	0.989419	0.855647	0.999502	0.149141	0.92687	-0.0370524	0.969461	-0.312388	0.758413
A_66_P115061	NM_025695	Smc6	1	0.275395	0.581573	0.0460104	0.99864	0.70245	0.999502	0.0777255	0.972584	0.034789	0.976798	0.0958372	0.949847
A_52_P256955	NM_177585	Iqcj	0	0.196295	0.612752	-0.156601	0.984441	0.837467	0.999502	-0.0919814	0.955286	0.0160037	0.986481	-0.0435515	0.972832
A_51_P468374	NM_173435	4930595M18Rik	0	0.290315	0.397113	0.149785	0.982877	0.586523	0.999502	0.134638	0.919098	-0.0136224	0.987155	-0.0153514	0.989552
A_30_P01026374	chr15:61984389-62102500_R		1	0.288478	0.562658	-0.0417751	0.998688	0.774556	0.999502	0.132653	0.950476	0.0197564	0.987533	-0.0277177	0.986983
A_55_P2117664	NM_001164504	Rnf165	0	0.194032	0.726534	0.0154126	0.998688	0.726024	0.999502	-0.159341	0.937794	0.016166	0.990082	0.207015	0.87803
A_55_P2305623	NM_008153	Cmklr1	0	0.387934	0.435836	0.363512	0.974769	0.585307	0.999502	0.214983	0.912113	-0.0151929	0.990451	-0.0505359	0.976939
A_51_P196862	NM_027908	Amdhd1	0	0.207673	0.5898	-0.0524911	0.997617	0.62009	0.999502	0.05542	0.974845	0.00778582	0.993662	-0.0678851	0.954109
A_30_P01032527	chr5:74487385-74497428_R		0	0.349411	0.439621	0.189701	0.984214	0.704906	0.999502	0.153626	0.932859	-0.00667905	0.995659	-0.17698	0.883343
A_30_P01018238	chr2:108382077-108441137_R		0	0.145091	0.606287	-0.173782	0.974769	0.612952	0.999502	-0.00389684	0.997711	-0.00380094	0.995745	-0.0470602	0.956409
A_30_P01024898	chr17:32948750-32967925_F		0	0.181329	0.762268	-0.636231	0.974769	1.14841	0.999502	0.0318086	0.989367	0.00531179	0.997163	-0.505668	0.695285
A_55_P1957043	NR_001584	Speer8-ps1	0	0.393834	0.415598	-0.0151385	0.998688	0.645181	0.999502	0.551461	0.770105	0.00345612	0.998107	-0.0659834	0.965859
A_66_P139267	NM_001277116	Rbpj	0	0.229852	0.697459	0.0398827	0.998688	0.779675	0.999502	-0.130003	0.9575	-0.00095761	0.999539	0.138287	0.931954
A_55_P2052853	ENSMUST00000107984		0	0.513469	0.115901	0.452018	0.974769	0.455493	0.999502	0.632896	0.496093	0.627275	0.156412	-1.04996	0.0341207
A_55_P2143790	XR_142381	LOC628147	0	0.528714	0.254841	0.523327	0.974769	0.399302	0.999502	0.663514	0.644596	0.775432	0.207494	-0.908012	0.22348
A_55_P2158921	NM_008312	Htr2c	1	0.384924	0.602988	0.0280405	0.998688	0.338722	0.999502	0.788008	0.77966	0.724223	0.581425	-0.588481	0.740671
A_52_P536927	NM_139146	Satb2	1	0.441456	0.109349	0.161479	0.974769	0.403377	0.999502	0.759513	0.203519	0.679418	0.0547555	0.198156	0.754644
A_55_P1992074	NM_008980	Ptpra	1	0.45839	0.0546212	0.314631	0.974769	0.345609	0.999502	0.714931	0.150643	0.593206	0.0574741	-0.464701	0.272149
A_55_P2111394	ENSMUST00000160743	Ccdc48	0	0.452466	0.265771	0.218953	0.974769	0.551112	0.999502	0.587332	0.639921	0.937996	0.0578389	-0.401535	0.628031
A_55_P2049572	NM_008876	Pld2	1	0.465252	0.105809	0.175238	0.974769	0.439285	0.999502	0.781233	0.214997	0.695475	0.0609014	-0.392374	0.490842
A_55_P2042356	NM_181397	Rftn1	1	0.327679	0.222836	0.140847	0.974769	0.0349127	0.999502	0.807276	0.118038	0.612301	0.0637968	0.150023	0.800843
A_52_P238019	NM_001038230	Anapc11	0	0.373023	0.135415	0.203536	0.974769	0.28344	0.999502	0.632092	0.2594	0.590031	0.0639012	-0.0727752	0.909304
A_52_P130639	NM_053245	Aipl1	0	0.401413	0.265771	0.348883	0.974769	0.264622	0.999502	0.590735	0.573613	0.787943	0.0750107	-0.27168	0.725637
A_55_P1968103	ENSMUST00000105808	Pla2g2c	0	0.2981	0.297389	0.120922	0.980773	0.128329	0.999502	0.645049	0.333436	0.624671	0.0772364	-0.0389701	0.961004
A_51_P414396	NM_153127	Mmrn2	0	0.409055	0.348058	0.232043	0.974862	0.249088	0.999502	0.746036	0.57554	0.962166	0.0900483	-0.0472557	0.972488
A_55_P1967820	NM_145489	AI661453	0	0.256274	0.373142	0.196889	0.974769	-0.0292906	0.999502	0.601224	0.453387	0.650277	0.0924558	0.149405	0.831434
A_55_P1969276	NM_020259	Hhip	0	0.405715	0.276098	0.249641	0.974769	0.242833	0.999502	0.724672	0.446946	0.753834	0.105787	-0.372351	0.623558
A_55_P1988899	NM_028372	Mblac2	0	0.463047	0.310823	0.354093	0.974769	0.336786	0.999502	0.698261	0.621443	0.917803	0.112224	-0.413151	0.670594
A_55_P2006768	BC046766	Esd	0	0.512233	0.315527	0.465568	0.974769	0.400484	0.999502	0.670646	0.692618	1.00934	0.121398	-0.154415	0.901521
A_55_P2170409	ENSMUST00000166759	Dock3	0	0.325017	0.403152	0.207821	0.977836	0.143996	0.999502	0.623233	0.644596	0.831635	0.132632	-0.217127	0.824164
A_55_P2107987	NR_033303	Slc22a13b-ps	0	0.296677	0.384982	0.0478529	0.997617	0.249282	0.999502	0.592895	0.591371	0.71376	0.133495	-0.250653	0.759857
A_30_P01018409	chr13:108548345-108679004_F		1	0.252371	0.428466	-0.0635377	0.994825	0.115899	0.999502	0.704751	0.447144	0.682877	0.139078	0.0647121	0.947421
A_55_P2086692	NM_001113209	Nfib	0	0.458693	0.339711	0.435383	0.974769	0.253628	0.999502	0.687069	0.657732	0.924664	0.143113	-0.0821811	0.951625
A_30_P01033556	chr6:86477309-86537554_R		0	0.322316	0.374365	0.167683	0.980542	0.170425	0.999502	0.62884	0.584884	0.708162	0.162865	-0.0550932	0.959559
A_55_P2067563	A_55_P2067563		1	0.524314	0.142898	0.37071	0.974769	0.499093	0.999502	0.703138	0.472628	0.63641	0.191446	-0.147349	0.863622
A_52_P95759	NM_172788	Sh3rf3	0	0.500129	0.268585	0.202499	0.979023	0.361039	0.999502	0.93685	0.394954	0.772611	0.191447	0.183291	0.861052
A_55_P2130852	BC034904	Gm4200	0	0.5254	0.352476	0.357978	0.974769	0.578271	0.999502	0.63995	0.762593	0.927407	0.250228	-0.11781	0.940627
A_51_P177194	NM_147222	Rdh19	0	0.421845	0.407976	0.319368	0.974769	0.169033	0.999502	0.777134	0.669722	0.88393	0.25735	0.303895	0.810996
A_52_P627925	NM_001033528	Usp36	1	0.53527	0.339711	0.364683	0.974769	0.556341	0.999502	0.684784	0.734445	0.834538	0.300666	0.0251152	0.988632
A_30_P01020454	chr8:40100925-40196350_R		0	0.389016	0.500421	0.324031	0.976578	0.223085	0.999502	0.619933	0.784966	0.94099	0.308321	0.0505705	0.979881
A_30_P01024329	chr5:52584616-52595441_R		0	0.50405	0.38278	0.273229	0.980542	0.299171	0.999502	0.939752	0.628779	0.651703	0.504128	-0.14014	0.930863
A_51_P452659	NM_173008	Ssc5d	0	0.227482	0.622142	0.0308246	0.998688	0.0498581	0.999502	0.601764	0.736331	-2.42693	0.00017013	0.687659	0.459076
A_30_P01025159	chr6:129151512-129208737_R		0	0.336448	0.339711	0.181393	0.975234	0.087061	0.999502	0.74089	0.408258	-1.61006	0.000348278	0.898147	0.102678
A_55_P2267736	NM_027425	Rufy2	1	0.20475	0.634474	0.00264695	0.999071	-0.134051	0.999502	0.745655	0.593664	-1.82789	0.00138129	1.07114	0.141314
A_66_P111049	NM_001101647	Prlh	0	0.478418	0.294245	0.386324	0.974769	0.199045	0.999502	0.849886	0.489376	-1.74638	0.00159908	1.05804	0.133459
A_51_P218975	NM_173417	Kcns3	1	0.44433	0.236325	0.236218	0.974769	0.1675	0.999502	0.929271	0.245148	-1.41489	0.00180734	0.875812	0.130246
A_55_P1999760	NM_001162974	Lrrc51	0	0.271167	0.436996	0.133539	0.986649	0.0594039	0.999502	0.620557	0.601453	-1.3221	0.00506523	0.913549	0.135084
A_51_P134142	NM_145499	Cyp2c70	0	0.482345	0.274432	0.262221	0.974769	0.36903	0.999502	0.815784	0.490465	-1.29074	0.0132801	0.760173	0.303806
A_55_P2125588	NM_008808	Pdgfa	0	0.537137	0.210464	0.356493	0.974769	0.444106	0.999502	0.81081	0.478967	-1.22778	0.0159507	1.16011	0.0697338
A_55_P2045886	NM_019635	Stk3	0	0.565265	0.37882	0.423662	0.974769	0.322876	0.999502	0.949256	0.668847	-1.95998	0.0178521	1.00967	0.414549
A_52_P413646	NM_007556	Bmp6	0	0.392	0.20812	0.163987	0.974769	0.336406	0.999502	0.675607	0.36652	-0.866231	0.0195794	0.664949	0.173114
A_55_P2219059	NM_010722	Lmnb2	0	0.513856	0.156391	0.440636	0.974769	0.447014	0.999502	0.65392	0.532398	-1.01866	0.0215127	0.585025	0.36582
A_52_P20753	NM_007903	Edn3	0	-0.286336	0.594392	-0.09704	0.99581	-1.42852	0.89356	0.666557	0.754123	-1.5821	0.0264129	1.52082	0.0896735
A_55_P1971963	NM_023056	Tmem176b	0	0.28267	0.462117	-0.00446098	0.998756	0.186572	0.999502	0.6659	0.623524	-1.11856	0.0343254	1.01117	0.135614
A_55_P2074688	NM_013553	Hoxc4	1	0.312545	0.292007	0.025378	0.998178	0.113405	0.999502	0.798852	0.17825	-1.71398	1.98913e-05	-0.938788	0.0279415
A_51_P253207	ENSMUST00000042042	Slc51a	0	0.311758	0.346429	0.188261	0.974769	0.147587	0.999502	0.599425	0.540118	-1.62384	0.000200643	-0.684905	0.216857
A_30_P01029723	chr17:6265275-6362150_R		0	0.477328	0.219402	0.287689	0.974769	0.333153	0.999502	0.811142	0.393126	-1.09406	0.0176663	-0.656696	0.317155
A_30_P01027883	chrX:11671167-11700242_R		0	0.399369	0.342998	0.141905	0.986826	0.410301	0.999502	0.645901	0.631721	-1.06597	0.0432341	-0.778431	0.283946
A_55_P2143251	ENSMUST00000071093	Rims3	1	0.325987	0.18876	0.217665	0.974769	0.0659405	0.999502	0.694354	0.157351	-1.68769	3.08684e-06	0.228314	0.664896
A_51_P349495	NM_153546	Mboat1	0	0.387348	0.0863646	0.139212	0.974769	0.301387	0.999502	0.721446	0.114615	-1.42896	1.33991e-05	0.164139	0.754184
A_30_P01017688	chr18:84303291-84303890_F		0	0.244582	0.381513	0.00723365	0.998688	0.107338	0.999502	0.619175	0.414463	-1.72441	2.57576e-05	0.135928	0.846434
A_55_P2152896	NR_027801	Gm1141	0	0.344033	0.438144	-0.00223006	0.99926	0.152666	0.999502	0.881663	0.535875	-2.78876	3.44862e-05	-0.127867	0.920201
A_52_P633489	NM_026161	C1qtnf4	0	0.219333	0.354418	-0.03924	0.996866	0.111441	0.999502	0.585797	0.299013	-1.31863	6.17701e-05	-0.176404	0.746901
[truncated: 36,550 more rows]
