# Supplementary material for: Polycomb enables primitive endoderm lineage priming in embryonic stem cells
Source: eLife. 2016 Oct 10;5:e14926. doi: 10.7554/eLife.14926 (PMC5056788; doi:10.7554/eLife.14926)
Supplement: Supplementary file 5. — DOI: http://dx.doi.org/10.7554/eLife.14926.021 [file elife-14926-supp5.xlsx]

## Sheet: Fluidigm PCR Assays
Supplementary File 5. Quantitative Single-cell, qRT PCR and ChIP-PCR assay information.
Single cell qRT PCR assay details for all 32 QC passed genes
Target	Assay ID	Assay Name	FP	RP	Design RefSeq	Blast Hits	Gene Symbol	Gene Aliases	Gene Full Name	Product size (bp)	Genomic size (bp)	Spanned intron size	Genomic location (GRCm38/mm10)	Assay status	Comments
Actb	GEA00011830	Actb_11830_i2	CCCTAAGGCCAACCGTGAAA	CAGCCTGGATGGCTACGTAC	NM_007393.3	NM_007393.3	Actb	Actx|beta-actin|E430023M04Rik	actin, beta	83	537	454	>chr5:142904731-142905267	Pass
Gapdh	GEA00007851	Gapdh_7851_i0	AGACGGCCGCATCTTCTT	TTCACACCGACCTTCACCAT	NM_008084.2	NM_008084.2	Gapdh	Gapd|MGC102544|MGC102546|MGC103190|MGC103191|MGC105239	glyceraldehyde-3-phosphate dehydrogenase	68	308	240	>chr6:125165274-125165581	Pass
Tbp	GEA00003741	Tbp_3741_i1	ACCAGAACAACAGCCTTCCA	AAAGATGGGAATTCCAGGAGTCA	NM_013684.3	NM_013684.3	Tbp	Gtf2d|SCA17|TFIID|GTF2D1	TATA box binding protein	80	1225	1145	>chr17:15503079+15504303	Pass
Nanog	GEA00011960	Nanog_11960_i0	TCTGGGAACGCCTCATCAA	GAGGCAGGTCTTCAGAGGAA	NM_028016.2	NM_028016.2	Nanog	ENK|ecat4|2410002E02Rik	Nanog homeobox	127	3731	3604	>chr6:122707840+122711570	Pass
Sox2	GEA00011879	Sox2_11879_e0	TGAAGGAGCACCCGGATTATA	CGGGAAGCGTGTACTTATCC	NM_011443.3	NM_011443.3	Sox2	lcc|ysb|Sox-2	SRY-box containing gene 2	81	81	0	>chr3:34650726+34650806	Pass	Does not have introns
Pou5f1	GEA00011881	Pou5f1_11881_i3	TCCCTACAGCAGATCACTCAC	CGCCGGTTACAGAACCATAC	NM_013633.2	NM_013633.2	Pou5f1	Oct3|Oct4|Otf3|Otf4|Oct-3|Oct-4|Otf-3|Otf-4|Otf3g|Oct3/4|Oct-3/4|Otf3-rs7	POU domain, class 5, transcription factor 1	80	228	148	>chr17:35510089+35510316	Pass
Klf4	GEA00013370	Klf4_13370_i3	CAGGCTGTGGCAAAACCTATAC	CGTCCCAGTCACAGTGGTAA	NM_010637.3	NM_010637.3	Klf4	EZF|Zie|Gklf	Kruppel-like factor 4 (gut)	93	1510	1417	>chr4:55528271-55529780	Pass
Esrrb	GEA00018401	Esrrb_18401_i1	GGCGTTCTTCAAGAGAACCA	CTCCGTTTGGTGATCTCACA	NM_011934.4	NM_001159500.1|NM_011934.4	Esrrb	Err2|Errb|Nr3b2|Estrrb	estrogen related receptor, beta	81	18072	17991	>chr12:86470530+86488601	Pass
Tbx3	GEA00018044	Tbx3_18044_i0	AGTTTCACAAGCGGGGTACA	CAGTCCAGAGCACCTCACTTTA	NM_198052.1	NM_198052.1|NM_011535.2	Tbx3	D5Ertd189e	T-box 3	86	1707	1621	>chr5:119672359+119674065	Pass
Lin28	GEA00011893	Lin28_11893_i2	ACATGCAGAAGCGAAGATCC	CTTGGCATGATGGTCTAGCC	NM_145833.1	NM_145833.1	Lin28a	Lin28|Tex17|Lin-28|Gm10299|lin-28A|AL024421|ENSMUSG00000070700	lin-28 homolog A (C. elegans)	68	1657	1589	>chr4:134006285-134007941	Pass
Tcfcp2l1	GEA00011889	Tcfcp2l1_11889_i11	GCAGGATGACAGTGGGGATAA	AGTCAGCTCCAGGGTAGTCA	NM_023755.2	NM_023755.2	Tfcp2l1	Cp2l1|LBP-9|Crtr-1|AA575098|1810030F05Rik|4932442M07Rik|D930018N21Rik	transcription factor CP2-like 1	100	754	654	>chr1:118668682+118669435	Pass
Myc	GEA00011771	Myc_11771_i1	AGTGCTGCATGAGGAGACA	TCTCCACAGACACCACATCAA	NM_010849.4	NM_001177354.1|NM_001177353.1|NM_001177352.1|NM_010849.4	Myc		myelocytomatosis oncogene	92	1159	1067	>chr15:61988235+61989393	Pass
Sall4	GEA00018439	Sall4_18439_i1	TTCACCACGAAAGGCAACC	TCTATGGCCAGCTTCCTTCC	NM_201396.2	NM_201396.2|NM_175303.3|NM_201395.2	Sall4	Tex20|C78083|C78563|AA407717|AL022809|AW536104|5730441M18Rik|C330011P20Rik	sal-like 4 (Drosophila)	89	2082	1993	>chr2:168750396-168752477	Pass
Bmi1	GEA00007859	Bmi1_7859_i1	CCTGTGTGGAGGGTACTTCA	TGCTGGTCTCCAAGTAACGTA	NM_007552.4	NM_007552.4	Bmi1		Bmi1 polycomb ring finger oncogene	95	394	299	>chr2:18681868+18682261	Pass
Eed	GEP00061468	Eed_61468_i3	GGAGATACGGTTATTGCAGTCC	GCTATCATAGGTCCATGCACAA	NM_021876.3	NM_021876	Eed	lusk|l7Rn5|l(7)5Rn|ENSMUSG00000039373	embryonic ectoderm development	79	1187	1108	>chr7:89970390-89971576	Pass
Ezh2	GEA00013271	Ezh2_13271_i4	TGATGGAAAAGTGCATGGTGAC	GACCAAGAGCATTTACCAACTCC	NM_007971.2	NM_001146689.1|NM_007971.2	Ezh2		enhancer of zeste homolog 2 (Drosophila)	80	1845	1765	>chr6:47554211-47556055	Pass
Gata3	GEA00002558	Gata3_2558_i2	CCTACCGGGTTCGGATGTAA	CCGCAGTTCACACACTCC	NM_008091.3	NM_008091.3	Gata3	Gata-3	GATA binding protein 3	71	5556	5485	>chr2:9868882-9874437	Pass
Dusp9	GEA00037826	Dusp9_37826_i1	AGGCTACCCAGCATACTACC	CCACTGAAGCTGGTTTCACA	NM_029352.3	NM_029352.3	Dusp9	Mpk4|Dusp4|Pyst3	dual specificity phosphatase 9	84	626	542	>chrX:73640779+73641404	Pass
Axin 2	GEA00023066	Axin 2_23066_i1	GATCCACGGAAACAGCTGAA	AGCCGGAACCTACGTGATAA	NM_015732.4	NM_015732.4	Axin2	Axi1|Axil|Conductin	axin2	81	7417	7336	>chr11:108924072+108931488	Pass
Pdgfra	GEA00009066	Pdgfra_9066_i3	CAAAGGGAGGACGTTCAAGAC	TGCGTCCATCTCCAGATTCA	NM_001083316.1	NM_011058.2|NM_001083316.1	Pdgfra	CD140a|Pdgfr-2|AI115593	platelet derived growth factor receptor, alpha polypeptide	82	1147	1065	>chr5:75166722+75167868	Pass
Sox7	GEA00017894	Sox7_17894_i0	ACCCGGACCTGCACAAC	CGCTCTGCCTCATCCACATA	NM_011446.1	NM_011446.1	Sox7		SRY-box containing gene 7	100	3861	3761	>chr14:63943955+63947815	Pass
Fgf5	GEA00011862	Fgf5_11862_i0	TACCCGGATGGCAAAGTCA	ATCCCCTGAGACACAGCAAA	NM_010203.4	NM_010203.4	Fgf5	go|Fgf-5|HBGF-5|angora	fibroblast growth factor 5	80	7262	7182	>chr5:98254715+98261976	Pass
Dusp6	GEA00036572	Dusp6_36572_i0	GCTGCTGCTCAAGAAACTCA	TCGGCCTGGAACTTACTGAA	NM_026268.3	NM_026268.3	Dusp6	MKP3|MKP-3|PYST1|1300019I03Rik	dual specificity phosphatase 6	78	530	452	>chr10:99264039+99264568	Pass
Col4a1	GEA00050485	Col4a1_50485_i1	TCTGGCTGTGGAAAATGTGAC	TCCAATGACACCTTGCAACC	NM_009931.2	NM_009931.2	Col4a1	Bru|Raw|Svc|Col4a-1|Del(8)44H	collagen, type IV, alpha 1	84	20585	20501	>chr8:11247057-11267641	Pass
Col4a2	GEP00061470	Col4a2_61470_i25	TGACACGGGTGTGAAAAGAC	ATCCTGTGGGGCCTTCAA	NM_009932.3	NM_009932	Col4a2	Col4a-2	collagen, type IV, alpha 2	80	1098	1018	>chr8:11425933+11427030	Pass
Mael	GEA00018387	Mael_18387_i5	CAGGGAACTGGCCACCTATTTA	CCGCTCCATACGCTTCAAAC	NM_175296.4	NM_175296.4	Mael		maelstrom homolog (Drosophila)	77	751	674	>chr1:166225844-166226594	Pass
Emp1	GEA00039243	Emp1_39243_i1	CCACATTGCCACTGCCATTA	GCATTTGCGTAATCTGCAACC	NM_010128.4	NM_010128.4	Emp1	TMP|I-8-09	epithelial membrane protein 1	75	2687	2612	>chr6:135377243+135379929	Pass
Tbx15	GEP00061469	Tbx15_61469_i4	GTGTTTACCACAGTCACAGCCTA	AGCAAAGGGGTTTCGGTCAA	NM_009323.2	NM_009323	Tbx15	de|Tbx8|Tbx14	T-box 15	72	10097	10025	>chr3:99316323+99326419	Pass
Wdr34	GEA00044391	Wdr34_44391_i4	TTTGGCGTACAGGTCTGACA	CTATGCCGGGGTTCAGGTAA	NM_001008498.2	NM_001008498.2	Wdr34	3200002I06Rik	WD repeat domain 34	79	435	356	>chr2:30032889-30033323	Pass
Fgf4	GEA00011861	Fgf4_11861_i0	TGGTGTGCACGCAGACAC	GCCACTCCGAAGATGCTCAC	NM_010202.5	NM_010202.5	Fgf4	KS3|hst|Fgfk|Hst1|kFGF|Fgf-4|hst-1|Hstf-1	fibroblast growth factor 4	81	480	399	>chr7:144861807+144862286	Pass
Hex	GEA00018343	Hex_18343_i1	CTCTCCCCACCCGAGAGAAA	TAGCTCGGCGATTCTGAAACC	NM_008245.3	NM_008245.3	Hhex	Hex|Prh|Hex1|Prhx|Hhex-rs2	hematopoietically expressed homeobox	88	287	199	>chr19:37437311+37437597	Pass
Dab2	GEA00022621	Dab2_22621_i11	GGGTACCAAGTCTGCTGACA	GAAGATGCAGGCTGAGAAACC	NM_001008702.2	NM_001102400.1|NM_001037905.3|NM_001008702.2|NM_023118.5	Dab2	p96|Doc2|Doc-2|AA960054|AI957090|D15Wsu122e|5730435J12Rik|D630005B22Rik	disabled 2, mitogen-responsive phosphoprotein	93	578	485	>chr15:6436428+6437005	Pass

## Sheet: Quantitative RT-PCR Primers
Supplementary File 5. Quantitative Single-cell, qRT PCR and ChIP-PCR assay information.
Quantitative RT PCR primer details
Primer name	Primer sequence	UPL probe
Pgk1_F	TACCTGCTGGCTGGATGG	108
Pgk1_R	CACAGCCTCGGCATATTTCT
Sdha_F	TGTTCAGTTCCACCCCACA	71
Sdha_R	TCTCCACGACACCCTTCTG
Pou5f1_F	GTTGGAGAAGGTGGAACCAA	95
Pou5f1_R	CTCCTTCTGCAGGGCTTTC
Nanog_F	CCTCCAGCAGATGCAAGAA	25
Nanog_R	GCTTGCACTTCATCCTTTGG
Esrrb_F	AACTGGGCCAAGCACATC	93
Esrrb_R	ATCTCCATCCAGGCACTCTG
Hhex_F	CTACACGCACGCCCTACTC	50
Hhex_R	CAGAGGTCGCTGGAGGAA
SpiC_F	TCTATGACTGGAGAGGTGTAACAAA	17
SpiC_R	GTTCTGTACGGATTGGTGGAA
Six1_F	ACCGGAGGCAAAGAGACC	63
Six1_R	GGAGAGAGTTGATTCTGCTTGTT
Lrrc15_F	CCGCCTCCTTCTTATTGACC	26
Lrrc15_R	CAGCCATAGTAGGCCAAACC
Fgf15_F	GGCAAGATATACGGGCTGAT	69
Fgf15_R	TCCATTTCCTCCCTGAAGGT
Porcn_F	TGCTTCTTACCATCTGCTTCG	75
Porcn_R	TGCTTGCATGCTTCAGGTAA
Uhrf1_F	GAGACTCTTTTATAGGGGCAAACA	88
Uhrf1_R	GCGCACATCATAATCGAAGA
Ckb_F	GCAAGCACAGGCATCCAT	70
Ckb_R	CGCAGCTTCTGCGTATTATG
Mael_F	TGGCCACCTATTTACTGCAA	106
Mael_R	TCCATACGCTTCAAACACCA
Serpinh1_F	TGGGTGTTACGATGATGCAC	19
Serpinh1_R	GTGGGGCATGAGGATGAT
Egfr_F	GCCACGCCAACTGTACCTAT	107
Egfr_R	GCCACACTTCACATCCTTGA
Id1_F	GCGAGATCAGTGCCTTGG	93
Id1_R	CTCCTGAAGGGCTGGAGTC
Etv1_F	ATGGAGAAAAGTGCCTGTACAAT	42
Etv1_R	GGTGTAGTGGGGACACTGGA
Krt7_F	AGGAGATGGCCAACCACA	41
Krt7_R	GGCCTGGAGTGTCTCAAACT
Stx2_F	CAGAGGTCGCTGGAGGAA	83
Stx2_R	GAGACTCTTTTATAGGGGCAAACA
Snai1_F	CTTGTGTCTGCACGACCTGT	71
Snai1_R	CAGGAGAATGGCTTCTCACC
Lmna_F	CTGCAGCAGTCTCGAATCC	102
Lmna_R	TCCAGGTCACGCAGCTTT

## Sheet: ChIP PCR Primers
Supplementary File 5. Quantitative Single-cell, qRT PCR and ChIP-PCR assay information.
ChIP PCR primer details
Primer name	Primer sequence	UPL probe	Genomic location (GRCm38/mm10)	Description
Hhex_PRO_F	caccgttaccccaagaagc	79	>chr19:37434363+37434451	Hhex promoter
Hhex_PRO_R	agaagcgatgggactctgc
Runx1_PRO_F	gagacagggcatcatcagaac	53	>chr16:92699569+92699629	Runx1 promoter
Runx1_PRO_R	ttcccctggagtcaaggtc
Gata6_GB_F	ccggcactatttcctagatcc	72	>chr18:11053426+11053500	Gata6 gene body
Gata6_GB_R	gctccagaaaaagttacctagcc
Spic_GB_UPL69_F	tcaggagtgtcatagcaccatac	69	>chr10:88677477+88677550	SpiC gene body
Spic_GB_UPL69_R	ctgaaagccagctggtacaac
Hoxb1_GB_UPL12_F	cagctatgggccttctcagta	12	>chr11:96366090+96366162	Hoxb1 gene body
Hoxb1_GB_UPL12_R	gctcgacggatgaaaatagc
Actb_PRO_UPL38_F	gctaggtgtgttggggttca	38	>chr5:142907300+142907361	Actb gene body
Actb_PRO_UPL38_R	agatccatgaaaacctctccaa
