# Supplementary material for: Polycomb enables primitive endoderm lineage priming in embryonic stem cells
Source: eLife. 2016 Oct 10;5:e14926. doi: 10.7554/eLife.14926 (PMC5056788; doi:10.7554/eLife.14926)
Supplement: Source code 1. — DOI: http://dx.doi.org/10.7554/eLife.14926.022 [file elife-14926-code1.txt]

##R Script used to identify genes with differential expression levels between experimental conditions 
##requires at least triplicate experiments per condition)
##Workflow gives values for each unique array probe rather than each gene. 

##Required packages in addition to base installation
library(limma) # array analysis
library(arrayQualityMetrics) #array QC
library(Biobase) ##useful packages

#set global options
options(scipen=20)

##set directory to the location of raw agilent extraction and array annotation (.gal) files.
setwd( "....")

##read sample key indicating sample information
##Example of tab delimited target file - additional columns may be added to the end as required:
##SampleNumber	FileName	Treatment	Treatment_ReplicateNo ReplicateNo	
##1	SG12524268_252800522347_S001_GE1_1100_Jul11_1_2.txt	N2L2i	N2L2i_Rep1 1 		
target<-read.delim("./Targets.txt",header=TRUE)

##Create an object containing all the expression data and annotation based on the target file   
Expr<-read.maimages(files=as.character(unlist(target[,2])), source="agilent", names=unlist(target[,2]),verbose=TRUE,columns=list(E="gMedianSignal",Eb="gBGMedianSignal"), other.columns=NULL, annotation=list(Control="ControlType",Name="ProbeName",ID="SystematicName",FeatureNum="FeatureNum"), green.only=TRUE,sep="\t")
colnames(Expr$E)<-colnames(Expr$Eb)<-target[,4]

#####Remove control probes based on the array annotation file
#GAL (annotation files) must be re-ordered to align with the agilent extraction data files - ordered based on RefNumber for the agilent 6x80k mouse expression arrays.
Ano <- readGAL()                              
Ano<-Ano[which(Ano$Block==1),]
a<-order(Ano$RefNumber)
Expr$genes<-cbind(Expr$genes,Ano[a,])
a<-which(Expr$genes$ControlType == 0)
Expr<-Expr[a,]
  
#Collapse duplicate probe values to their arithmetic mean
tmp<-aggregate(data.frame(Expr$E),by=list(Expr$genes$ProbeName), FUN=mean)
a<-which(duplicated(Expr$genes$ProbeName))
b<-1:length(Expr$genes$ProbeName)
c<-setdiff(b,a)
Expr<-Expr[c,]
a<-match(Expr$genes$ProbeName,tmp[,1])
tmp<-tmp[a,1:ncol(tmp)]
Expr$E<-tmp[,2:(ncol(tmp))]
colnames(Expr)<-target[,4]
row.names(Expr$E)<-c(1:nrow(Expr$E))
row.names(Expr$genes)<-c(1:nrow(Expr$E))

###generate and write a data matrix containing processed expression values for GEO
TMP<-backgroundCorrect(Expr, method="normexp", offset=10)
TMP2 <-normalizeBetweenArrays(TMP, method="quantile")
TMP3<-cbind(TMP2$genes$ProbeName,TMP2$E)

######## set the working directory to a location to save analysis results
setwd( "./Analysis")

##Array QC on raw probe level data 
phenoData<-matrix(NA,ncol=4,nrow=ncol(Expr$E))
row.names(phenoData)<-colnames(Expr$E)
phenoData[,1]<-as.character(target[,3])
phenoData[,2]<-as.character(target[,4])
phenoData[,3]<-target$ReplicateNo
phenoData[,4]<-as.character(target[,3])
colnames(phenoData)<-c("treatment","sample","replicate","Subgroup")
ExprRawQC<-ExpressionSet(as.matrix(Expr$E,byrow=TRUE), phenoData=AnnotatedDataFrame(data.frame(phenoData)), featureData=AnnotatedDataFrame(data.frame(Expr$genes)))
arrayQualityMetrics(ExprRawQC,outdir="QC_raw",intgroup=c("Subgroup"),force=T)

####Background correction and quantile normalisation of the microarray data
ExprBS<-backgroundCorrect(Expr, method="normexp", offset=10)
ExprNorm <-normalizeBetweenArrays(ExprBS, method="quantile")

##boxplots showing per array normalisation
jpeg(filename = "boxplot.jpg")
par(mfcol=c(3,1))   
boxplot(log2(Expr$E),ylim=c(0,20))
boxplot(log2(ExprBS$E),ylim=c(0,20))
boxplot(ExprNorm$E,ylim=c(0,20))
dev.off()

##Array QC on normalised probe level data 
ExprNormQC<-ExpressionSet(as.matrix(ExprNorm$E,byrow=TRUE), phenoData=AnnotatedDataFrame(data.frame(phenoData)), featureData=AnnotatedDataFrame(data.frame(ExprNorm$genes)))
arrayQualityMetrics(ExprNormQC,outdir="QC_Norm",intgroup=c("Subgroup"),force=T)

####Generates a plot of sample clustering behavious pre and post normalisation
jpeg(filename = "Clustering.jpg")
par(mfcol=c(2,1))   
Raw <- dist(t(as.matrix(log2(Expr$E),byrow=TRUE)))
plot(hclust(Raw), labels=colnames(Expr$E))
Norm <- dist(t(as.matrix(ExprNorm$E,byrow=TRUE)))
plot(hclust(Norm), labels=colnames(ExprNorm$E))
dev.off()


# # # # # # # # # # # # ID significantly expressed gene  # # # # # #
##Set thresholds 
#co = significance cut off <= to a p value of eg. 0.05
#diff = required minimum differential expression level eg. log fold 1.5 change. If none = 0  
co<-0.05
diff<-log2(1.5)

##create a design matrix to indicate replicated samples
a<-unique(target[,3])
design<-matrix(data=0,nrow=nrow(target),ncol=length(a))
colnames(design)<-a
for(i in 1:length(a)){
tmp<-grep(paste("^",unique(a[i]),"$",sep=""),target[,3])
design[tmp,i]<-1}
colnames(design)<-sub(" ","_",colnames(design))
colnames(design)<-sub(" ","_",colnames(design))

#generate a limma 'fit' object
fit<-lmFit(ExprNorm,design)

##Array QC on the data collapsed to individual experimental varaibles.  
phenoData<-matrix(NA,ncol=2,nrow=ncol(fit$coefficients))
row.names(phenoData)<-colnames(fit$coefficients)
phenoData[,1]<-unique(as.character(target[,3]))
phenoData[,2]<-unique(as.character(target[,3]))
colnames(phenoData)<-c("treatment","Subgroup")
ExprFitQC<-ExpressionSet(as.matrix(fit$coefficients,byrow=TRUE), phenoData=AnnotatedDataFrame(data.frame(phenoData)), featureData=AnnotatedDataFrame(data.frame(fit$genes)))
arrayQualityMetrics(ExprFitQC,outdir="QC_Fit",intgroup=c("Subgroup"),force=T)

####Make experimental contrasts 
#set a directory in which to save the comparison plots, stats and gene lists  eg.
setwd( "./DifferntiallyExpressedGenes")

#make a vector containin one or more contrasts of interest
contrasts<-c("((SLE+N2LE+N2L2iE)/3)-((SLD+N2LD+N2L2i)/3)","SLE-SLD","N2LE-N2LD")
names<-c("EPZ All Conditions","SLE vs. SLD","N2LE vs. N2LD") 
#make a table to collect the summary stats from all comparisons
Stats<-matrix(0,ncol=2,nrow=length(contrasts),dimnames=list(c(contrasts),c("UP","DOWN")))

##recursively work through the listed contrasts
for(k in 1:(length(contrasts))){
x<-contrasts[k]
cont.matrix <- makeContrasts(x,levels=colnames(design))
fit2 <- contrasts.fit(fit, cont.matrix)
#create a limma top table with BH multiple testing correction
fit2 <- eBayes(fit2)
TT<-topTable(fit2,adjust.method="BH",number=nrow(fit2),sort.by="logFC")
a<-order(TT$logFC,decreasing=TRUE)
TT<-TT[a,]
#plot MA plots for each comparison
pdf(paste(names[k],".pdf",sep=""),useDingbats=FALSE)
par(mar=c(5.1, 5.1, 4.1, 2.1), bty="l")
smoothScatter(TT$AveExpr,TT$logFC,xlab="Mean Expression (Log2)",ylab="Differential Expression (Log2)",main=names[k],cex.main=2,cex.lab=2,ylim=c(-6,6),nbin = 500,bandwidth=c(0.05,0.1),nrpoints = 0, colramp = colorRampPalette(c("white", "black")),axes=FALSE)
axis(1)
axis(2,at=c(-6,-3,0,3,6))
a<-which((TT$logFC>=diff)&(TT$adj.P.Val<=co))
b<-which((TT$logFC<=(-diff))&(TT$adj.P.Val<=co))
c<-length(unique(TT$GeneName[a]))
d<-length(unique(TT$GeneName[b]))
points(TT$AveExpr[a],TT$logFC[a],pch=21, bg="#d95f02")
points(TT$AveExpr[b],TT$logFC[b],pch=21, bg="#7570b3")
xl<-sub("-.*","",x)
yl<-sub(".*-","",x)
legend("topright",legend=c(paste("No. up in",xl,"=",length(a)," (",c,")",sep=" "),paste("No. up in",yl,"=",length(b)," (",d,")",sep=" ")),bty="n",cex=0.7)
dev.off()
Stats[k,1]<-length(a)
Stats[k,2]<-length(b)
##save the whole Toptable
write.table(TT[c,],file=paste(names[k],"pval",co,"diff",diff,"TopTable.txt",sep="_"),sep="\t",col.names=TRUE,row.names=FALSE)
##write differntially expressed gene lists
write.table(TT[a,c(2,3,12,15)],file=paste(names[k],"pval",co,"diff",diff,"UP.txt",sep="_"),sep="\t",col.names=TRUE,row.names=FALSE,quote=FALSE)
write.table(TT[b,c(2,3,12,15)],file=paste(names[k],"pval",co,"diff",diff,"DOWN.txt",sep="_"),sep="\t",col.names=TRUE,row.names=FALSE,quote=FALSE)
}


##write summary information from all comparisons.
write.table(Stats,"DifferentialExpression.txt",sep="\t",quote=FALSE)
