# Supplementary material for: Polycomb enables primitive endoderm lineage priming in embryonic stem cells
Source: eLife. 2016 Oct 10;5:e14926. doi: 10.7554/eLife.14926 (PMC5056788; doi:10.7554/eLife.14926)
Supplement: Source code 3. — DOI: http://dx.doi.org/10.7554/eLife.14926.024 [file elife-14926-code3.txt]

#R script to generate heatmaps

#Reads in sliding window quantitation files which have already been pre-formatted eg. ordered, normalised etc.
#All files in a target directory with the correct format and extension (eg .cdt) will be read and plotted
#Input files have a no. of rows = number of genomic loci and a number of columns = number of windows to be plotted.
#This script requires the 'colorRamps' package

#set working directory to the location of one or more heatmap files containing numeric values. 
setwd("./NRO_CDT")

##set paramaters
#range - value range for heatmap plotting - data values outwith this range are capped
#nr - number fo rows to plot as a heatmap
#scale - colour resolution for the extremes of 'range'
#cols - colours to plot heatmap eg blue, white, red. eg blue to red (lowest 'range' value to highest 'range' value) via white at the midpoint of the range. 
range<-c(-3,3)
nr<-500
scale<-0.1
cols<-c("blue","white","red")

#find files
files<-list.files()
a<-grep(".cdt",files)
files<-files[a]
nom<-sub(".cdt","",files)

#read in cdt files recursively
for(aa in 1:length(files)){
cdt<-read.table(files[aa],header=TRUE)

##############################################
#round data to 1 decimal place
tmp<-round(cdt,1)
for(i in 1:ncol(tmp)){
a<-which(tmp[,i]>=range[2])
tmp[a,i]<-range[2]}

#generate the colour range at the specificed resolution across the specificed value range
no<-((range[2]-range[1])/0.1)+1
a<-list()
for(i in 1:no){
a[[i]]<-range[1]+(0.1*(i-1))
}
a<-unlist(a)

library(colorRamps)
colfunc <- colorRampPalette(cols[1:3])
colfunc(no)

postscript(file=paste(nom[aa],".ps",sep=""))
plot(1,1,col="white",ylim=c(nr,0),xlim=c(0,(ncol(tmp)+1)),axes=FALSE,xlab="",ylab="",main="")
for(i in 1:nrow(tmp)){
for(j in 1:ncol(tmp)){
tmp2<-grep(paste("^",tmp[i,j],"$",sep=""),as.character(a))
rect(j,i,(j+1),(i+1),col=(colfunc(no)[tmp2]),border=NA)}}
dev.off()

}

##make colourbar
postscript(file="colourbar.ps",width=5,height=10)
plot(c(1,1),xlim=c(0,4),ylim=c(range[1],range[2]),col="white",axe=FALSE,ylab="",xlab="")
rect(1,a-(0.5*scale),3,a+(0.5*scale),col=colfunc(no),border=NA)
text(3.6, range[2]-((range[2]-range[1])/25), labels = range[2],cex = 5)
text(3.6, range[1]+((range[2]-range[1])/50), labels = range[1],cex = 5)
dev.off()
